# Supplementary material for: MicroRNA categorization using sequence motifs and k-mers
Source: BMC Bioinformatics. 2017 Mar 14;18:170. doi: 10.1186/s12859-017-1584-1 (PMC5351198; doi:10.1186/s12859-017-1584-1)
Supplement: Additional file 1: Table S1. — Extracted Motifs: All of the extracted sequence motifs are listed, as well as information gain scores for 24-fold cross validation. (XLSX 345 kb) [file 12859_2017_1584_MOESM1_ESM.xlsx]

## Sheet: RankedFeatures
				24 fold Cross Validation (Rank)
Rank	Feature	Sum of ranks	informationGain	1	informationGain (#1)	2	#VALUE!	3	#VALUE!	4	#VALUE!	5	#VALUE!	6	#VALUE!	7	#VALUE!	8	#VALUE!	9	#VALUE!	10	#VALUE!	11	#VALUE!	12	#VALUE!	13	#VALUE!	14	#VALUE!	15	#VALUE!	16	#VALUE!	17	#VALUE!	18	#VALUE!	19	#VALUE!	20	#VALUE!	21	#VALUE!	22	#VALUE!	23	#VALUE!
1	%CUA	113	0.13481	4	0.11709	6	0.128774	2	0.111438	9	0.102666	16	0.124612	4	0.115963	5	0.125448	1	0.118587	4	0.140468	1	0.122307	6	0.107726	12	0.120379	3	0.121543	2	0.139548	1	0.127494	5	0.116375	4	0.149925	1	0.113521	8	0.129209	1	0.114795	3	0.125564	2	0.112602	7	0.124408
2	%UAG	128	0.11671	7	0.121492	3	0.11811	5	0.11185	7	0.12513	2	0.115201	8	0.115193	6	0.119866	3	0.11346	7	0.137488	2	0.147767	1	0.133899	1	0.123731	1	0.113548	5	0.1118	7	0.136212	1	0.126282	2	0.11296	9	0.118778	2	0.0954571	19	0.0989056	11	0.116062	4	0.115419	5	0.119692
3	%CAC	183	0.139619	3	0.113822	7	0.109828	11	0.111756	8	0.109369	10	0.107153	10	0.0986036	16	0.114959	4	0.118648	3	0.12856	4	0.130998	3	0.102492	17	0.117159	5	0.0986873	15	0.106765	9	0.119616	7	0.102887	13	0.137231	2	0.11498	4	0.115893	3	0.106544	5	0.138988	1	0.101664	11	0.11786
4	%GUC	200	0.14639	2	0.109024	14	0.0998697	17	0.117874	2	0.122157	3	0.128821	3	0.120623	3	0.0951154	16	0.106502	9	0.117868	13	0.10381	15	0.11367	5	0.106645	8	0.116844	3	0.0984617	16	0.118187	8	0.106604	9	0.107779	10	0.114433	5	0.107803	7	0.102632	7	0.100068	11	0.114613	6	0.121374
5	%CCG	226	0.110667	9	0.109097	13	0.113298	8	0.10734	10	0.120911	4	0.12967	2	0.108971	9	0.111623	6	0.104194	11	0.115773	16	0.101097	18	0.101394	19	0.103867	10	0.111035	6	0.101446	13	0.134569	2	0.108702	7	0.114456	8	0.107596	11	0.104838	9	0.100328	10	0.102837	9	0.101105	12	0.125122
6	%CGG	252	0.0957517	23	0.104718	17	0.115234	7	0.112312	5	0.117915	5	0.109021	9	0.102963	13	0.102321	12	0.103178	12	0.12662	5	0.113026	10	0.11016	10	0.111001	6	0.104487	9	0.0902784	20	0.130679	3	0.110982	5	0.0926638	19	0.10292	13	0.0965593	18	0.108094	4	0.0969868	16	0.118981	2	0.120841
7	%AAC	385	0.0879606	25	0.0981169	22	0.100281	16	0.103065	13	0.113269	6	0.0924814	20	0.102246	15	0.0931343	20	0.0834307	33	0.119371	10	0.100146	19	0.0952418	24	0.0912916	16	0.103052	11	0.10646	10	0.111241	16	0.110451	6	0.117264	6	0.108948	10	0.11001	5	0.0887157	19	0.089841	18	0.10195	10	0.0857595
8	%CGU	389	0.0984475	16	0.109175	12	0.108192	12	0.104795	11	0.097178	20	0.0911458	23	0.0919188	22	0.0975204	15	0.111794	8	0.116556	15	0.095086	22	0.111398	9	0.104468	9	0.0877046	25	0.104999	12	0.104178	20	0.0859976	26	0.103711	13	0.101749	16	0.103691	12	0.0935761	16	0.0986209	14	0.104539	9	0.0869065
9	%ACG	460	0.0969777	18	0.111439	11	0.112755	9	0.0846257	24	0.105976	11	0.102512	11	0.107566	10	0.0806777	30	0.0757497	37	0.118349	12	0.0748146	36	0.107212	14	0.0967232	12	0.104255	10	0.0895416	22	0.103495	22	0.0888289	22	0.0970436	16	0.0919932	22	0.0819898	33	0.0852506	22	0.092901	17	0.100289	13	0.0923596
10	%CGC	491	0.0964049	20	0.100468	19	0.0848569	25	0.0974879	15	0.10418	14	0.0872192	26	0.0909221	23	0.0877421	25	0.0807927	36	0.123928	7	0.106363	14	0.0925357	26	0.0957817	14	0.0853842	26	0.105961	11	0.0889571	30	0.090923	20	0.0815148	25	0.0993639	17	0.09257	23	0.0799775	29	0.0865396	23	0.111941	8	0.104923
11	%GCU	519	0.052835	54	0.120936	4	0.0734394	31	0.0830655	26	0.0897181	28	0.0994188	13	0.0930327	20	0.077745	34	0.0847974	30	0.12406	6	0.0861921	31	0.120055	3	0.0864957	21	0.108339	7	0.075061	32	0.114719	11	0.0766967	32	0.0468929	47	0.119741	1	0.101558	16	0.0876769	20	0.117887	3	0.0831535	24	0.0945309
12	%UCG	538	0.0961871	21	0.0854801	28	0.0941541	19	0.0934569	17	0.0961243	21	0.093682	19	0.0935026	19	0.0940793	19	0.0979048	19	0.107762	23	0.0889979	27	0.0973471	21	0.0825132	25	0.0914188	23	0.0952781	17	0.100046	24	0.0887697	23	0.0847934	22	0.0760998	32	0.0925835	22	0.0826203	26	0.0879166	20	0.0800024	27	0.0947334
13	%GCG	555	0.0838491	29	0.0828632	32	0.0927265	20	0.0663788	33	0.0974802	19	0.0912833	21	0.081228	29	0.0927148	21	0.0851589	27	0.0985745	29	0.0895936	26	0.091163	29	0.0909668	17	0.0931432	20	0.0853786	27	0.107562	18	0.0930636	18	0.079426	27	0.102042	15	0.0953656	20	0.0965153	12	0.0870164	22	0.0911672	16	0.0918542
14	%CAA	563	0.125029	5	0.119664	5	0.12953	1	0.123723	1	0.111306	7	0.132976	1	0.112995	8	0.105422	9	0.127069	1	0.123088	8	0.137172	2	0.12069	2	0.117433	4	0.0984881	16	0.115063	4	0.11227	14	0	457	0.119707	3	0.116841	3	0.126366	2	0.116028	2	0.115422	5	0.125193	1	0.134212
15	%GCC	641	0.0783977	32	0.095141	24	0.0777962	28	0.0739463	29	0.0874615	31	0.0783481	30	0.096147	17	0.0822039	28	0.0834546	32	0.090286	35	0.0992375	20	0.0967648	22	0.0734874	30	0.0748737	31	0.0865605	23	0.0899689	29	0.0959767	15	0.0780621	28	0.086062	25	0.0725344	36	0.0963099	14	0.0801581	30	0.0902255	19	0.0866318
16	%AUA	655	0.0822217	30	0.080051	34	0.0872657	23	0.0656961	35	0.0980226	18	0.0883175	24	0.0842031	26	0.0773169	35	0.0842813	31	0.0951039	32	0.102746	16	0.0918625	27	0.0913099	15	0.0742035	32	0.0757309	31	0.0851032	32	0.0788412	31	0.071155	34	0.0829679	28	0.0879518	26	0.0837054	24	0.0837479	27	0.0925109	15	0.0904355
17	%CG	657	0.0848265	28	0.0925967	25	0.0714136	34	0.0726812	30	0.0938649	22	0.0939153	18	0.0792553	31	0.0721576	39	0.0873525	25	0.0930126	33	0.0863087	30	0.0828751	38	0.0887939	19	0.0929333	21	0.0910528	18	0.0902305	28	0.0795265	30	0.0752711	33	0.113674	7	0.0767693	35	0.0814357	27	0.0721488	34	0.0712351	30	0.09501
18	%GGU	667	0.0960518	22	0.0837269	31	0.086926	24	0.0768993	27	0.0670251	38	0.0866513	27	0.0920106	21	0.0687055	42	0.0898138	23	0.105	26	0.0766968	34	0.0878803	33	0.0808463	28	0.0943842	19	0.0865063	24	0.0698019	43	0.0882464	24	0.0840629	23	0.0823011	29	0.0837731	31	0.0837031	25	0.0860373	24	0.0732557	29	0.0960106
19	%CGA	739	0.07059	37	0.099626	20	0.0761188	29	0.0697025	31	0.0807213	33	0.0912121	22	0.0861991	25	0.0779292	33	0.0826645	34	0.0802928	38	0.0738425	37	0.0809244	39	0.0740411	29	0.0770427	28	0.082251	29	0.0807952	34	0.0765653	33	0.0838765	24	0.0762368	31	0.0878561	27	0.0744023	33	0.0841562	26	0.0807149	26	0.0784612
20	%AUU	753	0.10875	10	0.112237	9	0.116032	6	0.111874	6	0.0183414	282	0.119482	6	0.0833777	28	0.12052	2	0.100772	16	0.112833	17	0.108642	12	0.0999597	20	0.108713	7	0.0994482	13	0.114149	6	0.114684	12	0.126854	1	0.115808	7	0.102849	14	0.0228008	246	0.10094	9	0.112221	7	0.11865	3	0.107712
21	%UGC	763	0.0674233	42	0.0840308	30	0.0847448	26	0.0849815	23	0.087637	30	0.0683328	33	0.0757083	33	0.0784668	32	0.0651102	41	0.0738907	40	0.0628387	42	0.0954025	23	0.0718381	33	0.0624158	37	0.0708342	34	0.0945255	26	0.0718782	35	0.0760415	30	0.0843483	26	0.086354	29	0.0734996	34	0.0853442	25	0.0758182	28	0.0897842
22	%CCC	915	0.0988713	15	0.0917624	26	0.0878799	22	0.112807	4	0.0926095	25	0	447	0.102617	14	0.088894	24	0.102373	13	0.110441	20	0.0935808	24	0.0859762	34	0.0962557	13	0.0754202	30	0.114979	5	0.0926288	27	0.0857882	27	0.0931043	18	0.0981251	18	0.0936746	21	0.0913622	17	0.0890524	19	0.0823009	25	0.092095
23	Motif6	1024	0.0675566	41	0.0644526	39	0.0698087	36	0.057905	43	0.0615654	43	0.0492139	41	0.0583669	45	0.0575438	46	0.0467713	58	0.0565962	53	0.0721044	38	0.0573356	54	0.0677309	35	0.0500014	53	0.0678382	36	0.0679451	44	0.0602852	43	0.0601972	39	0.0583139	37	0.0668626	42	0.0577434	41	0.0662219	38	0.0614898	33	0.0670165
24	Motif15	1086	0.056885	46	0.0641421	40	0.0692162	37	0.0582064	42	0.0645781	39	0.0595719	37	0.0589969	43	0.0549117	48	0.0540258	48	0.0606403	45	0.057573	44	0.0606884	51	0.0460167	61	0.057842	41	0.0646172	39	0.0748823	36	0.065707	39	0.0431811	56	0.0519702	45	0.0511008	53	0.0472391	60	0.0445196	62	0.0567266	36	0.0814513
25	Motif61	1122	0.0531315	53	0.0602631	41	0.0656695	39	0.0453834	69	0.061882	41	0.0436	55	0.0687148	38	0.0463564	63	0.053869	49	0.0599998	46	0.050581	53	0.0575037	53	0.0579451	39	0.0596628	40	0.0550756	50	0.0672427	46	0.0526883	53	0.0649719	37	0.0516671	48	0.0653562	44	0.0614602	36	0.0506631	49	0.051734	38	0.069478
26	Motif427	1136	0.0540094	51	0.054683	45	0.0451464	64	0.0593346	40	0.058452	44	0.048945	42	0.0623767	40	0.0491081	56	0.0540587	46	0.0587651	49	0.0637533	41	0.0555088	57	0.0673113	36	0.0505913	52	0.0537496	52	0.0711295	41	0.0474334	60	0.0603206	38	0.0516675	47	0.0531069	51	0.0547055	42	0.0489974	52	0.0499734	41	0.0632031
27	Motif3	1175	0.0495956	57	0.05568	44	0.0578419	44	0.0498188	57	0.051052	56	0.0465966	50	0.0515479	52	0.0656085	43	0.0530379	50	0.0580921	50	0.053524	48	0.050592	65	0.0520049	44	0.0555903	44	0.0537292	53	0.0673182	45	0.0466073	61	0.0592304	41	0.0577279	38	0.0671812	41	0.0483434	56	0.0513339	47	0.0471745	44	0.0680858
28	Motif79	1185	0.0527731	55	0.0546298	46	0.0508894	52	0.0497522	58	0.0557878	46	0.0475631	46	0.0604563	41	0.0691669	41	0.0553862	45	0.0561376	55	0.0519161	50	0.0628217	48	0.0443363	68	0.0617312	38	0.0643312	40	0.0578778	54	0.0450912	71	0.049176	45	0.0518244	46	0.0563473	48	0.0579626	39	0.0433814	63	0.0480952	42	0.064139
29	Motif94	1278	0.0487071	61	0.0379919	76	0.0487827	57	0.0524689	51	0.0637648	40	0.0337638	85	0.0665937	39	0.0579628	44	0.0423036	70	0.0550911	56	0.0524765	49	0.0560668	56	0.0405739	78	0.0527902	49	0.0715021	33	0.0709081	42	0.0465564	63	0.0559214	42	0.0452263	57	0.0501999	57	0.0536501	45	0.0522259	44	0.0509711	40	0.0687552
30	%UAA	1283	0.0966046	19	0.104219	18	0.102803	15	0.0956929	16	0.10422	13	0.099008	14	0.107429	11	0.0948551	17	0.100806	15	0.106423	24	0.113165	9	0.0915413	28	0.0859818	22	0.0952812	18	0.116424	3	0.109873	17	0.104484	11	0.0955778	17	0.0968253	20	0.0990647	17	0	478	0.102691	10	0	453	0.101079
31	Motif13	1342	0.0553051	47	0.0391173	72	0.0439328	69	0.0613244	36	0.0416974	80	0.0511836	40	0.0511322	54	0.0420011	80	0.0498092	54	0.0499945	62	0.0494895	55	0.0514921	63	0.0505539	45	0.0430312	68	0.0480887	71	0.0551517	60	0.0551353	47	0.0440397	54	0.0426513	60	0.053669	50	0.0546332	43	0.0501335	50	0.0573415	35	0.0660991
32	Motif45	1347	0.0413967	79	0.0558788	43	0.0587332	43	0.0565238	44	0.0459345	67	0.0554467	38	0.0595485	42	0.0479495	59	0.0342613	110	0.0617969	44	0.0554146	46	0.0541565	59	0.0466924	60	0.0559285	43	0.0615454	42	0.0569194	57	0.0526018	54	0.0382963	68	0.053952	41	0.0468796	64	0.0394381	89	0.0603003	40	0.0423886	52	0.0535973
33	%AGC	1364	0	436	0.0985032	21	0.0954076	18	0.0869558	21	0.0926574	24	0.0882151	25	0.0868217	24	0.0941515	18	0.086267	26	0.103557	27	0.0957354	21	0.0786346	41	0	435	0.0833038	27	0.0986016	15	0.0978074	25	0.0892887	21	0.107158	12	0.0862098	23	0.0895812	25	0.0870834	21	0.0973146	15	0.0883725	20	0.0949058
34	Motif194	1370	0.043231	73	0.0494708	52	0.0524154	50	0.0439024	72	0.0481835	60	0.0420094	59	0.0514653	53	0.0515834	52	0.0540275	47	0.059053	48	0.0421475	73	0.0543051	58	0.0497536	47	0.0474749	59	0.0469185	75	0.0526705	65	0.0527624	52	0.0517377	44	0.0539251	42	0.0607803	46	0.0504236	53	0.0430827	64	0.0393466	66	0.0544963
35	Motif398	1436	0.0431085	74	0.0509509	48	0.0413475	74	0.0490475	59	0.048461	59	0.0488894	43	0.0556025	47	0.0473586	61	0.0457251	61	0.05645	54	0.0517182	52	0.045903	70	0.0469982	59	0.0454989	63	0.0432134	85	0.0588138	52	0.0454001	68	0.0454765	49	0.0491998	50	0.044363	76	0.0395642	88	0.0514904	46	0.0478056	43	0.0601437
36	Motif213	1481	0.0417447	75	0.0399019	69	0.0378645	91	0.0601017	39	0.0568321	45	0.037112	72	0.0509181	55	0.0517798	51	0.0461186	60	0.046483	72	0.0422254	71	0.0437975	75	0.0483283	53	0.0453602	64	0.0603958	43	0.049493	73	0.0452936	69	0.0488008	46	0.033843	96	0.0454066	71	0.0599596	37	0.0512597	48	0.0444439	50	0.0582661
37	Motif361	1505	0.0574363	45	0.0345791	92	0.0531927	49	0.0500603	56	0.0498961	58	0.0481877	45	0.0419854	76	0.0466789	62	0.0448821	62	0.0519143	60	0.0485517	57	0.0503949	66	0.0452864	63	0.0438081	66	0.0591695	44	0.0523179	67	0.0466073	62	0.0451565	50	0.0348154	87	0.0458745	68	0.050118	54	0.0471514	55	0.0365224	72	0.0442425
38	Motif143	1508	0.0484559	63	0.043756	61	0.0409624	76	0.0563566	45	0.0538209	51	0.0538009	39	0.0479026	60	0.0408888	84	0.0385638	84	0.0470044	70	0.0408459	81	0.0451956	72	0.0389548	86	0.0537913	48	0.0530011	55	0.0359322	123	0.0619175	42	0.055073	43	0.0602147	34	0.0505047	54	0.0446418	64	0.0414319	72	0.0540139	37	0.0535542
39	Motif364	1509	0.0600042	44	0.0371964	80	0.0471709	59	0.0461878	66	0.0478276	62	0.0381974	68	0.0583867	44	0.0450972	68	0.0391275	79	0.0451866	78	0.0430476	68	0.039684	92	0.0486416	51	0.0340313	104	0.0549074	51	0.0612923	50	0.0510912	56	0.0400111	63	0.045832	56	0.058425	47	0.0464382	62	0.0455953	60	0.0448659	49	0.0624659
40	Motif393	1513	0.0406567	83	0.0487221	53	0.0505582	54	0.0527756	50	0.0552284	48	0.0359475	77	0.0567376	46	0.0518797	50	0.0432303	68	0.0415959	95	0.048988	56	0.0411085	87	0.0488352	49	0.0387292	81	0.0578908	48	0.0493856	74	0.0534669	51	0.0428353	57	0.0421312	61	0.0484803	59	0.0378602	93	0.0483506	53	0.0466982	45	0.048418
41	Motif328	1532	0.0485727	62	0.0475022	57	0.0558638	46	0.0536476	47	0.0446205	72	0.0403667	65	0.0528844	48	0.0454	67	0.0440433	64	0.0439138	84	0.0378629	98	0.0526813	61	0.0500212	46	0.0604228	39	0.0386974	99	0.0536692	64	0.0579833	44	0.0367037	73	0.0458767	55	0.0496357	58	0.0368143	99	0.04227	68	0.0407919	63	0.0622331
42	Motif438	1662	0.0550257	49	0.0370073	81	0.0506691	53	0.0458767	67	0.0431361	76	0.0471845	47	0.0437383	67	0.0408224	85	0.0390073	80	0.0450913	79	0.0360656	105	0.0436272	76	0.0386514	88	0.0351855	98	0.0426745	86	0.054655	61	0.0560237	45	0.042347	58	0.0488642	51	0.0408383	84	0.0532616	48	0.0408888	74	0.042124	54	0.0627365
43	Motif335	1672	0.0281022	154	0.0507522	50	0.0439978	68	0.0384604	90	0.0557835	47	0.0383531	67	0.0522882	51	0.0358468	118	0.0596692	42	0.048563	67	0.0454441	59	0.0618367	50	0.0569603	40	0.0293532	136	0.0475098	73	0.0557675	58	0.0462773	64	0.0441245	53	0.039976	64	0.0387955	91	0.0526002	49	0.0542932	43	0.0453992	48	0.0441122
44	Motif443	1695	0.0479084	64	0.0440937	59	0.0489559	56	0.0540569	46	0.0447809	71	0.0469986	48	0.0406813	80	0.0485061	57	0.042319	69	0.0408148	102	0.0434573	65	0.0343011	129	0.0391974	84	0.0384757	85	0.0508365	58	0.0497067	72	0.0380713	90	0.0363405	75	0.0485792	52	0.0481159	60	0.058821	38	0.0425222	66	0.0466121	46	0.0386016
45	Motif431	1709	0.0535365	52	0.033843	98	0.0618991	41	0.0513759	53	0.0537228	52	0.0429036	57	0.0350828	112	0.0503385	54	0.0477249	57	0.0356474	136	0.0418018	75	0.053973	60	0.0477955	55	0.0460599	61	0.049036	64	0.0523244	66	0.0371732	100	0.0371122	70	0.0547281	40	0.038687	94	0.0434931	68	0.0312924	125	0.046472	47	0.0496536
46	Motif310	1711	0.0404162	84	0.0353088	89	0.0401502	79	0.0485536	60	0.0404192	86	0.0324849	94	0.0433954	68	0.0578918	45	0.0438411	65	0.0547966	57	0.0409997	80	0.0585092	52	0.0526999	43	0.0514508	51	0.0353672	115	0.0570834	56	0.0518873	55	0.0438197	55	0.0524778	44	0.0373642	105	0.0481732	57	0.0359475	94	0.0351286	83	0.0433919
47	Motif23	1751	0.0402998	85	0.0508247	49	0.0440273	67	0.0376583	96	0.0402813	87	0.0437692	54	0.050463	56	0.0418275	81	0.0351354	103	0.0443782	80	0.0471488	58	0.0427499	79	0.0353509	105	0.0386489	83	0.0501811	61	0.0517205	68	0.0408175	81	0.0312924	107	0.0468795	53	0.0467755	65	0.0479282	58	0.049142	51	0.0413335	58	0.0529579
48	Motif1	1777	0.0407261	82	0.0481268	56	0.045272	63	0.0484449	62	0.0414985	81	0.0410616	62	0.0476354	61	0.0404888	86	0.0366769	92	0.0542891	58	0.0396943	87	0.0417796	85	0.0424971	70	0.0566434	42	0.0443094	81	0.0451708	81	0.0445374	73	0.0350542	81	0.0415663	62	0.0455266	70	0.0433393	69	0.0389891	81	0.0337706	92	0.0427882
49	Motif19	1783	0.0382698	92	0.0343938	94	0.0392942	85	0.0438585	73	0.0615686	42	0.0362789	76	0.0525996	50	0.0565408	47	0.0336628	112	0.0456793	76	0.0433252	66	0.0570076	55	0.0415534	75	0.0365323	92	0.0453239	77	0.0537495	63	0.0486154	58	0.0393156	66	0.0379336	71	0.0323639	133	0.0522249	51	0.0344887	103	0.0367392	69	0.0567253
50	Motif99	1789	0.0441569	69	0.0400322	68	0.0369932	97	0.0484803	61	0.0509236	57	0.0379909	69	0.0342172	120	0.044248	70	0.0437821	66	0.0382333	117	0.0381871	95	0.0487023	67	0.055478	41	0.0347084	101	0.0481182	70	0.0430705	90	0.0462399	65	0.0401973	62	0.0389279	69	0.0479651	61	0.0397205	87	0.0465887	56	0.0440792	51	0.0459724
51	%AU	1821	0.0612321	43	0.0514328	47	0.0339671	121	0.0503347	55	0.0526267	55	0.0224383	201	0.042834	70	0.0368939	112	0.0512309	53	0.0427446	88	0.0563749	45	0.0397332	91	0.0397702	81	0.0389105	80	0.0385189	100	0.0575341	55	0.0424842	77	0.0403765	61	0.0371658	72	0.0478398	62	0.0523731	50	0.041668	71	0.0407989	62	0.0511046
52	Motif426	1875	0.0378825	94	0.0392264	70	0.0417433	71	0.0433252	75	0.0437898	73	0.0401334	66	0.0371128	100	0.0375007	107	0.0342691	108	0.0413256	98	0.0410585	79	0.0506338	64	0.0446884	66	0.0475974	57	0.0487944	65	0.0602111	51	0.0409209	80	0.0317257	104	0.0395642	65	0.0437235	77	0.0425471	73	0.0386212	83	0.0417208	56	0.0435388
53	%UAC	1883	0	447	0.0878945	27	0.0917156	21	0.0867456	22	0.0935459	23	0.0951322	17	0.0951629	18	0.106604	8	0.0914697	22	0	487	0.0889131	28	0.0895881	31	0.0821486	26	0.0924306	22	0.0900035	21	0.0828868	33	0.0961119	14	0	470	0.093793	21	0.0848219	30	0.0964109	13	0.0811722	29	0.0842007	23	0.0903166
54	Motif129	1898	0.0542419	50	0.037526	77	0.0532778	48	0.048372	63	0.0546651	49	0.0456134	53	0.0427894	71	0.0302073	171	0.0378978	86	0.0569958	52	0.0301908	150	0.0415711	86	0.0298704	141	0.0409819	72	0.0478376	72	0.0447417	83	0.0537	49	0.0275637	148	0.0538276	43	0.0453165	72	0.0542658	44	0.0473951	54	0.0409997	60	0.042257
55	%UUA	1918	0.0848519	27	0.0956869	23	0.104061	14	0.0905647	20	0.101456	17	0.0969623	16	0.103456	12	0.084619	27	0.100571	18	0.0143414	391	0.106407	13	0.0888708	32	0.013477	358	0.0993144	14	0.0908495	19	0.103694	21	0.0942568	17	0.0986888	15	0	454	0.0924807	24	0.102416	8	0.0138248	344	0.0908245	17	0.101572
56	%GGC	1939	0.0242979	199	0.0317961	111	0.0728175	33	0.0840257	25	0.0764981	34	0.0614679	36	0.0179348	299	0.0756476	36	0.0823545	35	0.0266956	224	0.0836735	32	0.0782771	42	0.0890455	18	0.0309676	119	0.0330836	132	0.0349518	133	0.0755711	34	0.0804261	26	0.0811812	30	0.0778185	34	0.0772261	32	0.065923	39	0.0233238	197	0.0795849
57	Motif132	1944	0.0446358	67	0.0366394	82	0.0465765	60	0.0398847	83	0.0529354	53	0.0433788	56	0.0495564	57	0.0357974	119	0.0336279	113	0.0456037	77	0.0439231	63	0.0393097	94	0.0329686	117	0.0405429	76	0.0588471	46	0.0486329	75	0.0456747	66	0.0291605	129	0.0391239	67	0.0452941	73	0.032498	135	0.0352411	99	0.0510614	39	0.0429674
58	Motif42	1947	0.0462862	65	0.0364108	83	0.0480811	58	0.0371528	97	0.0545764	50	0.0313484	103	0.040271	83	0.0427552	77	0.0415107	72	0.0404081	104	0.0342685	119	0.0439472	74	0.042347	71	0.0494594	54	0.0483526	66	0.0582855	53	0.045186	70	0.0307656	113	0.0513232	49	0.0418811	82	0.042633	71	0.0327386	116	0.0315821	112	0.0421741
59	Motif376	1958	0.0489773	60	0.0315306	113	0.0541171	47	0.0369106	98	0.0374375	102	0.0411908	61	0.042281	74	0.0369577	111	0.0433673	67	0.042175	89	0.0329001	128	0.0368314	112	0.0357955	101	0.0541539	47	0.0499051	63	0.0443908	86	0.0494542	57	0.0287004	134	0.0449451	58	0.0547836	49	0.0418664	78	0.041358	73	0.035276	82	0.0511915
60	Motif385	2002	0.0374869	98	0.035597	86	0.038981	86	0.0587874	41	0.041463	82	0.0356643	78	0.0379717	97	0.0499689	55	0.0477249	56	0.0390256	111	0.0428353	69	0.0378609	102	0.0397796	80	0.0370658	90	0.0403653	92	0.0404494	104	0.0423057	78	0.0421304	59	0.0351957	83	0.0459453	66	0.0393794	91	0.0265975	149	0.0407031	64	0.0449197
61	Motif414	2013	0.039965	86	0.0482858	55	0.0464491	61	0.0434328	74	0.0432772	75	0.0332257	89	0.0528662	49	0.0480943	58	0.0287849	151	0.0418862	94	0.0400268	84	0.0311705	154	0.0477332	56	0.0434989	67	0.0482093	68	0.0469811	79	0.0478266	59	0.0310082	112	0.0285375	141	0.0409947	83	0.0427817	70	0.0294872	133	0.0408203	61	0.0613974
62	%AAU	2015	0.085729	26	0.107849	15	0.106716	13	0.0662916	34	0.105218	12	0.0108008	381	0.0126951	382	0.107827	7	0.106499	10	0.109702	21	0.0757432	35	0.102491	18	0.073327	31	0.0706308	33	0.0864237	25	0.112214	15	0.104007	12	0.0108638	405	0.0973659	19	0.1039	11	0.0799342	30	0.0738141	33	0	431	0.104171
63	Motif135	2027	0.02673	168	0.0430247	63	0.0509153	51	0.0429661	76	0.0398983	88	0.0325745	93	0.0437821	65	0.0458868	64	0.0300119	136	0.0491493	66	0.0386885	90	0.0433243	77	0.0416472	73	0.0325548	110	0.0588817	45	0.0504212	70	0.034139	123	0.0355727	79	0.0382896	70	0.0514878	52	0.0398777	85	0.0376595	86	0.0326707	105	0.0437792
64	Motif60	2030	0.0360513	102	0.0359178	85	0.0364064	102	0.0320962	132	0.0427688	78	0.0486874	44	0.0309238	144	0.0356407	124	0.0484372	55	0.0401594	105	0.0445455	62	0.0526615	62	0.0416093	74	0.0317419	117	0.0500909	62	0.0499322	71	0.0386195	89	0.0450047	51	0.0288027	136	0.0422046	81	0.0409355	79	0.0462534	58	0.0421204	55	0.0538413
65	Motif424	2032	0.0414711	78	0.041975	65	0.0459453	62	0.0390728	88	0.0430705	77	0.0377599	71	0.0360257	104	0.0372295	109	0.0317632	120	0.0462804	74	0.0505063	54	0.0315711	150	0.037915	92	0.0522904	50	0.0572459	49	0.0406463	103	0.0379717	92	0.0353267	80	0.0279759	146	0.0503122	56	0.0492764	55	0.0378969	85	0.0353206	81	0.0438411
66	Motif81	2124	0.0492762	59	0.0342166	96	0.0571062	45	0.0418096	80	0.046548	65	0.0320861	97	0.0415238	78	0.0319687	153	0.0371717	88	0.0367431	129	0.0356383	110	0.0317282	145	0.0474963	58	0.0409668	73	0.0517826	56	0.0445372	84	0.0437283	75	0.0397171	64	0.0327123	104	0.0367495	109	0.0367431	100	0.0327866	115	0.0353631	80	0.0540674
67	Motif437	2134	0.0356942	105	0.0350882	90	0.0330467	125	0.0333424	123	0.0365118	108	0.0467707	49	0.0418963	77	0.0421616	78	0.035138	102	0.0514277	61	0.0382375	94	0.0471044	68	0.0396174	82	0.0381885	86	0.0407454	91	0.0368763	117	0.0372025	98	0.0366695	74	0.0371408	73	0.0450903	75	0.0405279	83	0.0376319	87	0.0291146	129	0.0552123
68	Motif62	2140	0.0389499	89	0.0326521	104	0.0395431	83	0.0464103	65	0.0377433	99	0.032303	96	0.0382635	95	0.0457481	65	0.0342006	111	0.0460299	75	0.0413406	76	0.0321315	140	0.0384989	89	0.0493896	55	0.0375538	105	0.0415094	98	0.0402961	82	0.0359561	78	0.0336628	99	0.0504561	55	0.0393976	90	0.0355482	97	0.031318	116	0.0466406
69	Motif403	2140	0.0440982	70	0.0424907	64	0.0310991	137	0.0308054	143	0.052668	54	0.0309442	105	0.0404641	82	0.0357436	122	0.046229	59	0.0408224	101	0.0422259	70	0.041837	83	0.0366445	96	0.0386796	82	0.0533296	54	0.0557372	59	0.0334217	128	0.0321382	102	0.0335362	100	0.0399969	89	0.0435881	66	0.0420424	69	0.0284497	135	0.0501421
70	Motif36	2167	0.032483	126	0.0242944	162	0.0369581	99	0.0393035	86	0.0342006	119	0.0377683	70	0.0391381	90	0.0507643	53	0.0422735	71	0.0440384	83	0.0453834	60	0.0418056	84	0.048749	50	0.0292475	138	0.0377018	104	0.0471892	77	0.0366141	105	0.0379025	69	0.0354053	81	0.0402682	86	0.0403588	84	0.0449486	61	0.0331578	97	0.0410464
71	%GAA	2181	0.119153	6	0.126812	1	0.0119896	377	0	460	0.111048	8	0.123237	5	0.124356	2	0.0984012	13	0.118152	5	0.119262	11	0.119236	7	0.108724	11	0.12328	2	0.0129675	354	0	444	0.117769	9	0.119109	3	0.100998	14	0.113961	6	0.113377	4	0.124339	1	0	431	0.117254	4	0.127753
72	Motif141	2223	0.037321	99	0.0391882	71	0.0387635	87	0.0391021	87	0.0447811	70	0.0340577	83	0.0422914	73	0.0363504	115	0.0327636	115	0.0394053	108	0.0447109	61	0.0364613	114	0.0531473	42	0.0368594	91	0.0337638	125	0.0426627	92	0.0449881	72	0.0275176	150	0.0350583	85	0.0455307	69	0.0359632	106	0.0324743	122	0.0364873	73	0.0402682
73	Motif359	2263	0.0378429	95	0.0385196	74	0.0364766	101	0.0300884	149	0.0409525	84	0.0426014	58	0.0351698	111	0.0387946	93	0.0315241	124	0.0571314	51	0.0437533	64	0.0318562	143	0.0423366	72	0.0327776	109	0.0341323	123	0.0542754	62	0.036114	108	0.0461976	48	0.0366079	75	0.0380281	100	0.0325993	132	0.0346217	102	0.0357322	77	0.041588
74	Motif68	2323	0.0375493	97	0.0354764	88	0.0449393	65	0.0378605	94	0.0360095	112	0.0349122	80	0.035875	106	0.0433736	74	0.0386948	83	0.0419008	93	0.0353267	111	0.0392983	95	0.0449736	65	0.0402574	77	0.0443071	82	0.0363708	119	0.0368029	103	0.0237413	196	0.0293821	125	0.043122	78	0.0364859	103	0.0462692	57	0.0318436	111	0.041389
75	Motif88	2327	0.0527489	56	0.038427	75	0.0315691	130	0.0303238	147	0.0391809	93	0.0406519	64	0.0387338	91	0.0402719	89	0.0321382	119	0.0309526	178	0.0422096	72	0.029157	173	0.0459532	62	0.0486918	56	0.0395689	96	0.0340888	140	0.0354538	111	0.044378	52	0.0341581	93	0.0459159	67	0.0291364	165	0.0423586	67	0.0415626	57	0.0490453
76	Motif407	2353	0.0413928	80	0.0269209	141	0.0359726	105	0.0524329	52	0.045609	68	0.0319575	99	0.0480814	58	0.0343169	130	0.0529413	51	0.0496091	64	0.040096	83	0.038826	98	0.0478929	54	0.0405635	75	0.0244756	215	0.0504373	69	0.0437786	74	0.0235802	198	0.0337259	97	0.032601	131	0.0535739	46	0.0327123	117	0.0347383	86	0.0329434
77	Motif445	2403	0.0495058	58	0.0318897	109	0.0378825	90	0.0387302	89	0.0412397	83	0.025056	159	0.0322696	131	0.0402961	88	0.041224	74	0.0400778	107	0.0367231	101	0.0327322	138	0.0340808	110	0.0379717	87	0.0379843	102	0.0343609	137	0.0536166	50	0.0302096	118	0.0325766	106	0.045267	74	0.0438183	65	0.0280243	144	0.0346547	87	0.0430984
78	Motif373	2442	0.0415924	77	0.0303837	122	0.0399091	81	0.0512315	54	0.0373636	103	0.0457251	52	0.0331431	128	0.0539701	49	0.0354129	97	0.0389796	112	0.0260768	191	0.038127	99	0.0254888	174	0.0299153	130	0.036971	107	0.0469845	78	0.0291299	155	0.0327791	94	0.0344614	92	0.033535	125	0.0407101	82	0.0379451	84	0.0421544	53	0.0424671
79	Motif394	2445	0.0350043	108	0.0310003	117	0.0321694	128	0.0354409	106	0.0343747	118	0.0349824	79	0.0347581	118	0.0415534	82	0.0301908	132	0.0493637	65	0.0331285	126	0.0354928	121	0.0399566	79	0.0385968	84	0.0314059	143	0.0394859	106	0.0363051	107	0.0336076	87	0.0346882	88	0.0379531	102	0.0426014	72	0.0294012	134	0.0358494	76	0.0519006
80	Motif354	2445	0.0322975	127	0.0448954	58	0.0409355	77	0.0357062	103	0.0460325	66	0.0414717	60	0.0383188	94	0.0476705	60	0.0297231	139	0.0349339	143	0.0252486	211	0.0404379	89	0.0407952	77	0.040992	71	0.0371156	106	0.0350463	132	0.0398424	83	0.0303305	117	0.0390446	68	0.0376409	103	0.035502	109	0.0459084	59	0.0277618	145	0.0342872
81	Motif409	2478	0.0376856	96	0.0344257	93	0.0492859	55	0.0398506	84	0.030438	142	0.0337831	84	0.0397242	84	0.0404133	87	0.0347306	106	0.0415454	96	0.0345411	117	0.0358124	119	0.0382871	91	0.0430094	69	0.0380951	101	0.0373242	114	0.0415553	79	0.0283715	138	0.030607	119	0.0338817	119	0.0301822	155	0.0388332	82	0.0331008	98	0.0341131
82	Motif370	2501	0.035897	103	0.0323084	105	0.0340708	119	0.0333424	122	0.0448918	69	0.0314612	102	0.0437498	66	0.0439335	72	0.0285312	158	0.041975	91	0.0336867	123	0.0348401	125	0.0483731	52	0.0460032	62	0.0350463	117	0.0358874	125	0.0425752	76	0.0304639	115	0.0311838	113	0.0369635	107	0.0304578	152	0.0344379	105	0.0301862	121	0.0427711
83	Motif169	2503	0.0329058	122	0.0317819	112	0.0314013	131	0.0425154	77	0.0393495	91	0.0290792	120	0.0356505	109	0.0381712	96	0.0300684	135	0.0478982	69	0.0310971	143	0.0293572	171	0.0432802	69	0.0342307	103	0.047028	74	0.0409373	100	0.0378605	94	0.0297297	124	0.0332871	101	0.0429606	79	0.0330522	127	0.0393963	79	0.0327797	100	0.0483267
84	Motif395	2508	0.040942	81	0.0308296	119	0.0414225	73	0.0338127	117	0.036016	111	0.040656	63	0.0466246	63	0.0246387	225	0.0219862	233	0.0421278	90	0.0410635	78	0.0350043	123	0.0450818	64	0.0284139	145	0.0425168	87	0.0387116	109	0.0363095	106	0.0314883	106	0.0340558	94	0.0379712	101	0.0421278	74	0.0390473	80	0.0333424	95	0.0497673
85	Motif95	2518	0.0385927	91	0.0355963	87	0.0414734	72	0.0351257	108	0.0332815	124	0.0309327	106	0.0385927	92	0.0413766	83	0.0351014	104	0.043714	85	0.0364464	102	0.0407951	88	0.0352331	106	0.03957	79	0.0300038	156	0.0362017	120	0.0343005	121	0.0317511	103	0.0328335	102	0.0311862	143	0.0398452	86	0.0246214	177	0.0412217	59	0.0385919
86	Motif82	2537	0.0337601	113	0.048656	54	0.041309	75	0.0257801	206	0.0466251	64	0.030755	108	0.0349243	115	0.0342256	131	0.0368177	91	0.0363728	132	0.0325679	131	0.0371263	110	0.0494734	48	0.0330231	108	0.0508975	57	0.0317932	160	0.0375725	97	0.0368257	72	0.0297859	123	0.0289811	164	0.0349214	112	0.0338343	111	0.0341939	90	0.0534071
87	%GGA	2540	0.0775887	33	0.0771635	35	0.0732288	32	0	464	0	434	0.0669247	35	0.075537	34	0.0726516	37	0.0663295	40	0.0753567	39	0.0701169	39	0.0800551	40	0.0729608	32	0.0237613	199	0.0174473	306	0.0723353	40	0.0686205	37	0.0703059	35	0.0834075	27	0.0710407	38	0.0579454	40	0.0695418	36	0	451	0.0823568
88	%AGG	2616	0.0691806	38	0.044018	60	0.0711053	35	0.0533384	49	0.0685556	37	0	442	0.0718868	36	0	463	0.0756936	38	0.0691715	41	0.066199	40	0.0761667	43	0.0615327	38	0.0548722	45	0.0623808	41	0.0664152	48	0.063613	41	0.0673859	36	0.0573298	39	0.0645173	45	0.0622913	35	0.0702215	35	0	438	0
89	Motif80	2648	0.0330343	120	0.0341394	97	0.0395172	84	0.0379518	93	0.0337326	122	0.0302787	112	0.0343039	119	0.0378516	104	0.0352001	100	0.0383658	116	0.0337847	122	0.0316938	146	0.0357984	100	0.0473856	60	0.0448379	78	0.0345599	135	0.0343376	119	0.0310612	109	0.033682	98	0.0328773	130	0.0325133	134	0.0352411	100	0.0306876	118	0.0371461
90	Motif442	2659	0.0286954	148	0.0288421	128	0.04227	70	0.0336257	120	0.0364435	109	0.0329854	90	0.0394427	87	0.0323295	146	0.0366721	93	0.03287	163	0.0358887	107	0.0346055	127	0.0314221	125	0.0349259	99	0.048148	69	0.0439978	87	0.0393834	88	0.0284365	137	0.0328111	103	0.0402283	87	0.0327814	131	0.0418935	70	0.0268383	154	0.0390842
91	Motif425	2711	0.0441985	68	0.0300486	125	0.0406878	78	0.0355291	105	0.0284679	151	0.0344082	82	0.0414049	79	0.0299457	175	0.0387206	82	0.0462981	73	0.0286599	171	0.024324	244	0.0314656	124	0.0357408	94	0.0506257	60	0.0429716	91	0.0379272	93	0.0256903	169	0.0324859	107	0.0368408	108	0.0308871	148	0.0375566	88	0.0315123	114	0.0455108
92	Motif101	2728	0.0398137	87	0.0314145	114	0.03122	135	0.0367474	99	0.036534	107	0.0307414	109	0.0462709	64	0.0356881	123	0.0284139	160	0.0376316	123	0.0307456	145	0.0363088	117	0.0277506	157	0.0294523	135	0.0420339	88	0.0375423	112	0.0360074	109	0.0349445	82	0.030637	118	0.0382833	98	0.0295335	158	0.0287578	137	0.036162	75	0.0484116
93	Motif34	2745	0.0327797	125	0.0319245	108	0.0376889	93	0.0407895	82	0.0317768	132	0.0363296	75	0.0428454	69	0.0375538	106	0.0280721	164	0.0479277	68	0.0331321	125	0.0273951	192	0.0351303	108	0.0331472	106	0.0482453	67	0.032445	158	0.0454228	67	0.0245098	186	0.0358709	79	0.0381702	99	0.0288676	167	0.0339052	109	0.0269053	153	0.0416729
94	%CCA	2797	0.0892057	24	0.0767864	36	0	440	0.0765436	28	0	427	0.0776938	31	0.0792584	30	0.0817838	29	0.0848511	29	0.0868145	37	0.0816492	33	0.073628	44	0.0832285	24	0	447	0.0841378	28	0.0742249	38	0.069479	36	0.0776128	29	0	437	0.0831331	32	0.0776388	31	0.0790572	31	0.0904862	18	0
95	Motif2	2832	0.034703	110	0.0307117	120	0.0216843	243	0.0420098	79	0.0320983	128	0.0332957	88	0.03204	134	0.037684	105	0.0348571	105	0.0323991	167	0.0401775	82	0.0316472	149	0.0389412	87	0.0308651	122	0.0353981	114	0.0340452	141	0.0328725	132	0.032177	100	0.0363809	77	0.0370959	106	0.0352874	110	0.0316628	123	0.033407	94	0.039743
96	Motif44	2847	0.034684	111	0.0321059	107	0.029851	147	0.0325297	129	0.0315314	135	0.0305389	111	0.0307714	146	0.037134	110	0.0440921	63	0.0330522	159	0.0288275	168	0.0306116	155	0.0331539	115	0.0348872	100	0.0304494	151	0.0349114	134	0.037022	101	0.0301249	119	0.0320722	109	0.036152	112	0.0409081	80	0.0395354	78	0.0304494	119	0.0442943
97	Motif70	2856	0.0257433	179	0.0310759	116	0.0309	138	0.0364728	100	0.0279914	158	0.0366445	74	0.0353864	110	0.0357741	121	0.0398568	76	0.0391418	110	0.0388573	89	0.0440938	73	0.0320352	122	0.0322102	113	0.0327102	133	0.0359535	122	0.03516	113	0.0326485	96	0.0252844	169	0.0384951	95	0.0306717	150	0.026092	154	0.0264433	162	0.0452793
98	Motif336	2870	0.0380621	93	0.0290475	127	0.0354708	113	0.0273151	181	0.0391553	94	0.0329342	91	0.0310815	141	0.0361673	116	0.0373473	87	0.034926	144	0.0397781	86	0.0301143	162	0.0341552	109	0.0269809	163	0.0300803	155	0.0351109	131	0.0352481	112	0.0310283	110	0.0302371	122	0.0363959	110	0.033437	125	0.0344638	104	0.0315402	113	0.0455556
99	Motif113	2908	0.026579	173	0.041913	66	0.0384525	88	0.0267105	186	0.0392475	92	0.0308787	107	0.0334611	126	0.0379717	101	0.0514693	52	0.0441934	82	0.0282942	174	0.042719	80	0.0301289	140	0.0271956	160	0.050787	59	0.0458462	80	0.039827	84	0.0273484	151	0.0235614	183	0.028605	169	0.0211547	262	0.0427059	65	0.0353864	79	0.0342545
100	Motif63	2921	0.0302242	136	0.0259067	149	0.0350248	115	0.0299917	151	0.0377093	100	0.0294186	118	0.0295563	154	0.0381142	99	0.0294656	144	0.0405928	103	0.0370312	99	0.0364634	113	0.0325993	119	0.0398862	78	0.0414687	89	0.0339371	144	0.0303649	146	0.0234245	199	0.0349813	86	0.0344534	116	0.0309431	147	0.0343634	106	0.034536	88	0.0387388
101	Motif399	2929	0.0357001	104	0.0349752	91	0.023867	207	0.0297771	154	0.0357322	113	0.0247499	164	0.0370234	101	0.0381479	97	0.0371544	89	0.0378913	120	0.0352895	112	0.0355036	120	0.037773	93	0.027555	154	0.0333443	127	0.0449531	82	0.029764	150	0.0299985	122	0.0345762	89	0.0344229	117	0.033669	122	0.020082	250	0.0392203	67	0.0450304
102	Motif118	2930	0.0298159	138	0.0302245	124	0.0356662	110	0.0346743	112	0.0363559	110	0.0262056	147	0.0360576	103	0.0321416	150	0.0342613	109	0.0413572	97	0.0321356	135	0.0334981	132	0.0335355	114	0.0304262	127	0.0362369	112	0.0386333	110	0.0287677	160	0.022368	216	0.0320992	108	0.0427348	80	0.0363877	104	0.0363916	93	0.0349276	84	0.0335246
103	%UAU	2945	0.0687899	40	0.0585179	42	0.0678725	38	0.0613096	37	0.0702292	35	0.0672368	34	0.0105947	408	0	478	0.0965758	20	0.0647379	43	0.0116642	395	0.0624243	49	0	451	0.0630888	36	0.0673328	37	0.0750602	35	0.0541282	48	0.0593585	40	0.058988	36	0.0680524	40	0	479	0.055773	41	0.0660251	32	0.0627223
104	Motif173	2979	0.0300325	137	0.0280975	136	0.0358027	109	0.0289122	163	0.0322894	127	0.026161	149	0.0304061	147	0.0322251	149	0.0280599	165	0.0349065	145	0.0293203	162	0.0331815	133	0.0305492	133	0.0322612	111	0.0401357	95	0.0475138	76	0.0349824	114	0.0388529	67	0.0303004	121	0.0349579	114	0.0535395	47	0.0369206	90	0.0279369	142	0.0343546
105	Motif304	3037	0.0458356	66	0.031196	115	0.0330583	124	0.0226613	246	0.0365614	106	0.0298099	116	0.0319621	135	0.0330732	138	0.0285351	156	0.0369501	126	0.0399049	85	0.0401163	90	0.0214635	234	0.0406947	74	0.0221678	241	0.0330978	152	0.0397353	86	0.0297664	123	0.0262425	160	0.0397911	90	0.0421149	75	0.0299153	131	0.0343203	89	0.0466098
106	Motif332	3041	0.0333862	117	0.0302971	123	0.0242514	203	0.0328461	126	0.034065	120	0.0318006	100	0.0338314	123	0.0446368	69	0.0355713	96	0.0284829	198	0.0341581	121	0.0363124	116	0.0283584	153	0.0296421	134	0.0267009	190	0.0416573	96	0.036768	104	0.0292383	128	0.0433489	59	0.0309248	146	0.0338299	118	0.0357599	95	0.029934	125	0.0303072
107	Motif439	3044	0.0416198	76	0.0318502	110	0.0396155	82	0.0301923	148	0.0318306	131	0.0306328	110	0.0287353	162	0.0320251	151	0.0393637	78	0.0386171	115	0.0246985	215	0.0349856	124	0.0308518	131	0.0374078	89	0.0345511	121	0.0317527	162	0.0308569	143	0.0271321	153	0.0236143	182	0.033116	128	0.0470118	61	0.0325074	119	0.0301626	122	0.0375049
108	Motif87	3094	0.0320066	129	0.0298063	126	0.0337502	122	0.0284033	169	0.0426459	79	0.0245442	172	0.0479316	59	0.0280896	191	0.0310914	126	0.0525078	59	0.0316525	139	0.0320882	141	0.0301734	139	0.0363888	93	0.0346128	119	0.0370747	116	0.0309824	139	0.0369886	71	0.0283803	143	0.0329546	129	0.0256982	203	0.0256982	160	0.0296684	127	0.0354656
109	Motif51	3133	0.0309321	132	0.0254541	153	0.0336789	123	0.0447035	71	0.0352408	116	0.028572	125	0.0348323	116	0.0305361	163	0.0315306	123	0.0246964	239	0.0276762	178	0.0344666	128	0.0338505	112	0.0307253	124	0.0456851	76	0.0333569	147	0.0394427	87	0.0335935	88	0.0281399	144	0.030627	149	0.0252034	215	0.032498	120	0.0322782	107	0.0430153
110	Motif46	3135	0.0436771	71	0.0269703	139	0.0324361	127	0.0312921	139	0.0249992	190	0.027541	140	0.038208	96	0.042051	79	0.030402	130	0.0334106	156	0.0228497	238	0.0372639	107	0.0355432	104	0.0475238	58	0.0276219	178	0.0389063	108	0.032162	135	0.0275625	149	0.0355997	80	0.0347154	115	0.0389212	92	0.0271009	147	0.0184972	271	0.0446318
111	Motif209	3161	0.0215548	230	0.0185357	238	0.0365562	100	0.0332309	124	0.0395422	90	0.0284993	126	0.0241764	205	0.0378686	102	0.0413099	73	0.0328259	164	0.0410966	77	0.0299241	166	0.0395044	83	0.0278903	148	0.0443551	80	0.0351732	130	0.0320539	136	0.0345286	84	0.036316	78	0.0312398	140	0.0347675	113	0.0407563	75	0.0216672	214	0.0298281
112	Motif152	3181	0.0265797	172	0.0287259	131	0.0211723	251	0.0377008	95	0.0388505	95	0.026661	144	0.0378282	98	0.0338084	133	0.0370803	90	0.0281392	204	0.0278739	177	0.0289126	177	0.030242	137	0.0223487	214	0.0446003	79	0.0416449	97	0.0370038	102	0.0359731	77	0.02783	147	0.0384872	96	0.0335275	124	0.0355438	98	0.0279461	141	0.0426356
113	Motif384	3200	0.026611	171	0.0170775	261	0.0362248	104	0.0326286	128	0.0384868	96	0.0281319	128	0.0271564	175	0.0401984	90	0.0409474	75	0.0419508	92	0.0324849	132	0.0217934	278	0.0357062	103	0.0246789	189	0.0393043	97	0.0327692	155	0.030868	142	0.0261852	163	0.0326707	105	0.0387946	92	0.0356441	108	0.0356929	96	0.0383645	68	0.0338185
114	Motif346	3222	0.0245765	197	0.043182	62	0.0358473	108	0.0295459	157	0.0269338	172	0.0278752	131	0.0406118	81	0.0304664	166	0.0290391	148	0.027363	217	0.0312143	141	0.0339782	130	0.0476253	57	0.0249515	184	0.0290549	164	0.0407382	102	0.0347045	116	0.0345975	83	0.0318059	112	0.0294259	161	0.0356448	107	0.032487	121	0.0238721	187	0.0393504
115	%UGG	3245	0.0268504	166	0.0389187	73	0.0272302	171	0.0252018	212	0.0436144	74	0.0253773	158	0.0237969	216	0.0304951	165	0.0353899	98	0.0431574	86	0.0430536	67	0.0212424	283	0.0377287	94	0.0444429	65	0.0264042	196	0.038241	111	0.0273032	176	0.0413826	60	0.0344648	91	0.0318781	136	0.0344749	115	0.0256596	161	0.0267914	156	0.0399612
116	Motif148	3248	0.036076	101	0.0330414	102	0.0312055	136	0.033734	118	0.036951	105	0.0275672	139	0.0357984	107	0.0324444	145	0.0284815	159	0.0371704	124	0.0307203	146	0.0316881	147	0.0411528	76	0.0309121	121	0.0436109	83	0.0317768	161	0.0243729	214	0.0276413	147	0.0290811	131	0.0316388	137	0.0252275	213	0.0326859	118	0.0282279	139	0.0305865
117	Motif179	3264	0.0350043	107	0.0330814	101	0.0306346	141	0.0309693	142	0.0243699	201	0.0371108	73	0.0396562	85	0.0310194	160	0.0384565	85	0.0331431	158	0.0299665	154	0.0314904	151	0.0290556	144	0.027887	150	0.0332479	130	0.033185	150	0.0309659	140	0.0295563	125	0.0229672	193	0.0305797	152	0.0305742	151	0.0350073	101	0.0273087	150	0.0391115
118	Motif69	3271	0.0339973	112	0.0244279	159	0.0444196	66	0.0335587	121	0.0283902	154	0.0288921	123	0.0470386	62	0.0252595	219	0.0276164	172	0.0379275	118	0.0301405	152	0.0272823	198	0.0331434	116	0.0228689	210	0.0402419	93	0.0417442	95	0.0371865	99	0.0238574	194	0.0248408	171	0.0403386	85	0.0319209	140	0.0308232	126	0.0231876	199	0.0445196
119	%UGU	3329	0.0814714	31	0.0848438	29	0	456	0.0683273	32	0.0698427	36	0.0855282	28	0.0767152	32	0.0788663	31	0.100771	17	0.101162	28	0	484	0.0851846	35	0	457	0	459	0.0660774	38	0.0887223	31	0.0811501	28	0.0890139	21	0	453	0	469	0.0897381	18	0.0515687	45	0.0701227	31	0.0795068
120	Motif103	3345	0.0220061	227	0.0308783	118	0.0318238	129	0.0451738	70	0.0277676	164	0.0274085	141	0.0284108	164	0.0296863	179	0.0347252	107	0.0281928	201	0.0317318	138	0.0380641	100	0.037039	95	0.0374774	88	0.0433328	84	0.0443917	85	0.0295878	152	0.0326311	97	0.0267221	154	0.0287902	168	0.0245847	221	0.0246702	176	0.0274392	148	0.0360656
121	Motif360	3426	0.0337315	114	0.0197765	225	0.021156	252	0.038083	92	0.0324013	126	0.0312514	104	0.0315556	137	0.0433029	75	0.0266291	180	0.0343634	150	0.0265153	184	0.0329934	134	0.0289197	146	0.0322365	112	0.0301903	153	0.0418862	94	0.0332422	130	0.0276664	146	0.0288521	134	0.0288381	166	0.028591	169	0.0245045	181	0.0273167	149	0.0491241
122	Motif388	3446	0.0237366	207	0.0215319	198	0.0350197	116	0.0284659	168	0.024481	198	0.0268129	143	0.0394754	86	0.0368626	113	0.0330283	114	0.0429165	87	0.0235236	226	0.0389941	96	0.0326867	118	0.0412296	70	0.02613	199	0.0358748	126	0.0335835	127	0.0324058	99	0.0401493	63	0.0375876	104	0.0420543	76	0.0156146	315	0.0299826	124	0.0220759
123	Motif109	3467	0.0389303	90	0.0286196	133	0.0294103	152	0.0289939	161	0.0282931	156	0.0289482	121	0.0321634	133	0.0325093	143	0.0255502	185	0.0325199	166	0.0357501	109	0.032613	139	0.0248304	180	0.0356958	97	0.0288056	165	0.0375206	113	0.0276183	171	0.0295441	126	0.0339092	95	0.0336853	120	0.0291779	163	0.0202275	247	0.0282563	138	0.032638
124	Motif21	3479	0.0332092	119	0.0225556	188	0.0359513	106	0.0234659	231	0.0289197	149	0.0238103	177	0.0347887	117	0.0431748	76	0.0247528	194	0.0360516	133	0.0257473	202	0.0378956	101	0.0384795	90	0.0339356	105	0.0253144	211	0.0358972	124	0.0349178	115	0.0278826	143	0.0392577	66	0.0237284	231	0.0478041	59	0.0233853	202	0.0204232	234	0.0421078
125	Motif308	3487	0.0289236	145	0.0229132	184	0.0231331	216	0.0287121	166	0.0318793	130	0.0334525	87	0.0280599	168	0.0339555	132	0.0311574	125	0.0294498	192	0.0360444	106	0.0328461	137	0.0364221	98	0.0271145	161	0.0315938	140	0.0267838	208	0.027078	179	0.0279373	142	0.0319105	111	0.0315821	138	0.0299273	157	0.0283925	140	0.0363164	74	0.0340483
126	%GGG	3505	0.075392	36	0.0499766	51	0.0289438	157	0.0535809	48	0.0299969	144	0.0233225	185	0.0191404	287	0.0145696	373	0.0555952	44	0.0370299	125	0.0537881	47	0.0293654	170	0.064092	37	0.0682176	35	0.0208572	257	0.0666178	47	0.0161694	333	0.0237999	195	0.0596119	35	0.0702564	39	0.0127093	400	0.0545985	42	0.0120088	375	0.0693072
127	Motif331	3546	0.0256653	181	0.0261109	147	0.0226432	228	0.0363963	101	0.0271793	169	0.0258327	153	0.0234602	218	0.0454306	66	0.0247808	192	0.0376885	122	0.0286661	170	0.0372234	109	0.0335738	113	0.0298574	131	0.0324536	135	0.0272967	201	0.0342389	122	0.0253869	172	0.0293595	126	0.0342457	118	0.0280166	175	0.0242922	185	0.034888	85	0.0380679
128	Motif9	3595	0.035629	106	0.0173452	258	0.0299947	146	0.038421	91	0.0317047	133	0.0271455	142	0.0422704	75	0.0314724	158	0.0351868	101	0.0412969	99	0.0207001	267	0.0377117	104	0.0311499	129	0.025707	175	0.0184594	291	0.0289523	187	0.039782	85	0.0314973	105	0.0208485	226	0.0336076	122	0.028774	168	0.0282644	141	0.0341768	91	0.0288432
129	Motif330	3637	0.0335715	115	0.018442	239	0.0313985	132	0.0327718	127	0.0355208	114	0.0255232	156	0.0426331	72	0.02393	234	0.0259563	181	0.0468714	71	0.034559	116	0.0359286	118	0.0252208	177	0.0248672	186	0.0258181	200	0.0281233	193	0.0230369	233	0.0253774	173	0.0291231	130	0.0320683	134	0.0367317	101	0.0223585	214	0.0326783	104	0.0395125
130	Motif408	3656	0.037022	100	0.0235231	173	0.0375978	95	0.0340342	114	0.0274555	167	0.0262871	146	0.0336072	125	0.038345	95	0.0257079	183	0.0267266	223	0.0260969	190	0.0278024	187	0.0298328	142	0.0319687	114	0.0267428	189	0.0372295	115	0.0297603	151	0.0223525	218	0.0292631	127	0.0295513	159	0.0278899	178	0.0257801	159	0.0327583	101	0.0276908
131	Motif128	3661	0.0333382	118	0.0287985	129	0.0230847	218	0.0409166	81	0.0409488	85	0.0288201	124	0.0250165	198	0.0440546	71	0.0227955	221	0.0358202	135	0.0303821	148	0.0265496	209	0.0224605	219	0.0243729	194	0.0253454	210	0.0422707	93	0.0209157	261	0.0255065	171	0.0239506	180	0.0400365	88	0.0347474	114	0.0296851	132	0.0288421	132	0.0376352
132	Motif26	3724	0.0328536	124	0.0223221	189	0.0378546	92	0.0276865	177	0.037122	104	0.022473	200	0.0349573	114	0.0264661	203	0.0269405	178	0.0283311	199	0.0199084	275	0.0373299	106	0.0443623	67	0.0258371	174	0.0294035	162	0.0438847	88	0.0299984	147	0.0284662	136	0.0285897	139	0.0239701	224	0.0324521	136	0.0221506	218	0.0327859	99	0.0315933
133	Motif76	3731	0.0295043	142	0.0222553	190	0.0286758	158	0.0237714	227	0.0468883	63	0.0229126	189	0.0290336	160	0.0305134	164	0.0295014	143	0.0303203	184	0.0312797	140	0.0232519	256	0.0302108	138	0.0274902	155	0.0301167	154	0.0366715	118	0.0336062	126	0.0263303	161	0.0237524	181	0.0473844	63	0.0274877	183	0.0271956	146	0.0243937	176	0.0400322
134	Motif172	3748	0.0282113	151	0.0231931	176	0.0265864	181	0.04575	68	0.0260898	179	0.0244317	175	0.0273046	173	0.0265864	201	0.0396098	77	0.0308711	179	0.0312105	142	0.034737	126	0.0303434	136	0.0252838	180	0.0412462	90	0.0302959	172	0.0306748	145	0.0214938	230	0.0284364	142	0.0285309	170	0.0325732	133	0.0254156	166	0.0222783	210	0.0347581
135	Motif301	3760	0.0240585	202	0.0260251	148	0.0312764	134	0.0286654	167	0.0243932	199	0.0263318	145	0.0339051	121	0.0304536	168	0.0249455	190	0.026238	227	0.0288852	166	0.0298901	167	0.0269479	159	0.0278232	152	0.0306467	149	0.026355	217	0.0269446	182	0.0337534	86	0.0260266	163	0.0336064	123	0.044854	63	0.0251049	169	0.0287107	134	0.0376359
136	Motif266	3761	0.0246496	196	0.0333721	99	0.0270123	176	0.0397176	85	0.0276198	165	0.0277226	136	0.0295643	152	0.0275334	195	0.0286332	155	0.0271187	219	0.0284054	173	0.0280819	184	0.036205	99	0.0198082	255	0.0345657	120	0.0341312	139	0.0257956	195	0.0325507	98	0.0290441	132	0.0278337	178	0.0294801	159	0.0285313	139	0.0257769	168	0.0354034
137	Motif404	3801	0.0295018	143	0.0257537	150	0.0216549	244	0.0470417	64	0.0264317	178	0.0249065	161	0.0292775	158	0.0334451	135	0.0308845	127	0.0279484	210	0.0289482	165	0.0255054	227	0.0312055	127	0.0272574	158	0.033297	129	0.0330615	153	0.0341092	124	0.0292393	127	0.0228288	196	0.0290877	163	0.023622	236	0.0264901	151	0.0310759	117	0.0332997
138	Motif125	3823	0.0264948	174	0.0331326	100	0.0256439	190	0.0292476	160	0.0312585	136	0.030257	113	0.0282656	166	0.0325594	142	0.0357823	95	0.0267971	222	0.0327949	129	0.0274992	190	0.0234659	205	0.0270598	162	0.0283715	169	0.0317394	164	0.02813	164	0.0251399	177	0.0241967	177	0.0303831	154	0.0254405	209	0.03157	124	0.027781	144	0.0333721
139	Motif327	3824	0.0317264	130	0.0235614	171	0.0272249	172	0.0336661	119	0.0311602	139	0.0345576	81	0.0329418	129	0.0387068	94	0.024024	204	0.0280353	205	0.0230684	233	0.0462507	69	0.0391192	85	0.0297073	133	0.0318623	138	0.0235525	251	0.03763	96	0.0335355	89	0.0197367	243	0.0176274	315	0.0329736	128	0.0216363	225	0.0196454	249	0.0380729
140	Motif390	3852	0.0277512	157	0.0194052	230	0.0358502	107	0.0323267	130	0.0216999	231	0.0276114	138	0.0384759	93	0.0345803	128	0.0273121	174	0.0443613	81	0.0214679	257	0.0273515	195	0.0266291	162	0.0250404	182	0.0314765	141	0.0408973	101	0.0327485	133	0.0252555	175	0.0230926	188	0.0332302	127	0.0337572	120	0.0181798	279	0.0282909	137	0.0298132
141	Motif177	3903	0.020403	254	0.0287357	130	0.0355766	111	0.0318036	134	0.0247978	192	0.0281073	129	0.0301083	150	0.0247574	223	0.0361033	94	0.034942	142	0.0301632	151	0.0273525	194	0.0352215	107	0.0277872	153	0.0297691	160	0.0291867	186	0.0271068	178	0.0304788	114	0.0296948	124	0.0335246	126	0.0219905	254	0.0303004	128	0.0193678	252	0.0263306
142	Motif32	3910	0.0295266	140	0.0153834	285	0.0328937	126	0.0356533	104	0.0312299	138	0.0314773	101	0.0309365	143	0.0295297	181	0.0271935	176	0.0353875	138	0.0336298	124	0.0231575	259	0.0237829	199	0.0274889	156	0.0367389	110	0.0302667	173	0.0262781	191	0.0321678	101	0.0230091	190	0.0280906	174	0.0260358	196	0.0174148	293	0.0355959	78	0.0367993
143	Motif320	3969	0.0294715	144	0.0256384	151	0.0298002	148	0.0297727	155	0.0303416	143	0.0247278	165	0.0312352	139	0.0253059	215	0.0389587	81	0.037704	121	0.0386238	91	0.0210302	286	0.0285494	150	0.0278899	149	0.0369523	108	0.0245859	236	0.0263828	189	0.0188329	269	0.0260153	164	0.0273757	185	0.0255357	205	0.0247339	175	0.028209	140	0.033164
144	%GCA	3979	0.0979585	17	0.113548	8	0.082832	27	0.0908539	19	0.0902756	27	0	454	0	470	0.103031	11	0	458	0.0899795	36	0.0868315	29	0.105937	16	0	445	0.0899565	24	0	445	0.102313	23	0.0920717	19	0	465	0	443	0.101725	15	0	474	0.0876015	21	0.0966248	14	0.0970114
145	Motif146	3980	0.0232072	211	0.0230968	180	0.0254486	192	0.0256176	208	0.0249382	191	0.0226589	196	0.0308682	145	0.0328644	139	0.0233513	210	0.0307719	180	0.0343446	118	0.0275196	189	0.0258652	170	0.0256575	176	0.0212516	250	0.0332527	148	0.0242333	216	0.0300007	121	0.0285477	140	0.0294852	160	0.0369472	97	0.0365366	92	0.0318714	109	0.0355734
146	Motif350	3986	0.0268165	167	0.0231683	178	0.0241875	204	0.0277018	176	0.0223221	220	0.0253968	157	0.021127	257	0.0381184	98	0.0297929	138	0.0350058	141	0.0385279	92	0.0426835	81	0.0365778	97	0.0210812	231	0.026549	193	0.0331418	151	0.0240677	219	0.0250982	179	0.0309826	115	0.0218209	259	0.0419469	77	0.0272157	145	0.0181411	276	0.0367201
147	Motif5	4001	0.0195778	267	0.0247386	157	0.0371202	96	0.0321697	131	0.0151302	325	0.0259847	151	0.0239945	210	0.0334764	134	0.0232822	213	0.0231436	264	0.0369788	100	0.0279156	186	0.0288105	147	0.030949	120	0.0191318	283	0.0339591	142	0.0379753	91	0.0396847	65	0.0286088	138	0.0215781	261	0.0318573	141	0.0263073	153	0.0366063	70	0.0333836
148	Motif232	4026	0.0433524	72	0.027958	137	0.0280971	162	0.0298569	152	0.0354685	115	0.0255953	155	0.0295628	153	0.0177775	334	0.029157	147	0.0279544	209	0.0240055	221	0.027958	185	0.0237238	200	0.0248787	185	0.0346217	118	0.0259522	220	0.0268474	186	0.0249946	181	0.0288187	135	0.030438	153	0.0331936	126	0.0207926	243	0.0298738	126	0.0411506
149	%AAG	4035	0.15214	1	0.0191734	232	0.0186664	285	0.116184	3	0.126368	1	0.118882	7	0.124584	1	0.0144487	375	0.0145761	356	0.0135127	402	0.129215	4	0.113662	6	0.0154676	331	0.124112	1	0.013818	362	0.128433	4	0.0220132	249	0.118852	4	0.0161768	304	0.00967742	428	0.0139617	382	0.115273	6	0.0175298	286	0.12482
150	Motif4	4043	0.0284794	150	0.0212778	202	0.0347579	117	0.036088	102	0.0204591	244	0.0244837	174	0.0296399	151	0.0292427	185	0.028871	149	0.0353254	139	0.0200489	274	0.0264271	212	0.0324289	120	0.0292401	139	0.0236389	225	0.0319045	159	0.0269974	181	0.0259818	165	0.0275367	151	0.0235398	238	0.0366996	102	0.0245183	180	0.028856	131	0.0337151
151	%AAA	4045	0.107277	13	0.0261109	146	0.12005	4	0.0189215	296	0.0278914	160	0.0192427	248	0.0392805	88	0.114733	5	0.0155236	341	0.0313439	176	0.0259161	199	0.0255253	226	0.0226023	217	0.102083	12	0.0334991	126	0.0228274	265	0.0290431	157	0.0218552	224	0.0182945	264	0.0269021	190	0.0200335	281	0.0250704	170	0.0208897	224	0.110325
152	Motif18	4066	0.0313188	131	0.017534	255	0.0231019	217	0.0347108	111	0.0246892	193	0.0213833	215	0.0392593	89	0.0315365	157	0.0272041	175	0.0346055	146	0.0238337	223	0.0318738	142	0.0232315	208	0.0299273	129	0.0233003	230	0.0393111	107	0.026137	192	0.0263477	160	0.0246176	175	0.031235	141	0.0294394	161	0.0235206	197	0.0276036	146	0.0320137
153	%A	4075	0.0269928	164	0.0245927	158	0.0271334	174	0.0223015	252	0.0337511	121	0.0210069	224	0.0293526	156	0.0378519	103	0.0291763	146	0.0354237	137	0.0362102	104	0.023213	257	0.0284796	152	0.0312937	118	0.032548	134	0.0268747	206	0.0343692	118	0.0218552	223	0.0260652	162	0.0382837	97	0.023197	238	0.0245791	178	0.0191584	260	0.0289495
154	%CUC	4078	0	441	0.0824109	33	0	443	0	458	0.0812803	32	0.0854483	29	0.0835364	27	0.0726009	38	0.0755426	39	0.0902943	34	0.0936578	23	0.0841163	36	0.0817242	27	0	450	0.078829	30	0	463	0.0796934	29	0.0756015	32	0.086104	24	0.0866592	28	0.00791015	454	0	428	0	446	0.0865182
155	Motif221	4145	0.0239543	204	0.0255915	152	0.0355202	112	0.0276601	178	0.0197808	259	0.0261825	148	0.0262103	188	0.0379848	100	0.0230708	217	0.0387206	114	0.0217067	251	0.039535	93	0.0246256	186	0.0144802	332	0.0263477	197	0.0249829	232	0.0343106	120	0.032967	92	0.0198013	241	0.0245444	215	0.0280434	174	0.0373782	89	0.0269957	152	0.0428879
156	Motif372	4176	0.022082	226	0.0200804	220	0.0273729	169	0.0282205	170	0.0192716	266	0.0226804	195	0.0249435	199	0.029293	184	0.0246985	196	0.036827	127	0.0290714	164	0.0427992	78	0.0275161	158	0.0231503	209	0.0303817	152	0.0253115	230	0.0271929	177	0.0281046	140	0.0273708	152	0.0310594	145	0.0372394	96	0.0227887	207	0.0275819	147	0.0318738
157	Motif100	4187	0.0201054	258	0.0235655	170	0.0284679	160	0.0259795	198	0.037526	101	0.0246712	167	0.0275308	170	0.0297264	178	0.0232907	212	0.0364361	131	0.0349339	114	0.0353206	122	0.0171584	300	0.0243717	195	0.0310751	144	0.0265896	213	0.0232192	229	0.0256575	170	0.0308212	116	0.026542	193	0.0294792	160	0.0237987	191	0.0314528	115	0.0304149
158	Motif183	4227	0.02271	219	0.0326524	103	0.0400418	80	0.0217722	256	0.0480792	61	0.0195145	244	0.0309694	142	0.0225519	254	0.0352482	99	0.0298158	188	0.0234093	229	0.0242727	246	0.0253869	175	0.0319143	116	0.035062	116	0.0288585	189	0.0329001	131	0.0178323	286	0.0290152	133	0.027792	179	0.028237	172	0.023563	196	0.0202804	238	0.0314267
159	Motif24	4237	0.0196448	266	0.0253141	154	0.0201902	265	0.0420108	78	0.0398356	89	0.0248822	162	0.0229543	226	0.0295687	180	0.0280006	166	0.0271751	218	0.0260408	194	0.0250658	231	0.0251829	178	0.0292488	137	0.0275293	179	0.0288356	190	0.0264231	188	0.0206916	242	0.0261983	161	0.0288201	167	0.0314674	143	0.0405042	76	0.0272986	151	0.0288263
160	Motif50	4266	0.0188553	278	0.0214757	199	0.0290836	153	0.0293197	159	0.0378598	98	0.0223616	203	0.0258526	191	0.0436366	73	0.0231837	216	0.0264977	226	0.031092	144	0.0195145	315	0.0235658	202	0.0198123	254	0.031013	145	0.0185165	316	0.0280826	165	0.0361484	76	0.0188832	258	0.0387172	93	0.0314528	144	0.0300083	129	0.0318702	110	0.0392156
161	%GUG	4266	0.075505	35	0.0708984	37	0.0609129	42	0.0605118	38	0	437	0.074814	32	0.0721823	35	0	476	0.0592314	43	0.0686917	42	0	476	0.0690349	46	0	448	0.0685277	34	0	448	0.0728614	39	0.0653311	40	0	467	0.0660381	33	0.0720365	37	0	476	0	435	0.0599087	34	0.0829177
162	Motif363	4277	0.0334249	116	0.0179723	245	0.0294464	151	0.0268028	185	0.0181215	287	0.0319665	98	0.026481	182	0.0219801	265	0.0274189	173	0.0306366	182	0.0259522	196	0.0255519	225	0.01738	292	0.02666	167	0.0379112	103	0.0254607	227	0.0307836	144	0.0282684	139	0.0230325	189	0.0271068	187	0.0278948	177	0.0280661	143	0.036569	71	0.0370243
163	Motif33	4285	0.0229493	217	0.0343195	95	0.0383019	89	0.0280803	172	0.0378629	97	0.023401	183	0.0273107	171	0.0264761	202	0.027909	167	0.0275722	214	0.0266805	182	0.0199632	311	0.0226425	216	0.0241322	196	0.0257479	202	0.0296961	179	0.0345772	117	0.0193397	265	0.0353486	82	0.024324	218	0.0229103	244	0.025858	156	0.0287789	133	0.0307203
164	Motif165	4291	0.0210486	238	0.0280975	135	0.0250902	195	0.0259623	199	0.0287154	150	0.0218501	209	0.0284662	163	0.0233556	246	0.0315617	122	0.0268204	220	0.0342242	120	0.0252724	228	0.0304923	134	0.0172189	298	0.0257417	203	0.0357873	127	0.0289572	158	0.0310194	111	0.020965	222	0.0266639	191	0.0278022	180	0.0368023	91	0.0240421	184	0.0319228
165	Motif329	4297	0.0273871	160	0.0202326	218	0.0263086	184	0.0338415	116	0.0283804	155	0.0213662	217	0.022776	231	0.0298008	177	0.0301974	131	0.029621	190	0.025477	206	0.0270939	200	0.024717	184	0.0268309	165	0.0208787	255	0.035433	129	0.029787	149	0.0327934	93	0.0287501	137	0.0280145	176	0.0243398	226	0.0201249	249	0.0262389	165	0.0299285
166	Motif204	4301	0.0280434	155	0.0361043	84	0.0376172	94	0.0339602	115	0.0213884	234	0.0217095	212	0.022306	237	0.020892	280	0.0277506	169	0.0392013	109	0.0251712	212	0.0287725	178	0.0307501	132	0.0221275	217	0.0391785	98	0.0299247	178	0.0225282	242	0.0276786	145	0.0205574	231	0.0240176	222	0.0258791	199	0.0343366	107	0.0206389	227	0.0255041
167	Motif249	4316	0.0269892	165	0.032162	106	0.0343104	118	0.025838	203	0.0344268	117	0.0235802	181	0.0238649	213	0.025577	212	0.0288048	150	0.036747	128	0.0231577	232	0.0234777	254	0.025358	176	0.027981	146	0.0279976	171	0.0414491	99	0.0280779	166	0.0209021	237	0.0217717	210	0.0323718	132	0.0191961	297	0.0256107	163	0.0187358	268	0.0317452
168	Motif149	4318	0.0248408	193	0.0269209	140	0.0236236	211	0.0262762	194	0.024329	202	0.0227362	194	0.0238297	215	0.0235755	243	0.0285313	157	0.0332608	157	0.0287533	169	0.0388581	97	0.0240729	194	0.0279086	147	0.0266792	191	0.0328494	154	0.0207481	264	0.0335149	90	0.0292055	128	0.0275331	184	0.0268578	189	0.023468	200	0.023032	201	0.0278022
169	Motif189	4320	0.0260434	176	0.0234581	174	0.0253609	193	0.0243382	222	0.0284339	152	0.0327983	92	0.0231503	223	0.0244173	230	0.0277506	168	0.0401322	106	0.0300442	153	0.0258644	221	0.0287677	148	0.0234581	204	0.0309693	146	0.0258713	222	0.0231019	231	0.0278483	144	0.0192325	250	0.0301813	155	0.023883	231	0.0248732	171	0.0240697	183	0.0381573
170	Motif315	4334	0.0249728	190	0.0235551	172	0.0249349	197	0.0271518	182	0.0316666	134	0.0220273	207	0.0324599	130	0.0289752	188	0.0248646	191	0.0303922	183	0.032754	130	0.0229791	263	0.0206145	246	0.0278583	151	0.0283868	168	0.0289104	188	0.0242029	217	0.0291521	130	0.0107572	380	0.0319959	135	0.0368972	98	0.0242221	186	0.0405297	65	0.028275
171	Motif122	4368	0.0205398	249	0.0136984	315	0.0259894	185	0.0313791	137	0.0245442	197	0.0298129	115	0.03039	148	0.0308374	161	0.0326559	116	0.0337616	153	0.022097	247	0.0423539	82	0.026161	167	0.0232975	207	0.0319808	137	0.0215896	278	0.0256712	198	0.0209825	235	0.024231	176	0.0217711	260	0.0336867	121	0.0233877	201	0.0278165	143	0.0360483
172	Motif419	4416	0.0252936	186	0.0167512	266	0.0236089	212	0.0352742	107	0.0201236	252	0.0323896	95	0.0255368	194	0.0326913	141	0.0236972	207	0.0281398	203	0.0358658	108	0.030597	156	0.0217922	229	0.017488	294	0.0205377	263	0.02553	225	0.0228254	236	0.0340115	85	0.0278059	148	0.0306182	150	0.0341561	116	0.0194927	259	0.0300303	123	0.0329698
173	Motif306	4482	0.028189	153	0.0230411	181	0.0264579	182	0.0277656	174	0.0304855	141	0.0101869	394	0.0338971	122	0.0346589	127	0.0305633	129	0.0345184	148	0.0293656	161	0.0189497	326	0.0241028	193	0.0289589	140	0.0219336	244	0.0354631	128	0.0200472	274	0.0270145	155	0.0266099	156	0.0219907	257	0.0314761	142	0.0242143	188	0.0239343	185	0.0301619
174	%AA	4522	0.0271942	162	0.0266607	143	0.0294821	150	0.0162024	334	0.0293266	147	0.0178871	275	0.0363336	102	0.0198461	303	0.018801	279	0.0596493	47	0.0517862	51	0.0264325	211	0.0245027	188	0.0260305	173	0.0583447	47	0.0252038	231	0.0558528	46	0.0199372	257	0.0211876	220	0.0248524	210	0.0208688	265	0.0226913	208	0.0191968	259	0.0265285
175	Motif171	4527	0.0258959	178	0.021608	195	0.0226142	229	0.0330195	125	0.0277682	163	0.0298889	114	0.026431	183	0.0320232	152	0.0175199	301	0.0342288	152	0.0259108	200	0.026978	202	0.0277982	156	0.0221026	218	0.0290877	163	0.0276042	198	0.0248802	205	0.0209091	236	0.0273145	153	0.0243852	217	0.0273661	186	0.0244939	182	0.022386	207	0.026816
176	Motif338	4536	0.0242057	201	0.0262356	145	0.0242796	202	0.0246526	219	0.0319827	129	0.0216363	213	0.0215307	249	0.0323224	147	0.0238753	205	0.0278352	212	0.02541	207	0.0258791	220	0.0320773	121	0.0272562	159	0.0271143	185	0.0291974	185	0.0191997	288	0.0263513	159	0.0188786	259	0.0271436	186	0.0336179	123	0.0255112	165	0.0260246	166	0.0291331
177	Motif316	4554	0.0255751	182	0.0243001	161	0.022111	235	0.0262187	195	0.0272823	168	0.019055	253	0.0261009	190	0.0333335	136	0.0222663	231	0.0408929	100	0.0237136	225	0.027772	188	0.0223861	220	0.0216658	227	0.0271863	183	0.0339346	145	0.0275877	172	0.0266289	157	0.0255615	166	0.0236429	233	0.0283646	170	0.0243014	184	0.0256791	171	0.0233113
178	Motif343	4554	0.032886	123	0.0209945	206	0.0305397	142	0.0303607	146	0.0190941	270	0.0178464	277	0.03594	105	0.0388226	92	0.0182876	289	0.0358358	134	0.0362845	103	0.0300984	163	0.0298116	143	0.0357057	96	0.0232296	231	0.030889	170	0.023332	227	0.0197763	258	0.0181885	268	0.0288746	165	0.0217845	258	0.0183192	276	0.0214655	215	0.0288042
179	Motif40	4593	0.0229763	215	0.0374206	78	0.0369932	98	0.0311861	140	0.029613	145	0.0196389	241	0.0222281	239	0.0277615	192	0.0191055	273	0.0237697	250	0.0260565	193	0.0218233	277	0.0185803	274	0.020772	238	0.0275271	180	0.0243344	242	0.0376852	95	0.0177058	289	0.01923	251	0.0298005	158	0.0310658	145	0.0335302	112	0.0327102	103	0.0323586
180	Motif163	4600	0.0329539	121	0.0215454	197	0.0276664	166	0.0268243	184	0.0265258	177	0.019775	237	0.0262056	189	0.0219659	266	0.0316324	121	0.0268013	221	0.0195489	279	0.0329539	135	0.0256763	173	0.0357062	95	0.0401767	94	0.0345578	136	0.0225687	239	0.022858	210	0.0206924	228	0.0254715	202	0.0177223	314	0.0268441	148	0.0134551	340	0.0378969
181	Motif133	4609	0.0239664	203	0.027281	138	0.0304696	143	0.0296366	156	0.0252236	188	0.0203179	231	0.0331434	127	0.0245964	227	0.0295396	142	0.0251384	235	0.0218962	249	0.024	248	0.0357418	102	0.025024	183	0.0255531	207	0.021761	276	0.0279101	167	0.0180651	283	0.0254156	168	0.0306116	151	0.0247182	220	0.0286129	138	0.0233707	196	0.0250574
182	Motif314	4617	0.0215328	231	0.0178821	249	0.0290217	154	0.0295037	158	0.0188568	273	0.0236236	180	0.028882	161	0.0343752	129	0.0283762	161	0.0329677	161	0.0213809	258	0.0299749	165	0.0248271	181	0.0214635	230	0.022001	243	0.0303412	171	0.0283289	163	0.0249433	182	0.0266564	155	0.0235194	241	0.0229672	241	0.0333644	113	0.0243224	179	0.0246256
183	Motif71	4662	0.0217065	228	0.0148855	294	0.0233372	215	0.0304046	145	0.0231926	210	0.0247828	163	0.0263105	185	0.0318479	155	0.0233372	211	0.0280262	206	0.0284332	172	0.0336225	131	0.0314943	123	0.0264066	170	0.0246898	214	0.0264066	216	0.0324042	134	0.0263533	158	0.0306534	117	0.0176536	313	0.0301155	156	0.0151132	321	0.0238928	186	0.0246162
184	Motif25	4682	0.0266941	169	0.0242637	163	0.0257239	188	0.0233254	235	0.0258442	184	0.0237892	178	0.0271253	177	0.0245593	229	0.028162	163	0.0249354	238	0.0292167	163	0.024643	240	0.0303736	135	0.028618	143	0.0256853	205	0.030983	169	0.0202603	271	0.0230058	206	0.024633	174	0.0254183	203	0.0229107	243	0.0211126	237	0.0263896	163	0.0276728
185	Motif28	4686	0.0397177	88	0.0199431	224	0.0145156	338	0.0209442	269	0.0254875	186	0.0243915	176	0.0315102	138	0.0220735	264	0.025417	186	0.0278903	211	0.0421246	74	0.0200213	310	0.0338572	111	0.0208145	237	0.0332251	131	0.04373	89	0.0256742	197	0.0204337	247	0.0204718	232	0.029898	157	0.0252038	214	0.0215047	227	0.0263798	164	0.0263834
186	%G	4698	0.0250178	189	0.0286816	132	0.0269875	177	0.0187628	298	0.0245749	195	0.0277237	135	0.0293007	157	0.0301026	172	0.0296861	140	0.032535	165	0.0352757	113	0.0209523	291	0.0215573	233	0.0224682	212	0.0284815	167	0.0222287	271	0.0309353	141	0.0180944	281	0.0220846	207	0.0312138	142	0.024764	219	0.0287987	136	0.0187358	267	0.0234228
187	Motif205	4701	0.0320851	128	0.0373973	79	0.0271436	173	0.0241078	224	0.0281532	157	0.0206354	228	0.0231722	222	0.0259208	208	0.0208531	255	0.0286994	196	0.0252679	209	0.0271168	199	0.0211623	240	0.0265675	168	0.027186	184	0.0310633	168	0.0247255	208	0.0177096	288	0.0263585	158	0.0281259	173	0.0186198	306	0.0305135	127	0.0205707	229	0.0314468
188	Motif30	4707	0.0197769	265	0.0133464	324	0.0182261	290	0.0257956	205	0.022817	215	0.0276663	137	0.0230499	224	0.0351172	125	0.0247528	195	0.0295871	191	0.0263225	187	0.0329514	136	0.0268115	160	0.0304771	125	0.021347	247	0.0239393	247	0.0225109	243	0.0311305	108	0.0281015	145	0.0237877	230	0.0270413	188	0.0293722	135	0.0182307	275	0.0412427
189	Motif185	4708	0.0253383	185	0.0211969	204	0.024436	199	0.0265164	190	0.0220918	226	0.0259747	152	0.0271436	176	0.0324859	144	0.0287533	152	0.0279721	208	0.0243329	219	0.0236845	250	0.0258627	171	0.0255997	177	0.0274925	181	0.0258612	223	0.0240516	221	0.0202573	251	0.0258923	165	0.0244029	216	0.0239792	229	0.0223439	216	0.0265164	161	0.0290496
190	Motif127	4735	0.0264776	175	0.0221096	191	0.0269817	178	0.0309871	141	0.0245811	194	0.0214453	214	0.0197279	279	0.0282285	189	0.023631	208	0.0289261	195	0.0304585	147	0.0262539	214	0.0278019	155	0.0245749	192	0.0222529	240	0.0282319	192	0.0269338	183	0.0300627	120	0.0219716	208	0.0233914	243	0.0231803	239	0.0242187	187	0.021252	218	0.0249791
191	%UUG	4749	0.110797	8	0	425	0	458	0.103689	12	0	443	0	463	0	480	0.092093	22	0.114453	6	0.111808	19	0.122709	5	0.112607	7	0.101684	11	0.104537	8	0	455	0.112676	13	0.106834	8	0.0893574	20	0.104591	12	0	471	0	483	0	441	0	458	0.0958947
192	Motif180	4812	0.0216315	229	0.0226726	187	0.0179332	294	0.0208653	270	0.0290779	148	0.0237196	179	0.0225328	235	0.0367594	114	0.0286723	154	0.0346016	147	0.0228191	239	0.0259454	219	0.021369	235	0.0223576	213	0.0264815	194	0.0266443	210	0.0252051	202	0.029086	131	0.0232195	185	0.023622	234	0.0278327	179	0.022118	219	0.0204985	232	0.032778
193	Motif381	4838	0.0287563	146	0.0266945	142	0.034065	120	0.0213883	264	0.0215364	233	0.0282815	127	0.0293793	155	0.0246064	226	0.0292944	145	0.0239664	246	0.025577	204	0.0273398	197	0.0209375	241	0.0238888	198	0.02558	206	0.0249597	233	0.0255988	199	0.0164276	308	0.0215213	215	0.0311518	144	0.0206845	270	0.0238925	189	0.0234279	193	0.0246423
194	Motif166	4866	0.0259573	177	0.0203351	217	0.0220565	237	0.0349948	109	0.0217074	230	0.0199539	232	0.0256697	193	0.0228556	249	0.0217518	239	0.0233764	255	0.0259173	198	0.03167	148	0.0284846	151	0.0178355	287	0.0274689	182	0.0266367	211	0.0225659	241	0.0231468	204	0.02263	199	0.035025	113	0.0197358	291	0.0403999	77	0.017149	290	0.0367161
195	Motif436	4885	0.0275878	159	0.0285889	134	0.0200224	266	0.0275375	179	0.0223155	221	0.0219417	208	0.0271688	174	0.0240582	233	0.021135	251	0.0279997	207	0.0288369	167	0.0223476	270	0.0265138	163	0.0198601	253	0.0316556	139	0.0228008	266	0.0215612	256	0.0227196	213	0.0224382	205	0.0309194	147	0.026176	195	0.0215712	226	0.0266271	159	0.0289211
196	Motif167	4935	0.0277792	156	0.0242224	164	0.0253275	194	0.0266805	187	0.0225738	219	0.0210709	223	0.0217087	247	0.0179237	331	0.0287121	153	0.0238337	248	0.037911	97	0.026857	206	0.0237049	201	0.0234194	205	0.0261478	198	0.0332129	149	0.0268686	185	0.0227759	212	0.0182073	267	0.0187602	298	0.0242001	227	0.0224382	212	0.032751	102	0.0237392
197	Motif114	4935	0.0248606	192	0.025184	156	0.0202945	263	0.0287326	165	0.0206847	241	0.029164	119	0.0267497	179	0.0223949	255	0.0306366	128	0.0246616	241	0.0322434	134	0.023003	262	0.0240173	195	0.0170033	302	0.0243979	217	0.0339393	143	0.0247182	209	0.018465	273	0.0178165	277	0.0203862	274	0.0219974	253	0.0212546	232	0.0288871	130	0.0432566
198	Motif244	4940	0.0306052	133	0.022792	186	0.0225938	230	0.0270623	183	0.0243729	200	0.0289038	122	0.0208696	260	0.0192105	310	0.0277168	171	0.0238352	247	0.0295335	159	0.024816	236	0.0244821	189	0.0240809	197	0.0314251	142	0.0313167	166	0.0263028	190	0.0229892	207	0.0225701	201	0.0259067	196	0.0193817	295	0.0211718	235	0.0160373	302	0.0301367
199	Motif307	4996	0.0233561	210	0.0194483	229	0.0277256	164	0.023416	233	0.0310609	140	0.0174822	283	0.0222735	238	0.0220855	263	0.0245289	197	0.0334379	155	0.0233949	230	0.0303041	159	0.0217467	231	0.028848	141	0.0174191	307	0.0294477	181	0.0245985	211	0.0250396	180	0.0216001	213	0.02292	244	0.037247	95	0.0193211	263	0.0229787	202	0.0251667
200	Motif380	4998	0.0208274	243	0.0174036	257	0.0308044	140	0.0319693	133	0.0200733	253	0.0170157	291	0.0268141	178	0.0323056	148	0.0241236	203	0.0222553	269	0.0246802	216	0.024546	241	0.0313308	126	0.023551	203	0.0239359	222	0.0279248	194	0.0240882	218	0.0246176	185	0.0218962	209	0.0259092	195	0.0259082	198	0.0193837	262	0.0198314	246	0.0319018
201	Motif43	5022	0.0254338	184	0.0192042	231	0.0216259	245	0.0274445	180	0.0270756	171	0.0189836	256	0.02553	195	0.0319674	154	0.026737	179	0.0233661	256	0.0252558	210	0.0223155	271	0.0220744	223	0.024605	191	0.0285363	166	0.0272058	202	0.0221666	247	0.0269414	156	0.0224682	204	0.0306338	148	0.0230464	240	0.0209191	241	0.0209684	223	0.0239771
202	%UU	5051	0.0255718	183	0.019567	226	0.0354353	114	0.0280391	173	0.023206	209	0.014077	327	0.016058	334	0.0236247	241	0.0259162	182	0.0499655	63	0.0317385	137	0.0372328	108	0.0126261	368	0.0110529	389	0.0359298	113	0.0336411	146	0.0314668	138	0.0119421	383	0.0226044	200	0.0144387	357	0.0275149	182	0.022653	209	0.0335031	93	0.0308172
203	Motif90	5104	0.0230715	213	0.0151818	288	0.0303617	145	0.0262184	196	0.0231627	211	0.0245757	171	0.0184349	295	0.0206896	284	0.0212415	249	0.0299245	187	0.0254072	208	0.0283555	180	0.0280123	154	0.0219236	219	0.0201412	272	0.0254725	226	0.0217308	253	0.0252728	174	0.021749	211	0.0256155	200	0.033765	119	0.0248418	174	0.0260234	167	0.0193713
204	Motif358	5111	0.0193678	269	0.0232079	175	0.0227	226	0.0259307	200	0.0239828	205	0.0213204	219	0.0228365	229	0.0359784	117	0.0283657	162	0.022703	267	0.0203674	269	0.0266925	208	0.0244672	190	0.0297727	132	0.0231876	233	0.0302665	174	0.0269338	184	0.0183874	276	0.0345296	90	0.0226746	248	0.025352	210	0.0130238	354	0.0213204	217	0.023433
205	Motif206	5115	0.0266335	170	0.02039	215	0.0218962	241	0.0202517	278	0.0226742	217	0.0178645	276	0.0225738	234	0.0257596	210	0.0205797	257	0.020337	296	0.0225587	242	0.0312791	153	0.026293	166	0.0274269	157	0.034342	122	0.0234194	254	0.0273195	174	0.0261825	164	0.0183874	263	0.0246733	212	0.0236389	235	0.0225069	211	0.0205498	230	0.0363901
206	Motif84	5123	0.0242374	200	0.0219791	193	0.0263856	183	0.0248489	215	0.0201771	251	0.0126116	349	0.0282064	167	0.0147527	369	0.0242703	201	0.0329994	160	0.0294912	160	0.0261584	215	0.0195404	262	0.0268756	164	0.025691	204	0.0341727	138	0.0292728	153	0.0242031	190	0.027696	149	0.0249837	208	0.0198788	285	0.0338652	110	0.0148268	319	0.021725
207	Motif58	5161	0.0223234	223	0.0102256	371	0.028301	161	0.0206068	275	0.024573	196	0.0277459	134	0.0229718	225	0.0328597	140	0.0224396	228	0.0323429	168	0.0226316	241	0.0241827	247	0.018207	280	0.0284323	144	0.0234258	227	0.0253404	229	0.0245628	212	0.0239759	193	0.0275698	150	0.020098	281	0.0302674	154	0.0207602	244	0.0267552	157	0.021404
208	Motif416	5163	0.0225738	220	0.0194851	228	0.025718	189	0.0256461	207	0.0184958	280	0.0196963	239	0.0350317	113	0.0269756	199	0.0188991	278	0.0214868	278	0.0230119	235	0.0204505	298	0.0246482	185	0.0235671	202	0.0298269	159	0.0294002	183	0.0232025	230	0.0159562	316	0.0229979	191	0.0299483	156	0.0274538	184	0.0232062	203	0.032612	106	0.0209845
209	Motif302	5199	0.0243527	198	0.0237248	169	0.0285752	159	0.0264564	191	0.0106139	388	0.033631	86	0.027698	169	0.0235991	242	0.0119807	397	0.0221762	270	0.0151069	347	0.0298332	168	0.0257382	172	0.0247085	188	0.0238558	223	0.0282596	191	0.0292438	154	0.0257919	167	0.0221239	206	0.0235681	237	0.0328964	130	0.02485	172	0.0155241	311	0.0232369
210	%C	5218	0.0302522	135	0.0228503	185	0.0171959	303	0.0237136	229	0.0274579	166	0.0182642	267	0.0204547	268	0.020435	288	0.0322564	118	0.0204304	294	0.0212461	261	0.0290353	174	0.0251609	179	0.0203797	243	0.0369496	109	0.0401465	105	0.0232961	228	0.0173541	294	0.015713	317	0.0336822	121	0.032948	129	0.0251112	168	0.0149629	318	0.0182124
211	Motif65	5222	0.0208162	244	0.0264109	144	0.0211449	253	0.0313308	138	0.0173591	297	0.0199181	233	0.0236725	217	0.0388296	91	0.0210759	254	0.0257811	231	0.0282075	175	0.0211559	285	0.0219694	227	0.0181709	278	0.0278922	173	0.0267964	207	0.0200733	273	0.0288095	133	0.0264109	157	0.0276413	181	0.0190144	299	0.0169074	301	0.0214349	216	0.0264932
212	Motif353	5226	0.0174788	300	0.0177719	250	0.0296084	149	0.0305752	144	0.0229835	213	0.0170883	290	0.020425	269	0.0302787	170	0.0202431	261	0.0344867	149	0.0391287	88	0.021344	282	0.0201054	254	0.018047	281	0.0248712	213	0.0241249	244	0.024235	215	0.0285212	135	0.0231796	187	0.0281553	172	0.0249455	217	0.0210147	238	0.0229493	204	0.019633
213	Motif10	5238	0.0238084	206	0.021471	200	0.0228288	221	0.0341597	113	0.0259046	182	0.0217518	210	0.0357453	108	0.0203194	291	0.022857	219	0.0195489	313	0.0259292	197	0.0261565	216	0.0173396	293	0.0185005	273	0.0228609	235	0.0220713	275	0.0203179	270	0.0221295	221	0.0246353	173	0.0314462	139	0.0268173	191	0.0179771	282	0.0257274	170	0.0243762
214	%GG	5281	0.0213308	234	0.0203643	216	0.0289553	156	0.0184946	304	0.0210709	237	0.0227708	193	0.0213307	255	0.020038	296	0.021794	238	0.0311871	177	0.0264272	186	0.0269377	203	0.0222425	222	0.021876	221	0.0248802	212	0.0184769	319	0.028861	159	0.0229549	208	0.0163001	299	0.0257259	199	0.0256953	204	0.0255726	164	0.0234617	190	0.0295621
215	Motif340	5377	0.0210894	237	0.0189613	234	0.0238034	208	0.0258357	204	0.0167868	303	0.017755	280	0.0247563	201	0.0247971	222	0.0298874	137	0.0321997	169	0.0229506	237	0.0255531	224	0.0208693	242	0.0266707	166	0.0211448	251	0.0214875	280	0.0216601	254	0.0217467	225	0.0216205	212	0.0236515	232	0.0360976	105	0.017913	285	0.0230554	200	0.022524
216	Motif322	5377	0.0187577	280	0.0171704	260	0.0213626	248	0.0227976	245	0.0165285	307	0.0220344	206	0.0241283	206	0.0372971	108	0.0131776	375	0.0204426	293	0.0319432	136	0.0378018	103	0.0192127	270	0.0288198	142	0.0161352	330	0.0301236	176	0.0332549	129	0.0204571	246	0.0190219	254	0.0220396	256	0.0407265	81	0.0123958	363	0.0207746	226	0.036528
217	Motif117	5384	0.0252611	188	0.0241887	165	0.0272749	170	0.0258808	201	0.0230355	212	0.0184195	264	0.0200907	275	0.0247418	224	0.0224709	227	0.0227258	266	0.0216083	253	0.0209235	292	0.0259773	169	0.0179594	284	0.0306717	148	0.0240231	246	0.0250362	204	0.0195737	261	0.0215702	214	0.0238888	227	0.0208335	267	0.034199	108	0.016275	298	0.0259364
218	Motif325	5439	0.0286567	149	0.0231787	177	0.0229948	219	0.023928	225	0.0209737	239	0.0168489	295	0.0158772	340	0.0228101	251	0.0323784	117	0.0162803	363	0.0262868	188	0.0235803	252	0.0222799	221	0.0260818	171	0.0337948	124	0.0325693	157	0.0338229	125	0.0327158	95	0.0197726	242	0.0247557	211	0.0149743	362	0.0143219	334	0.0168708	294	0.0204928
219	Motif347	5445	0.0191297	274	0.0205555	214	0.0157653	320	0.0207468	272	0.0234455	207	0.0225496	198	0.0212841	256	0.0315629	156	0.0190433	275	0.0366128	130	0.0384928	93	0.0283134	181	0.0217372	232	0.023389	206	0.0166916	317	0.0204326	293	0.0212829	259	0.0290498	132	0.0319206	110	0.0198461	285	0.0375332	94	0.0161694	306	0.0146744	322	0.0190034
220	Motif309	5458	0.0272374	161	0.0154861	284	0.0212796	250	0.0265522	189	0.0277911	162	0.0225282	199	0.0253993	196	0.0222691	260	0.0179341	296	0.0202945	298	0.0264804	185	0.0267129	207	0.0218474	228	0.0216222	228	0.0233269	228	0.0311871	167	0.0172994	318	0.0224527	215	0.0209264	223	0.0223237	252	0.0292775	162	0.0170469	299	0.0202167	240	0.0268689
221	Motif379	5463	0.029514	141	0.0168218	265	0.022242	234	0.0191841	290	0.0227395	216	0.0112352	370	0.0214179	252	0.0252844	217	0.0173845	304	0.0307327	181	0.020355	270	0.0303	160	0.0290101	145	0.0195229	258	0.0207111	258	0.02249	268	0.0250761	203	0.0208572	239	0.0262916	159	0.0240508	221	0.0268421	190	0.0206974	245	0.0267428	158	0.0261109
222	Motif369	5478	0.0210006	240	0.0134387	321	0.0202167	264	0.0300137	150	0.0192312	267	0.0261454	150	0.017074	310	0.0300368	173	0.0237113	206	0.0179498	336	0.0275591	179	0.0204129	300	0.0286723	149	0.0209386	232	0.0265851	192	0.0260476	219	0.0247629	206	0.0246455	184	0.0212046	219	0.0238649	228	0.0154835	353	0.0188419	268	0.033286	96	0.0247629
223	Motif413	5482	0.0252897	187	0.0202076	219	0.0226895	227	0.0206081	274	0.0332825	123	0.0182637	268	0.0253609	197	0.0248304	221	0.021907	236	0.0281928	202	0.0212687	260	0.0227053	267	0.0230325	210	0.0166834	304	0.0243527	218	0.0267019	209	0.0219917	250	0.0167079	303	0.0161133	307	0.024625	213	0.0205615	272	0.033168	114	0.0234425	192	0.0273398
224	Motif8	5488	0.0204482	252	0.018618	237	0.0268243	180	0.0230607	241	0.0211876	235	0.0234574	182	0.0220072	243	0.0235007	244	0.0226742	223	0.0242439	245	0.0188271	289	0.0222783	272	0.0227028	214	0.0178774	285	0.0234504	226	0.024576	237	0.0277557	169	0.0142158	339	0.0212489	218	0.0255853	201	0.020554	273	0.0263189	152	0.0265542	160	0.0317582
225	Motif410	5568	0.0181036	287	0.0239184	167	0.0150917	330	0.029821	153	0.0159566	314	0.0175001	281	0.0266253	180	0.0346627	126	0.0159105	334	0.0199756	301	0.0274345	180	0.0292555	172	0.0309869	130	0.0156872	319	0.0226817	236	0.0317406	163	0.0213843	258	0.0304499	116	0.0189958	255	0.0238055	229	0.0310459	146	0.0189908	267	0.0157335	306	0.0183821
226	Motif371	5577	0.0349205	109	0.0166384	267	0.0195365	276	0.0317042	135	0.0203051	250	0.016611	297	0.0312081	140	0.0238686	236	0.0180286	294	0.0379123	119	0.015632	343	0.0249477	233	0.0163517	314	0.0163355	312	0.0162712	324	0.0262757	218	0.0246345	210	0.0270737	154	0.0192458	249	0.0361681	111	0.0227429	246	0.0188259	269	0.0296644	128	0.0163947
227	Motif366	5660	0.0287396	147	0.0230122	182	0.0236377	210	0.0194079	286	0.0186883	277	0.016214	303	0.0245435	202	0.0199223	299	0.0244944	198	0.0351642	140	0.0237457	224	0.0189928	325	0.0247672	183	0.0255448	179	0.025352	209	0.0162986	343	0.0222951	244	0.0151367	326	0.0163499	298	0.0202942	276	0.0267019	192	0.022374	213	0.0198949	245	0.0332433
228	Motif312	5706	0.0223552	221	0.0096493	388	0.0237168	209	0.0146604	355	0.00967721	403	0.027868	132	0.0273056	172	0.0216432	272	0.0161816	329	0.0282077	200	0.0221432	245	0.0302226	161	0.0205537	248	0.0260777	172	0.0279901	172	0.0234492	253	0.0260266	193	0.0233978	201	0.0207155	227	0.0239684	225	0.0276357	181	0.024556	179	0.0189536	262	0.019409
229	Motif119	5708	0.0295501	139	0.0219905	192	0.0169973	310	0.0289516	162	0.0199693	257	0.024724	166	0.0201261	273	0.0237936	237	0.0218649	237	0.0232076	261	0.0181436	302	0.0203769	303	0.0220699	224	0.0206899	239	0.0146918	350	0.025792	224	0.0191692	291	0.0149182	329	0.025094	170	0.0212188	269	0.0244189	224	0.0248469	173	0.0238091	188	0.0295787
230	Motif72	5710	0.0177301	288	0.0157474	278	0.0205524	260	0.0197803	283	0.0183693	281	0.0207123	227	0.0214376	251	0.0357754	120	0.0215962	242	0.0238239	249	0.0324812	133	0.018917	327	0.0147316	342	0.0345733	102	0.0179898	300	0.023384	255	0.015338	343	0.0230271	205	0.0161296	306	0.0276512	180	0.0435017	67	0.0218043	223	0.030261	120	0.0178291
231	Motif352	5714	0.0203826	255	0.0215939	196	0.0308948	139	0.0216601	257	0.0284097	153	0.0144094	324	0.0215871	248	0.0192194	309	0.0252682	189	0.0256426	233	0.021006	264	0.024705	239	0.0220624	225	0.0236812	201	0.0206731	259	0.0266176	212	0.0206335	268	0.0247881	183	0.0193774	247	0.0193951	292	0.0281398	173	0.0194362	261	0.0193211	255	0.0171478
232	Motif108	5721	0.0206578	246	0.0157845	275	0.0215573	246	0.0254173	210	0.0164584	310	0.0223015	204	0.0195777	283	0.0253642	214	0.0232218	215	0.0329622	162	0.0381749	96	0.0197695	313	0.0211909	238	0.0176522	291	0.0184053	292	0.0245759	238	0.018445	304	0.0204092	248	0.0291922	129	0.0207664	271	0.0244788	223	0.0201253	248	0.0188149	265	0.0283762
233	Motif7	5735	0.0276697	158	0.0125884	336	0.0149586	334	0.0148317	350	0.0200315	254	0.0181885	270	0.0376794	99	0.0311941	159	0.0301546	133	0.0321786	170	0.0260655	192	0.0172275	345	0.0233837	206	0.0152168	326	0.0306973	147	0.013497	386	0.0290486	156	0.0215962	227	0.0128964	357	0.0163436	332	0.0262425	193	0.0299773	130	0.0268036	155	0.0181813
234	Motif229	5761	0.0172395	305	0.0303955	121	0.0222803	233	0.0192786	288	0.0265864	176	0.0164076	299	0.0203985	270	0.0214229	275	0.0189928	277	0.0266612	225	0.0279242	176	0.0205115	295	0.0227362	213	0.0203927	242	0.0212654	249	0.024072	245	0.0298291	148	0.0197329	259	0.0156769	318	0.0269788	189	0.0206776	271	0.0243344	183	0.0180899	278	0.0252702
235	Motif397	5764	0.0176911	291	0.0138153	313	0.0362717	103	0.0258598	202	0.0151383	324	0.0157335	315	0.0248312	200	0.0217074	271	0.0197991	267	0.0293237	193	0.016789	319	0.0369689	111	0.0260087	168	0.0330957	107	0.0210776	253	0.0294041	182	0.0203193	269	0.0205969	243	0.0199487	239	0.0218538	258	0.0253351	211	0.0143022	336	0.0126433	366	0.0255842
236	Motif295	5769	0.0154989	334	0.0209845	208	0.0149838	333	0.0210138	268	0.0279066	159	0.0197375	238	0.0238818	212	0.0264028	204	0.0225833	225	0.0179727	335	0.02347	228	0.0294723	169	0.0311599	128	0.0202762	245	0.0180298	299	0.0235853	250	0.0247339	207	0.0220916	222	0.0171331	287	0.0165118	325	0.0349557	111	0.016037	310	0.0233064	198	0.0219627
237	Motif324	5821	0.0211534	236	0.0209694	210	0.025908	186	0.0215101	260	0.0161785	311	0.0213782	216	0.0187698	291	0.0211586	279	0.0195809	269	0.0198601	304	0.0212824	259	0.0287296	179	0.0171928	298	0.0231881	208	0.0238344	224	0.0197642	303	0.0253178	200	0.0273046	152	0.0304888	120	0.0196249	287	0.0218454	257	0.0231935	204	0.0150673	316	0.0237697
238	Motif104	5821	0.0192048	272	0.0157324	279	0.0171727	304	0.0162986	330	0.029345	146	0.0191157	249	0.0178429	301	0.0294791	183	0.0179734	295	0.0317478	173	0.0172979	312	0.030458	158	0.0201278	253	0.015805	317	0.0231393	234	0.0276414	197	0.013497	378	0.0244543	188	0.0364411	76	0.0291732	162	0.0139748	381	0.0237575	193	0.0165243	295	0.0349803
239	Motif441	5829	0.019002	275	0.0187231	236	0.0215056	247	0.0238311	226	0.0232993	208	0.0177642	279	0.0232212	221	0.0217127	270	0.0195025	270	0.016251	364	0.0229763	236	0.0235343	253	0.0195148	263	0.0222339	216	0.0321445	136	0.0302527	175	0.0190743	294	0.0176889	290	0.0190617	253	0.0241129	220	0.023607	237	0.0257956	158	0.0205211	231	0.0222294
240	Motif362	5835	0.0246782	195	0.0169091	263	0.0223611	232	0.0231412	238	0.0259185	181	0.0174882	282	0.0204922	265	0.0291733	186	0.016366	327	0.0252427	234	0.0250704	213	0.0317492	144	0.02075	243	0.0217026	225	0.0201975	271	0.01828	321	0.0177189	312	0.0202326	252	0.0201573	237	0.0235751	236	0.0236564	234	0.0209442	240	0.0192754	258	0.0240854
241	Motif342	5858	0.0220928	225	0.0140356	309	0.0269587	179	0.0234263	232	0.0180024	288	0.0184353	263	0.022917	227	0.022992	248	0.0252949	188	0.025679	232	0.0175225	309	0.0305664	157	0.0180935	282	0.0191405	262	0.0165956	319	0.0224527	270	0.0257611	196	0.0168662	299	0.0254432	167	0.020185	280	0.0259846	197	0.0177089	288	0.0219849	213	0.0251149
242	Motif155	5862	0.0256733	180	0.0240809	166	0.025792	187	0.0229871	242	0.019314	263	0.0130736	339	0.019963	277	0.0252848	216	0.016595	321	0.0231931	262	0.0303052	149	0.0212299	284	0.0194453	264	0.0255547	178	0.0233051	229	0.0259067	221	0.0240617	220	0.0186277	272	0.0142036	334	0.0228894	245	0.0197763	290	0.0220784	221	0.0192793	257	0.0240941
243	Motif365	5913	0.0157377	325	0.012769	333	0.0239372	206	0.0214243	262	0.0253736	187	0.0179739	274	0.0322665	132	0.0200126	297	0.017191	309	0.020403	295	0.0219459	248	0.02318	258	0.0205844	247	0.0302565	128	0.0183103	293	0.0201107	298	0.0357261	110	0.0205273	245	0.0234334	184	0.0133785	371	0.0291524	164	0.0177583	287	0.0251851	174	0.0208248
244	%GAC	5922	0	443	0	415	0.121321	3	0	461	0	431	0	451	0.116416	4	0	471	0.121357	2	0.129316	3	0	471	0	477	0	443	0.113704	4	0.126072	2	0.117524	10	0	462	0	463	0.109327	9	0.104396	10	0.105645	6	0	432	0	448	0.13718
245	Motif367	5934	0.0192681	271	0.0147152	298	0.0274445	167	0.028219	171	0.021869	228	0.0221511	205	0.0233818	219	0.0198469	302	0.0247536	193	0.0160378	368	0.0189854	285	0.0139392	384	0.0192907	268	0.0214984	229	0.0257636	201	0.0293227	184	0.0195232	285	0.0212164	232	0.0232134	186	0.0235374	239	0.0319665	139	0.0209869	239	0.0186702	270	0.0132511
246	Motif319	5949	0.019309	270	0.0213843	201	0.0189151	284	0.0224737	248	0.0174191	295	0.0229108	190	0.025748	192	0.0181594	327	0.0184281	287	0.0245202	243	0.0233689	231	0.0256875	222	0.0171877	299	0.0186611	269	0.0170369	310	0.0277334	196	0.0233862	225	0.0234116	200	0.0175522	281	0.018161	308	0.0307032	149	0.0197293	254	0.0242491	181	0.0207062
247	Motif139	5953	0.0175421	298	0.016034	273	0.027122	175	0.0314286	136	0.0119932	371	0.0168238	296	0.0238496	214	0.030024	174	0.0277256	170	0.0181996	333	0.0258259	201	0.0314761	152	0.0202698	251	0.0164906	308	0.0192854	281	0.02442	240	0.0189423	297	0.0207151	241	0.0224915	202	0.0132644	373	0.0221227	252	0.0145741	330	0.0243548	177	0.0273583
248	%GAG	5980	0.0755419	34	0.0705355	38	0.0620995	40	0	462	0	432	0	452	0	468	0	472	0	456	0	484	0	472	0.0674187	47	0.0692704	34	0.0545695	46	0.0701578	35	0.0746758	37	0.0661474	38	0.0756042	31	0	441	0.0655589	43	0	472	0.0692639	37	0	449	0
249	Motif106	5985	0.0174911	299	0.0171778	259	0.0186412	286	0.0220254	255	0.0258766	183	0.0245397	173	0.026535	181	0.02527	218	0.0225654	226	0.0210812	285	0.0141848	359	0.0160605	356	0.0219952	226	0.0176313	292	0.0270623	186	0.0249202	234	0.0237992	222	0.0205634	244	0.0189719	257	0.0271065	188	0.0168284	328	0.0194894	260	0.0191178	261	0.027532
250	Motif190	5986	0.0208361	242	0.0205689	213	0.0155814	322	0.0288179	164	0.0269194	173	0.0210822	222	0.0239723	211	0.0245884	228	0.0227666	222	0.0320152	172	0.0143239	357	0.0160269	357	0.0145356	344	0.0170403	301	0.0223562	238	0.0279096	195	0.0199856	277	0.0159985	314	0.0214128	216	0.02613	194	0.0221572	251	0.0171918	297	0.018761	266	0.0272397
251	Motif102	6027	0.0213549	233	0.0418469	67	0.0313321	133	0.0159936	335	0.0203454	249	0.0203809	230	0.0205718	263	0.021423	274	0.0149524	351	0.0191379	319	0.0166407	326	0.0168376	350	0.0190976	273	0.0185556	271	0.0333141	128	0.0230408	261	0.0319173	137	0.0177395	287	0.0164578	297	0.0177401	311	0.0199098	284	0.0234915	198	0.0164578	296	0.0336354
252	Motif298	6028	0.0138849	357	0.0137505	314	0.0170798	307	0.0263821	192	0.0178938	289	0.0198029	236	0.0197095	282	0.024313	231	0.0257077	184	0.0166822	357	0.0239814	222	0.0259673	218	0.0204023	249	0.025139	181	0.0276253	177	0.0189393	309	0.0149561	351	0.0252461	176	0.0180616	272	0.026611	192	0.0248084	218	0.0203358	246	0.0196035	250	0.0262258
253	Motif326	6029	0.0221054	224	0.0156635	281	0.019944	269	0.0244351	221	0.025757	185	0.0232756	186	0.0137029	372	0.02737	198	0.0213853	247	0.0226454	268	0.0259574	195	0.0149836	372	0.0151595	333	0.0175006	293	0.0203411	266	0.0246221	235	0.022185	246	0.0191389	266	0.0189835	256	0.02394	226	0.0177117	315	0.023867	190	0.0234194	195	0.0295084
254	Motif198	6044	0.0282001	152	0.0211317	205	0.0149479	335	0.0221221	254	0.0222274	225	0.0194553	245	0.0240603	209	0.0177891	332	0.0241283	202	0.0190396	321	0.0255728	205	0.0183767	334	0.0206667	245	0.0185502	272	0.0217591	245	0.0243324	243	0.0270151	180	0.0223189	219	0.0169997	290	0.0149036	348	0.0171137	324	0.0256199	162	0.0212239	220	0.0217894
255	Motif212	6051	0.0195683	268	0.0252411	155	0.0304199	144	0.0200067	282	0.0229002	214	0.0246433	168	0.0165233	325	0.0298506	176	0.0155123	342	0.0291446	194	0.0162422	332	0.0249834	232	0.0179854	285	0.015702	318	0.0206314	260	0.0208377	289	0.0278837	168	0.0154687	322	0.0185725	262	0.025391	204	0.0198544	287	0.0237963	192	0.0159345	303	0.0173448
256	Motif251	6062	0.0205023	250	0.0209478	211	0.0227154	225	0.0206924	273	0.022289	223	0.0230788	188	0.0204881	266	0.0155405	358	0.0217106	240	0.0218245	274	0.0257241	203	0.0230607	260	0.0175859	288	0.0172821	296	0.0244025	216	0.0231451	259	0.0207188	266	0.0231991	203	0.0158289	314	0.022208	253	0.0239663	230	0.0211909	234	0.0211399	222	0.0193381
257	Motif429	6067	0.0138813	358	0.0200461	221	0.0150639	331	0.0213217	265	0.0222691	224	0.0207468	226	0.0210942	258	0.0222799	259	0.0149895	348	0.0302518	186	0.0243248	220	0.0205052	296	0.0229877	212	0.0224909	211	0.0202903	268	0.0211285	284	0.0196629	282	0.0181797	280	0.0229976	192	0.0158911	334	0.0261968	194	0.0211534	236	0.02017	241	0.0357284
258	Motif137	6089	0.0191379	273	0.0206884	212	0.0185503	287	0.0215431	259	0.021029	238	0.0184884	262	0.0219358	245	0.0141929	382	0.0244178	200	0.0314618	175	0.0265598	183	0.020355	304	0.0242979	191	0.0199155	252	0.0267801	188	0.0159108	350	0.0181169	307	0.0181847	279	0.0155973	319	0.0278826	177	0.0225312	247	0.0223088	217	0.0212353	219	0.0181448
259	Motif216	6112	0.0227888	218	0.0238146	168	0.0153717	327	0.0212947	266	0.0198917	258	0.0188966	257	0.0336602	124	0.0183075	325	0.0185728	284	0.0186452	327	0.0170436	315	0.0193969	320	0.0264665	164	0.0155223	324	0.0221231	242	0.0316201	165	0.0167415	328	0.0130142	360	0.0194341	246	0.0213204	266	0.0238753	232	0.0213204	231	0.0243372	178	0.0297922
260	Motif383	6131	0.0246964	194	0.0150937	290	0.0289578	155	0.0260476	197	0.0146867	332	0.0207872	225	0.0221612	240	0.0170115	340	0.0173984	303	0.0213308	281	0.0139751	364	0.018087	337	0.02394	196	0.0218299	222	0.023942	221	0.0195104	304	0.0229226	235	0.0156383	320	0.024792	172	0.0258399	198	0.0254662	207	0.0195488	258	0.017575	285	0.0236845
261	Motif303	6142	0.0176622	292	0.0138332	312	0.025612	191	0.0233949	234	0.0172339	299	0.0173165	286	0.0181013	296	0.022829	250	0.0216601	241	0.0285541	197	0.0187719	292	0.0191734	323	0.0211664	239	0.0199549	250	0.0157356	335	0.020255	295	0.0273393	173	0.0280262	141	0.0227231	197	0.0169532	322	0.0279099	176	0.0155685	316	0.0204111	235	0.0239552
262	Motif207	6182	0.0186008	284	0.0187441	235	0.0205574	259	0.0201471	279	0.0241788	203	0.0191096	251	0.0184468	294	0.0207405	282	0.0181547	291	0.0260514	229	0.0191278	283	0.0210181	289	0.0182925	278	0.0218974	220	0.0198082	275	0.0229771	262	0.0252257	201	0.0244933	187	0.0169637	291	0.0202161	278	0.0148048	368	0.0281279	142	0.0184616	272	0.0251043
263	Motif444	6202	0.0200449	261	0.0243846	160	0.0250286	196	0.0184741	305	0.0195145	262	0.0225588	197	0.0145461	355	0.0263803	205	0.0143534	360	0.0260514	228	0.0185591	295	0.0216809	279	0.0226819	215	0.0183403	275	0.0203612	265	0.0186801	313	0.024376	213	0.0237376	197	0.0203166	235	0.0222041	254	0.0131739	396	0.0200508	251	0.0200901	242	0.0242234
264	Motif75	6215	0.0173831	301	0.0155326	283	0.0132537	362	0.0196159	285	0.0186142	278	0.0217203	211	0.0228787	228	0.0295264	182	0.0149897	347	0.0334597	154	0.027134	181	0.0373498	105	0.0159681	318	0.0127229	360	0.0203668	264	0.0175052	327	0.0182482	306	0.0215083	229	0.0201699	236	0.0201993	279	0.0173517	321	0.0237502	194	0.0227858	205	0.0233959
265	%U	6226	0.0208998	241	0.0175733	252	0.0197652	272	0.0277122	175	0.0250506	189	0.0119145	364	0.0264025	184	0.0129009	400	0.0253011	187	0.0237081	252	0.0298995	156	0.0237541	249	0.023325	207	0.0136001	346	0.0170422	309	0.0269394	205	0.0225672	240	0.0201947	253	0.0226315	198	0.0176327	314	0.0255097	206	0.0174905	291	0.0131498	348	0.0122605
266	%CAG	6230	0.0205456	247	0.0231039	179	0	437	0	454	0.0206315	242	0.0460263	51	0.0170072	312	0.0128831	401	0.0120248	394	0.022167	271	0.0590356	43	0.045505	71	0	439	0	445	0.0114845	393	0.0619638	49	0.0285537	162	0.021107	233	0.0465902	54	0.00951129	432	0.0208503	266	0.0259294	155	0	442	0.0556189
267	Motif107	6255	0.0159602	321	0.0133692	323	0.022734	223	0.0182666	309	0.0192989	264	0.012668	348	0.014898	350	0.0281257	190	0.0129733	378	0.0113655	432	0.0347327	115	0.0289595	176	0.0160479	316	0.0245299	193	0.0299662	157	0.0360804	121	0.0215563	257	0.0333846	91	0.0180135	274	0.0206791	272	0.018791	303	0.014793	323	0.0171727	289	0.0250647
268	Motif378	6280	0.0165519	314	0.0144917	302	0.0209843	255	0.0185354	303	0.0133208	352	0.0204786	229	0.0262768	187	0.0236995	239	0.0224274	229	0.0237131	251	0.0209843	265	0.0249267	234	0.0199652	258	0.0197293	257	0.0182933	295	0.0169633	334	0.0198731	279	0.0194956	263	0.0241341	178	0.0200865	282	0.032057	138	0.0223521	215	0.0187294	269	0.0151855
269	Motif215	6295	0.0238686	205	0.0184408	240	0.0241811	205	0.024855	214	0.0189427	272	0.0182218	269	0.020649	262	0.0249108	220	0.0219144	235	0.0296675	189	0.0246634	217	0.0179225	339	0.012906	363	0.0205787	240	0.0213451	248	0.0274192	199	0.0168635	324	0.0168751	298	0.0172929	285	0.0182182	306	0.0211253	263	0.0160852	308	0.0176479	283	0.0192529
270	Motif12	6301	0.0270017	163	0.00988412	379	0.0218492	242	0.0165374	325	0.0217722	229	0.0223859	202	0.0240732	208	0.0258006	209	0.0167569	316	0.0167868	355	0.021091	263	0.0155363	368	0.023492	204	0.0170966	300	0.0162859	323	0.0209957	285	0.0264342	187	0.0239799	192	0.0368575	74	0.025877	197	0.013931	384	0	445	0.0223104	209	0.024338
271	Motif356	6312	0	520	0.021265	203	0.0219172	240	0	523	0.00791015	417	0.024627	169	0.0217917	246	0.0121712	414	0.0244343	199	0.0246826	240	0.0299528	155	0.0363811	115	0.019377	266	0.0247325	187	0.0118994	388	0.0192477	306	0.0206575	267	0.0194982	262	0.0311559	114	0.0248758	209	0.0257519	201	0.0192376	264	0.0223363	208	0.0287603
272	Motif294	6317	0.0104823	407	0.0200272	222	0.0277324	163	0.0252798	211	0	515	0.0213569	218	0.0169204	316	0.0173732	336	0.0160956	332	0.0258109	230	0.0295515	158	0.0289793	175	0.0238094	197	0.0155241	323	0.0268665	187	0.0186443	314	0.0276466	170	0.0164449	307	0.0167512	295	0.0180302	309	0.0323745	137	0.023474	199	0.0142674	329	0.0229366
273	Motif48	6323	0.0200779	259	0.0145649	301	0.0193422	279	0.0221987	253	0.0176278	292	0.0212079	220	0.030126	149	0.0198774	300	0.0173733	305	0.0245608	242	0.0230249	234	0.0281553	182	0.0128512	365	0.0156418	320	0.0166693	318	0.0236536	248	0.0208257	263	0.0223627	217	0.0170696	288	0.017535	317	0.0182307	308	0.0229126	206	0.0254915	172	0.0208457
274	Motif89	6323	0.0170036	308	0.0133284	326	0.0179018	296	0.0172897	318	0.0140301	341	0.0141577	326	0.0282742	165	0.027536	194	0.0203481	258	0.0274905	216	0.017616	307	0.0269248	204	0.013482	357	0.0319565	115	0.018238	296	0.0230958	260	0.0187567	301	0.0262819	162	0.0147965	326	0.0236147	235	0.0241957	228	0.0143046	335	0.0203231	236	0.026656
275	Motif164	6375	0.0231539	212	0.0195229	227	0.0206999	257	0.014076	366	0.0267739	174	0.0297013	117	0.01618	331	0.0211599	278	0.0156875	338	0.0173397	344	0.0165041	329	0.0299864	164	0.0172759	296	0.0190734	263	0.0187011	288	0.0273462	200	0.0148577	354	0.0193397	264	0.0213028	217	0.0187552	299	0.0167783	329	0.0146254	327	0.0229493	203	0.0288014
276	Motif20	6396	0.0303578	134	0.0209798	209	0.0200007	267	0.0236469	230	0.0192863	265	0.016121	306	0.019154	286	0.0218109	268	0.0140497	367	0.016121	366	0.0177652	305	0.0259828	217	0.0174288	291	0.0237457	200	0.0167641	316	0.0170687	332	0.0173234	317	0.0212284	231	0.0193426	248	0.027579	183	0.0189049	301	0.0146397	325	0.0283371	136	0.0198367
277	Motif154	6402	0.015672	329	0.0157071	280	0.0206246	258	0.018943	295	0.0205237	243	0.0108285	380	0.0193182	285	0.0204393	287	0.0300978	134	0.0149138	384	0.0245859	218	0.020505	297	0.0201405	252	0.0208968	233	0.024	220	0.0236202	249	0.0207197	265	0.0216783	226	0.0175382	282	0.0227723	247	0.0184741	307	0.0231876	205	0.0192845	256	0.0222475
278	Motif348	6409	0.0167697	311	0.0157701	276	0.0192241	280	0.0248021	216	0.0182339	285	0.0178268	278	0.017783	302	0.0262031	206	0.0167381	317	0.0233301	257	0.0180339	303	0.014452	379	0.0196559	260	0.0307358	123	0.0232007	232	0.0209909	287	0.021029	260	0.02407	191	0.0228348	195	0.018923	296	0.0224371	248	0.017981	281	0.0170052	292	0.0170716
279	Motif188	6418	0.01766	293	0.01812	243	0.0193991	277	0.0197353	284	0.0259654	180	0.0198128	235	0.0167502	320	0.0268368	200	0.0210983	252	0.0208701	286	0.0203374	272	0.0192618	322	0.0180158	284	0.01812	279	0.0299589	158	0.0185203	315	0.0176352	315	0.0244241	189	0.0182438	266	0.0187026	300	0.0197942	289	0.0213561	230	0.0152443	315	0.0189781
280	Motif389	6425	0.0175924	296	0.0153813	286	0.0204629	261	0.0224162	249	0.0199781	256	0.0185805	261	0.0202133	272	0.0194267	306	0.0206086	256	0.0217289	276	0.0184207	296	0.0255546	223	0.0263086	165	0.0171849	299	0.015392	339	0.0162823	344	0.0148373	355	0.0201623	254	0.0224709	203	0.0213791	265	0.0282863	171	0.0154376	319	0.0194741	251	0.0258054
281	Motif174	6427	0.0188613	277	0.0180653	244	0.0227293	224	0.0177542	313	0.024037	204	0.0231316	187	0.0204973	264	0.0217853	269	0.0182778	290	0.0232315	260	0.0196165	278	0.0209694	290	0.0194053	265	0.0203373	244	0.0200554	273	0.0200742	299	0.0192681	286	0.0122643	375	0.0154686	321	0.021432	264	0.0222743	249	0.0218453	222	0.0177588	282	0.0240828
282	Motif446	6433	0.0163886	315	0.0170368	262	0.0219281	239	0.0229319	243	0.0223015	222	0.018992	255	0.0242979	203	0.0222396	261	0.0229052	218	0.0194459	315	0.029878	157	0.0203924	301	0.0169681	303	0.0136237	344	0.0145496	355	0.0198705	302	0.0155276	342	0.0208139	240	0.024108	179	0.0191656	293	0.0171528	323	0.0214712	228	0.0160535	301	0.0250218
283	Motif93	6464	0.0146164	348	0.0189863	233	0.0136073	354	0.020323	277	0.0210753	236	0.0228556	191	0.0225242	236	0.0238698	235	0.021078	253	0.0205769	289	0.0203535	271	0.0248948	235	0.0237834	198	0.0130378	353	0.0162263	327	0.0181885	322	0.0197206	281	0.0200409	255	0.0179259	276	0.0215168	262	0.0243496	225	0.0183396	274	0.0181374	277	0.0235052
284	Motif317	6477	0.0207349	245	0.0108802	358	0.0190034	282	0.0246082	220	0.0196596	261	0.021191	221	0.0233689	220	0.0211664	277	0.0185302	285	0.0206235	288	0.0146206	355	0.0213843	281	0.0203503	250	0.0173089	295	0.0143078	359	0.0207151	290	0.0233561	226	0.0229506	209	0.0168635	293	0.018363	304	0.0291184	166	0.0190034	266	0.0242568	180	0.0162038
285	Motif430	6521	0.014036	355	0.0164714	268	0.0136756	349	0.0148892	348	0.0266211	175	0.0228348	192	0.015137	347	0.0304569	167	0.027147	177	0.0204873	292	0.0106152	416	0.0147336	376	0.0200328	255	0.0246749	190	0.0175802	305	0.0271174	204	0.0230424	232	0.022652	214	0.0108663	378	0.0245681	214	0.027095	187	0.0221046	220	0.0157872	304	0.0148085
286	Motif375	6543	0.0204206	253	0.0131332	328	0.0162281	312	0.0231815	237	0.0190379	271	0.0180074	273	0.0199057	278	0.0303652	169	0.0177376	298	0.0201801	299	0.0198994	276	0.0242908	245	0.0183357	277	0.019997	249	0.0146445	352	0.03005	177	0.0197752	280	0.0189961	267	0.0132242	350	0.0164914	327	0.0236866	233	0.0211995	233	0.0161505	299	0.0233555
287	Motif38	6552	0.0172183	307	0.0179321	248	0.0244018	201	0.0223295	251	0.0191411	268	0.0145312	323	0.0292735	159	0.0193447	308	0.0174125	302	0.0203133	297	0.0154714	345	0.0151659	370	0.0183757	276	0.0165415	307	0.0277817	175	0.0326386	156	0.02868	161	0.016266	310	0.0174283	283	0.0196079	288	0.0168844	326	0.0169489	300	0.016984	293	0.0197864
288	Motif160	6554	0.0248962	191	0.017938	247	0.0157887	317	0.016251	332	0.019756	260	0.0188363	259	0.0214056	254	0.0215241	273	0.0211813	250	0.0388339	113	0.0169836	317	0.022817	264	0.0165346	310	0.019924	251	0.0242448	219	0.0214928	279	0.0219304	251	0.0129557	364	0.0143619	333	0.0164143	330	0.0203331	278	0.0140865	339	0.0180804	279	0.0241657
289	Motif41	6558	0.0230095	214	0.0147756	295	0.0157783	318	0.0231915	236	0.0140186	342	0.0170035	292	0.0170244	311	0.029155	187	0.0190125	276	0.0214723	279	0.0140893	361	0.0264803	210	0.0224857	218	0.0264101	169	0.0155746	337	0.0271259	203	0.0159714	335	0.0171125	295	0.0229448	194	0.0198894	284	0.0208971	264	0.0160606	309	0.0127797	361	0.0228274
290	Motif97	6570	0.0229665	216	0.0146116	299	0.0234616	214	0.0184002	307	0.0312352	137	0.0171678	288	0.0151688	346	0.0180305	329	0.013832	368	0.0187992	325	0.0227258	240	0.0203797	302	0.0155699	327	0.0184731	274	0.0178269	302	0.020588	292	0.0195488	283	0.0167187	302	0.0176496	279	0.0235007	242	0.021621	259	0.0226284	210	0.0234248	194	0.0247934
291	Motif74	6611	0.0177179	290	0.0152761	287	0.0183403	289	0.0184212	306	0.0188476	274	0.0278794	130	0.0226362	233	0.0222075	262	0.0190984	274	0.0192097	317	0.0138803	365	0.0147958	375	0.0170401	302	0.0160208	313	0.0187097	287	0.0177471	324	0.0230122	234	0.0179321	285	0.0182529	265	0.0275953	182	0.0198544	288	0.0265603	150	0.0173296	287	0.0201131
292	Motif392	6655	0.0175546	297	0.0147387	297	0.0244033	200	0.0167296	322	0.012027	370	0.0181334	272	0.0315831	136	0.0203501	290	0.0171792	310	0.0183885	329	0.0215328	256	0.0188447	328	0.0172186	297	0.0202526	246	0.0188305	285	0.0191629	308	0.0200067	276	0.0164906	305	0.0209182	224	0.019946	283	0.0195691	293	0.013356	347	0.031872	108	0.0217963
293	Motif140	6669	0.0188184	279	0.0103196	368	0.0225324	231	0.0205524	276	0.0175552	294	0.013366	335	0.017361	307	0.0187187	320	0.022824	220	0.0243574	244	0.020411	268	0.0243245	243	0.0248104	182	0.015546	322	0.0153722	341	0.0226959	267	0.0236342	224	0.0180586	284	0.0179968	275	0.025391	205	0.0190724	298	0.0114926	380	0.0157352	305	0.0283676
294	Motif151	6738	0.0185591	285	0.022992	183	0.0209022	256	0.0226454	247	0.0215556	232	0.0196903	240	0.0179418	298	0.0188767	318	0.0193942	271	0.0171528	349	0.013827	366	0.0171397	347	0.0200123	256	0.0148509	330	0.0278536	174	0.0174849	328	0.0160286	334	0.0149947	327	0.0154635	322	0.0205634	273	0.0207031	269	0.0199556	252	0.0197908	247	0.0247934
295	Motif341	6801	0.017724	289	0.00973098	387	0.02292	220	0.0229271	244	0.0200196	255	0.0162901	301	0.0227826	230	0.0177866	333	0.0165384	322	0.0315629	174	0.0164792	330	0.0220558	276	0.0197037	259	0.0218255	223	0.014473	356	0.0170369	333	0.0176987	313	0.0215228	228	0.0169365	292	0.0150429	344	0.0338526	117	0.0157442	314	0.0133632	344	0.0184228
296	Motif57	6812	0.0202201	257	0.0209869	207	0.019352	278	0.0140998	365	0.0187011	276	0.0164048	300	0.0210147	259	0.020356	289	0.0172141	308	0.0144807	388	0.0248665	214	0.0222281	273	0.0165247	311	0.0178323	288	0.0305742	150	0.0206314	291	0.0148793	353	0.01594	317	0.0158177	315	0.016503	326	0.0215337	260	0.0217762	224	0.0178735	280	0.0213088
297	Motif243	6854	0.0136883	362	0.0141682	305	0.0197576	273	0.0230708	240	0.020435	245	0.0190335	254	0.0174224	304	0.019057	314	0.0178485	297	0.0190219	322	0.0215498	255	0.0194281	318	0.0212219	237	0.0216995	226	0.0203274	267	0.0185112	317	0.0182637	305	0.0168169	300	0.0181317	269	0.0226142	249	0.0155127	351	0.0144451	332	0.0155274	310	0.0283005
298	Motif247	6870	0.0167721	310	0.0140945	308	0.0197052	275	0.0208183	271	0.0271433	170	0.0174706	284	0.0173085	309	0.020541	285	0.0196341	268	0.0233124	258	0.0160951	335	0.0230573	261	0.0164516	313	0.0159322	314	0.0202653	270	0.0159996	349	0.0190495	295	0.0168047	301	0.0180586	273	0.0250138	207	0.0175638	319	0.0142292	338	0.019332	253	0.0194855
299	Motif374	6875	0.0137772	360	0.0132365	327	0.0199146	270	0.0154844	344	0.0122998	364	0.018386	265	0.0158885	338	0.0179238	330	0.0186908	283	0.0213843	280	0.0329039	127	0.0221351	275	0.0157354	321	0.0217501	224	0.0194384	279	0.0224676	269	0.027306	175	0.0196596	260	0.017351	284	0.0135377	369	0.0273984	185	0.0146229	328	0.0145607	323	0.019944
300	Motif344	6880	0.0186204	283	0.0100205	376	0.0197576	274	0.021621	258	0.0177374	290	0.0250323	160	0.0177121	303	0.0189768	317	0.0215573	243	0.0194688	314	0.0172855	313	0.0247176	238	0.0137291	353	0.0208162	236	0.0183102	294	0.0187626	311	0.0176603	314	0.0182231	278	0.0136883	343	0.0220624	255	0.0168878	325	0.0128878	358	0.0257622	169	0.0218046
301	Motif37	6892	0.0235343	209	0.0162405	271	0.0170897	306	0.0246892	218	0.0177074	291	0.0165253	298	0.0184769	292	0.0274399	197	0.0183436	288	0.0221594	272	0.0175928	308	0.0162092	354	0.0131845	361	0.0186637	268	0.0163357	322	0.0184877	318	0.0168058	325	0.0164808	306	0.020655	229	0.0165253	324	0.0145691	374	0.0173358	294	0.0252314	173	0.0200822
302	%GC	6897	0.0186727	281	0.0199602	223	0.0155352	324	0.020021	281	0.0278099	161	0.012935	343	0.0140865	365	0.0207288	283	0.0187913	280	0.0201165	300	0.0148232	352	0.023599	251	0.0156475	325	0.0177492	289	0.0146658	351	0.0296899	180	0.0191318	293	0.011011	400	0.0351822	84	0.0164844	328	0.0168631	327	0.0185317	271	0.0177891	281	0.0180073
303	Motif269	6923	0.02104	239	0.0113281	352	0.0147629	336	0.0262926	193	0.0136161	351	0.0136161	331	0.0201098	274	0.0276615	193	0.0147629	352	0.0136161	399	0.0193695	280	0.0227621	266	0.0245643	187	0.0136161	345	0.0254787	208	0.0231655	257	0.0130434	383	0.0130434	359	0.0170624	289	0.0225317	250	0.0249724	216	0.0130434	353	0.0141893	332	0.0306482
304	Motif231	6926	0.0156246	331	0.0176983	251	0.0152037	328	0.0190775	292	0.0119724	373	0.0257108	154	0.0262865	186	0.0237442	238	0.0145611	357	0.0177189	340	0.0224113	244	0.027067	201	0.0143785	345	0.0113377	381	0.0295206	161	0.0209915	286	0.0124759	393	0.016898	296	0.014077	338	0.015051	343	0.0221594	250	0.0145728	331	0.0234479	191	0.0184421
305	Motif318	6932	0.0160662	318	0.014376	303	0.0131033	364	0.0186804	300	0.0207405	240	0.0190984	252	0.0240883	207	0.0241322	232	0.021932	234	0.0196684	309	0.0215727	254	0.0185719	332	0.0162505	315	0.0182636	277	0.0159359	333	0.0243671	241	0.0158233	338	0.0160631	311	0.0171925	286	0.0133477	372	0.0136302	393	0.0197617	253	0.0196718	248	0.0260288
306	Motif391	6956	0.0149179	346	0.0124204	338	0.0210472	254	0.0247506	217	0.0122701	365	0.0169315	294	0.0194834	284	0.0197125	305	0.0187679	281	0.018375	330	0.0158416	339	0.0226322	268	0.0266694	161	0.02083	235	0.0208701	256	0.0231817	256	0.0191997	289	0.0155003	321	0.014435	331	0.0212848	267	0.0174036	320	0.0197052	256	0.012114	371	0.0221101
307	%AGA	6972	0.106232	14	0.00986033	381	0.0106313	398	0.0141803	361	0.103297	15	0.00957049	407	0.114695	7	0.104387	10	0	447	0.014377	389	0.111557	11	0	470	0.0097655	407	0.00993821	405	0.0187481	286	0.0112726	411	0.00878285	441	0	456	0.0128878	358	0.103328	13	0.0111432	419	0	422	0	437	0.121681
308	%UCA	6987	0	449	0	420	0	452	0.0917848	18	0	439	0.0976491	15	0	475	0.0692824	40	0	463	0.112234	18	0.0908839	25	0.0937967	25	0	453	0	456	0	451	0	470	0	466	0.117353	5	0	448	0.102672	14	0.0809928	28	0	437	0	454	0
309	Motif386	7003	0.0205439	248	0.0157508	277	0.0179793	293	0.0214324	261	0.0204083	246	0.016037	308	0.0197249	281	0.0197567	304	0.0125981	385	0.0182628	331	0.0188124	290	0.0243862	242	0.0157324	322	0.0304499	126	0.0152719	342	0.0199338	300	0.0173517	316	0.0152748	324	0.0180672	270	0.0235236	240	0.0181188	310	0.0179627	283	0.0161047	300	0.011576
310	Motif39	7030	0.015707	327	0.0151094	289	0.0171523	305	0.0212654	267	0.0226584	218	0.0161173	307	0.0188702	290	0.0166207	345	0.0225898	224	0.0197576	305	0.0187231	293	0.0252367	229	0.019114	272	0.0193182	261	0.0171943	308	0.0151442	363	0.0172793	319	0.0138849	345	0.0208799	225	0.0189631	295	0.021877	255	0.0172433	296	0.0108157	389	0.0195445
311	Motif203	7063	0.0223461	222	0.0175466	254	0.0274373	168	0.0165128	327	0.0158042	317	0.024584	170	0.0214913	250	0.0190653	313	0.021369	248	0.0236436	253	0.0127944	378	0.0274489	191	0.0230291	211	0.0180305	282	0.0108056	408	0.0151794	361	0.0164347	330	0.0126299	368	0.0100087	393	0.0154073	338	0.0149109	365	0.0131392	350	0.0204554	233	0.0171331
312	Motif27	7093	0.0203693	256	0.0117685	343	0.0227764	222	0.0223436	250	0.0173287	298	0.0157952	313	0.015212	345	0.0208728	281	0.0220364	232	0.021888	273	0.0170232	316	0.0233178	255	0.0156331	326	0.0223155	215	0.0132869	366	0.0221817	272	0.0221983	245	0.0187051	271	0.0162085	303	0.0132523	375	0.0203193	279	0.0122475	364	0.0130269	356	0.0169773
313	Motif334	7132	0.0152279	342	0.0164407	269	0.0133907	360	0.0200646	280	0.0234767	206	0.0133748	334	0.0156537	343	0.0191611	311	0.0232331	214	0.0173104	346	0.0188658	288	0.0225437	269	0.0155643	328	0.0182694	276	0.018465	290	0.0157671	351	0.0195328	284	0.018087	282	0.0195025	244	0.0182825	305	0.0187285	304	0.0179476	284	0.0128249	359	0.0233003
314	Motif187	7172	0.0199098	264	0.0136286	318	0.017594	298	0.0181967	310	0.017412	296	0.0196374	242	0.0197252	280	0.0174687	335	0.0157474	337	0.0193182	316	0.0135975	370	0.0202238	308	0.0206884	244	0.0201106	248	0.0215056	246	0.026535	214	0.0161782	332	0.0106217	409	0.0177019	278	0.0188005	297	0.0201519	280	0.0158692	312	0.0170403	291	0.0160707
315	Motif417	7188	0.013767	361	0.0141331	306	0.0134772	359	0.0348642	110	0.0136935	349	0.014785	319	0.0173456	308	0.0182851	326	0.0164401	323	0.0160562	367	0.0191101	284	0.0281233	183	0.0182593	279	0.0119137	373	0.0226476	237	0.0164952	338	0.0148356	356	0.0132182	357	0.0125503	361	0.0336016	124	0.0137873	388	0.0213846	229	0.0199965	244	0.0194021
316	Motif52	7202	0.017325	302	0.0114774	350	0.0277143	165	0.0148256	351	0.0138161	346	0.0277853	133	0.0161018	332	0.0212074	276	0.02955	141	0.0250515	237	0.0107528	413	0.0268751	205	0.0150483	338	0.0146027	331	0.0124819	376	0.0136797	383	0.0143177	366	0.0140015	342	0.0106927	382	0.0282417	171	0.0258597	200	0.0119198	369	0.0109719	388	0.0194173
317	Motif337	7204	0.0131896	368	0.0082978	401	0.0220174	238	0.0176929	315	0.0169085	301	0.0146416	321	0.0159355	337	0.0166396	344	0.0175688	300	0.0159562	370	0.0217714	250	0.02737	193	0.0191209	271	0.016337	311	0.0192241	282	0.0202292	296	0.0166396	329	0.020332	249	0.0159562	310	0.0280248	175	0.019874	286	0.0161046	307	0.0163298	297	0.0151128
318	Motif121	7217	0.0142184	353	0.0164109	270	0.0121677	376	0.0159626	336	0.0147127	331	0.0133057	336	0.020284	271	0.02021	294	0.0137992	369	0.0152397	378	0.0188921	287	0.022185	274	0.0168118	306	0.0189053	264	0.0280658	170	0.0213945	283	0.0208554	262	0.0133769	353	0.0150534	325	0.0223338	251	0.0128463	399	0.0236474	195	0.0220342	212	0.0181783
319	Motif53	7236	0.015891	322	0.0116528	346	0.0142051	347	0.0249309	213	0.0183192	283	0.0195392	243	0.0152475	344	0.0259542	207	0.0201767	262	0.0205	290	0.0181789	299	0.0155643	367	0.018089	283	0.0137312	342	0.0129372	369	0.0172704	331	0.0192585	287	0.0152691	325	0.0162724	300	0.0191203	294	0.0146835	371	0.0184859	272	0.020306	237	0.0196038
320	Motif98	7240	0.0150525	343	0.0149321	292	0.0199111	271	0.0237504	228	0.0143163	337	0.0161712	305	0.0165797	323	0.0159843	352	0.0203419	259	0.0198983	303	0.0168753	318	0.0263079	213	0.0168622	305	0.0178439	286	0.0197752	276	0.0143042	374	0.0167427	327	0.0258773	166	0.0157973	316	0.018505	302	0.00929905	438	0.0175564	289	0.0202182	239	0.0129356
321	%AUC	7257	0	437	0	408	0.110171	10	0	451	0.109775	9	0	444	0	462	0	464	0	449	0.117657	14	0	465	0.112173	8	0.088698	20	0	442	0	439	0.12309	6	0.105705	10	0	458	0	432	0	456	0	465	0.0987581	13	0	440	0
322	Motif415	7297	0.0172909	303	0.009507	391	0.0134937	357	0.0145925	357	0.0329622	125	0.0198367	234	0.0166855	322	0.0222993	258	0.0181373	292	0.0342935	151	0.0261238	189	0.0164145	353	0.017772	287	0.0158468	316	0.0143597	358	0.0162803	345	0.0226723	237	0.0124179	372	0.0146702	328	0.0140029	362	0.0136874	392	0.0138657	342	0.0153999	314	0.0192163
323	%AGU	7339	0.108741	11	0.111712	10	0	434	0	450	0.0895389	29	0	443	0	461	0.0894516	23	0	448	0.108502	22	0	464	0	471	0	436	0	441	0.100367	14	0	458	0.0957932	16	0	457	0	431	0	455	0	464	0.105096	8	0	439	0
324	Motif433	7432	0.0157597	324	0.00761749	403	0.0157707	319	0.0158534	338	0.0191389	269	0.0181722	271	0.0148335	352	0.0225983	253	0.0202753	260	0.0172536	347	0.0110875	405	0.0159674	361	0.0164555	312	0.018665	267	0.0177591	303	0.0167195	336	0.0151078	346	0.0136748	348	0.0203217	233	0.0151989	341	0.016195	341	0.0251986	167	0.019329	254	0.0213833
325	Motif35	7449	0.0204554	251	0.0138376	311	0.0130154	367	0.0156769	341	0.0145611	334	0.0192786	247	0.0220906	242	0.017183	337	0.0120527	393	0.0158188	372	0.022112	246	0.0202091	309	0.0123142	372	0.0188702	265	0.0195065	278	0.0187402	312	0.019944	278	0.0183961	275	0.0138282	341	0.0177269	312	0.0165956	333	0.0152152	320	0.0206032	228	0.0125178
326	Motif211	7468	0.01601	319	0.0156146	282	0.0125142	374	0.0230847	239	0.0169967	300	0.0188537	258	0.0219694	244	0.0184884	323	0.0198987	266	0.0207396	287	0.0149157	350	0.0116015	422	0.0118445	378	0.0151594	327	0.0169558	313	0.0175304	325	0.0138559	372	0.0158632	318	0.0211583	221	0.0143619	358	0.0203769	277	0.0130958	352	0.0188895	263	0.0196628
327	Motif313	7483	0.021408	232	0.0179631	246	0.0246193	198	0.0152137	346	0.0164593	309	0.0160245	309	0.0148616	351	0.0236972	240	0.0180452	293	0.0116992	428	0.0162092	333	0.0215169	280	0.0169416	304	0.0166907	303	0.015388	340	0.01435	372	0.019182	290	0.0134758	351	0.0154476	323	0.0181628	307	0.017571	318	0.0124358	361	0.010472	396	0.0237619
328	Motif321	7521	0.018912	276	0.0117283	345	0.0179212	295	0.0255073	209	0.0156486	320	0.0173508	285	0.0165342	324	0.0156013	356	0.0215228	245	0.0231565	263	0.0115209	397	0.0204413	299	0.0230919	209	0.0204674	241	0.0124162	377	0.0174289	329	0.017843	308	0.0173927	293	0.0161541	305	0.0130774	379	0.017799	312	0	519	0.0183088	274	0.0144
329	Motif418	7586	0.0132585	367	0.0115607	347	0.0158272	316	0.0165285	326	0.016547	306	0.0191101	250	0.0204571	267	0.0255483	213	0.0120598	392	0.0163821	361	0.0151544	346	0.0250724	230	0.0170453	301	0.0202369	247	0.0133619	364	0.0229293	263	0.0147617	359	0.0135754	349	0.0186049	261	0.0135648	368	0.0160434	344	0.0179961	280	0.0102456	399	0.0173095
330	Motif111	7603	0.0172224	306	0.0110591	356	0.0134949	356	0.0147061	353	0.00944563	405	0.0193821	246	0.0140237	366	0.0226877	252	0.0142494	363	0.0164454	360	0.0166067	327	0.0273433	196	0.013767	352	0.0132618	350	0.0264747	195	0.0156697	354	0.0188403	300	0.018269	277	0.0118452	367	0.0173146	319	0.0142394	379	0.0118037	374	0.0236475	189	0.0233509
331	Motif202	7606	0.0119517	390	0.0145772	300	0.0190428	281	0.0188419	297	0.0130918	355	0.0233933	184	0.0131033	378	0.018991	316	0.0161824	328	0.0275181	215	0.0171959	314	0.0133674	392	0.0235525	203	0.0129291	356	0.00737917	433	0.0108783	415	0.0164197	331	0.0164232	309	0.0199568	238	0.013962	364	0.0148433	367	0.0168986	302	0.0125129	368	0.0318675
332	%UCC	7613	0.0690711	39	0	421	0	453	0	469	0	440	0	458	0	476	0.0854221	26	0	464	0	489	0	480	0.0829191	37	0.0849246	23	0	457	0.0862057	26	0	471	0.0865896	25	0	471	0	449	0	466	0.0851611	23	0.0812539	28	0	455	0
333	Motif351	7659	0.0161396	317	0.0129027	330	0.0125392	373	0.0177768	312	0.0100823	394	0.012279	353	0.0139335	367	0.0199652	298	0.0200727	265	0.0167589	356	0.0130215	375	0.0145795	378	0.0181013	281	0.0141893	335	0.0161633	328	0.0208505	288	0.0150575	348	0.0139703	343	0.0159641	309	0.0242527	219	0.0254567	208	0.0101264	396	0.0225964	206	0.0214614
334	%CUG	7675	0.0166591	313	0.0161857	272	0.0203351	262	0.0162745	331	0.0149836	329	0.0116787	366	0.0242544	204	0.0154586	360	0.0125988	384	0.0302607	185	0.0166812	324	0.0154421	369	0.0166665	307	0.0208554	234	0.0148448	347	0.0161168	347	0.0147756	358	0.0173927	292	0.0113096	373	0.0131537	376	0.0139252	385	0.0131159	351	0.0130546	355	0.0238015
335	Motif85	7676	0.0166937	312	0.0142941	304	0.0155065	325	0.0176425	316	0.0139931	343	0.0149773	318	0.0179707	297	0.0170526	339	0.0142787	362	0.0165523	359	0.0207634	266	0.0161712	355	0.0192995	267	0.0186348	270	0.0206157	261	0.0156665	355	0.0145113	364	0.0168975	297	0.015933	311	0.020819	270	0.0164175	337	0.0140572	340	0.0118699	377	0.0171798
336	Motif120	7691	0.0161766	316	0.00852417	399	0.0104744	402	0.0265557	188	0.0175831	293	0.0136405	330	0.018991	288	0.0183527	324	0.0170131	313	0.0278188	213	0.014001	363	0.0194657	317	0.0132156	360	0.0138386	341	0.0125327	374	0.0125016	393	0.0236629	223	0.016547	304	0.0162085	302	0.014878	349	0.0252559	212	0.0113679	381	0.0134398	342	0.0138978
337	Motif83	7706	0.0176475	294	0.00933968	394	0.0180975	292	0.0190863	291	0.012738	359	0.018675	260	0.0144483	358	0.0144416	376	0.023495	209	0.0197044	307	0.0143474	356	0.0199565	312	0.0192706	269	0.0194814	259	0.0137599	363	0.0146804	368	0.0200133	275	0.0142862	338	0.0188044	260	0.0170869	320	0.0163722	338	0.0102851	391	0.0139007	337	0.0127165
338	Motif131	7814	0.0130623	372	0.00778581	402	0.0157356	321	0.0192067	289	0.0159141	315	0.0114253	369	0.0164166	328	0.0144861	374	0.0172315	307	0.0233003	259	0.0113054	402	0.0203179	306	0.0118037	380	0.0179734	283	0.0153999	338	0.0245712	239	0.0215774	255	0.012174	377	0.01457	330	0.0124682	387	0.0304405	153	0	447	0.0247814	175	0.0113744
339	Motif123	7821	0.0200127	263	0.014027	310	0	461	0.0157879	339	0.0168321	302	0.0134772	332	0.0169365	314	0.0331003	137	0.0146469	353	0.0212681	282	0.0166812	323	0.0122698	417	0.013771	351	0.0197933	256	0.0205889	262	0.0228358	264	0.0177708	311	0	477	0.0137988	342	0.0150175	345	0.0143991	376	0.0158102	313	0.0126981	364	0.0178645
340	Motif402	7891	0.0186602	282	0.0147629	296	0	525	0	526	0.0182766	284	0.00915758	418	0.0206763	261	0.0140568	384	0.016829	315	0.0234165	254	0.0216391	252	0.00904758	455	0.0213557	236	0.0187913	266	0.0181636	298	0.0264671	215	0.00995382	422	0.0200326	256	0.00968912	397	0.0175866	316	0.0257047	202	0	523	0.0200767	243	0.0230604
341	Motif434	7921	0.0200277	262	0.0112501	354	0.0136281	353	0.0189706	294	0.0153871	321	0.0128529	344	0.0145141	356	0.0169271	341	0.0127932	382	0.0187104	326	0.0193355	281	0.0156697	365	0.0138331	350	0.012523	366	0.0182268	297	0.0221163	274	0.0145334	362	0.0140977	340	0.0159279	312	0.0145958	354	0.0181332	309	0.01241	362	0.0106428	391	0.0253377
342	Motif270	7948	0.0127944	376	0.0115265	348	0	505	0.0169598	321	0.0146147	333	0.0128383	345	0.0179225	300	0.0185695	321	0.011994	396	0.0191629	318	0.0192338	282	0.0188331	329	0.0124487	369	0.0117157	377	0.0150483	344	0.0161176	346	0.0226284	238	0.0208701	238	0.0134343	347	0.0184733	303	0.0159423	348	0.019567	257	0.0150319	317	0.0201532
343	Motif420	7959	0.015268	339	0.0140949	307	0.0199469	268	0.0180125	311	0.0137418	347	0.0137215	329	0.020082	276	0.0156808	355	0.0119397	398	0.0181794	334	0.0165649	328	0.0166855	351	0.013093	362	0.0139873	338	0.0209882	254	0.0183995	320	0.018607	302	0.00994717	417	0.0198994	240	0.0130888	378	0.0161671	342	0.0155274	317	0.00970401	410	0.0169986
344	Motif29	7990	0.0145778	349	0.0108619	359	0.0101474	407	0.0173946	317	0.0153607	323	0.0172272	287	0.0169282	315	0.0181294	328	0.0201244	263	0.0155641	375	0.0122452	386	0.0175421	344	0.0174772	289	0.01117	384	0.0199116	274	0.0199291	301	0.00917501	434	0.0133475	354	0.0101574	392	0.0203674	275	0.0152261	356	0.01841	273	0.017575	284	0.0181789
345	Motif382	8004	0.0152507	340	0.0104038	365	0.021325	249	0.0137296	371	0.0136405	350	0.0107776	382	0.0174048	306	0.0200822	295	0.0185114	286	0.0124611	415	0.015577	344	0.0185868	331	0.0199739	257	0.0125392	364	0.0128066	372	0.021601	277	0.0156697	339	0.0184228	274	0.0160545	308	0.0129438	384	0.0204674	275	0.00932055	405	0.0120215	374	0.016555
346	Motif126	8017	0.0153361	338	0.0136851	317	0.0172069	302	0.0167052	323	0.020355	248	0.00994096	399	0.0156783	341	0.0117642	416	0.0126671	383	0.0155659	374	0.0179493	304	0.019513	316	0.0166283	308	0.0150137	328	0.0159258	334	0.0153307	359	0.0123517	395	0.0124653	371	0.0132311	349	0.0212466	268	0.019946	283	0.0107857	386	0.0156282	309	0.02298
347	Motif56	8032	0.014269	352	0.0123309	339	0.00951129	413	0.0163881	329	0.00968508	402	0.0102031	392	0.018914	289	0.0223707	257	0.00914602	434	0.02513	236	0.0149094	351	0.0175628	343	0.0173344	294	0.010382	400	0.0112632	401	0.0150918	364	0.0185602	303	0.0187392	270	0.0180661	271	0.0165611	323	0.016546	335	0.0183396	275	0.0156708	308	0.0152722
348	%CC	8038	0.0236592	208	0.0182695	242	0	439	0.0126681	380	0	426	0.00987262	402	0.02212	241	0	467	0.0187494	282	0.0196874	308	0.0123412	385	0.0191371	324	0.0147567	341	0.0110358	390	0.0365453	111	0.0253499	228	0.0117426	398	0.0251002	178	0	436	0.00920981	435	0.0108193	426	0.0258002	157	0.00881287	425	0.0110358
349	Motif54	8061	0.0123507	383	0.0183874	241	0.0132361	363	0.0186593	301	0.0131172	354	0.0152726	316	0.0143553	360	0.0185385	322	0.0161473	331	0.015028	383	0.0212247	262	0.0177628	341	0.0165611	309	0.012518	367	0.0162294	326	0.0110828	414	0.0150666	347	0.0147163	333	0.0176039	280	0.0145356	356	0.0154998	352	0.012189	365	0.0127091	362	0.0200891
350	Motif73	8064	0.0155778	333	0.017573	253	0.0170392	309	0.0150815	347	0.012167	367	0.013985	328	0.0121356	391	0.0231692	247	0.016996	314	0.0188932	323	0.0143111	358	0.0159922	360	0.0173087	295	0.0121845	370	0.0125159	375	0.0192184	307	0.0221641	248	0.00920961	433	0.0114561	370	0.0136052	366	0.0137868	389	0.0129932	356	0.0144863	326	0.0197735
351	Motif387	8106	0.0155828	332	0	516	0.0235277	213	0.0157335	340	0	522	0.0121624	358	0.0164205	327	0.0155204	359	0.0201236	264	0.0212034	283	0.0181996	298	0.0169023	349	0.0113143	386	0.0172535	297	0.0109541	406	0.0164205	341	0.0171125	321	0.0257766	168	0.0130009	355	0.016473	329	0.0218671	256	0.0121624	366	0.0142394	331	0.0121428
352	Motif242	8108	0.0147674	347	0.00932797	395	0.013639	350	0.0110753	405	0.0203932	247	0.0146537	320	0.0168941	317	0.0162156	349	0.021528	244	0.0151457	382	0.0121125	388	0.0117253	420	0.0159777	317	0.0139432	340	0.0169563	312	0.0125981	392	0.0169171	323	0.0140358	341	0.0203166	234	0.0198308	286	0.0159908	345	0.0149817	322	0.0106127	392	0.0165706
353	%UGA	8128	0.0550364	48	0	423	0.073542	30	0	471	0.0906384	26	0	461	0.0693054	37	0	482	0	466	0.0960148	31	0	483	0	480	0	456	0.0763581	29	0	453	0	473	0	469	0	473	0	452	0	468	0.0504821	52	0	439	0	457	0
354	Motif142	8157	0.0153371	337	0.0136161	319	0.013482	358	0.0113044	398	0.0107641	385	0.0123901	352	0.0167898	319	0.0190181	315	0.0170624	312	0.0173452	343	0.018792	291	0.0156822	363	0.013482	356	0.0193695	260	0.0164868	321	0.0156822	353	0.0101083	418	0.0118464	384	0.0145795	329	0.0145795	355	0.0199474	282	0.0164868	304	0.0140301	334	0.013482
355	Motif401	8162	0.0114363	397	0.0110193	357	0.014269	344	0.0242163	223	0.0130884	356	0.0127244	347	0.0184714	293	0.0125051	408	0.014986	350	0.0173358	345	0.0235056	227	0.0203295	305	0.0151963	332	0.0105007	397	0.0165205	320	0.016728	335	0.0132537	382	0.0148735	331	0.013568	344	0.0146128	353	0.0166456	332	0.0138433	343	0.0154989	312	0.00968087
356	Motif272	8201	0.0156284	330	0.0103896	366	0.0107047	396	0.0187566	299	0.0150501	327	0.0101217	397	0.014278	361	0.0223708	256	0.0125666	388	0.0176025	342	0.0167329	320	0.0120403	419	0.0241128	192	0.0125441	363	0.0156777	336	0.0137254	382	0.0134858	379	0.0122303	376	0.0129645	356	0.0195897	289	0.0155491	350	0.0174757	292	0.0122238	370	0.0185189
357	Motif265	8205	0.0149515	345	0.0168648	264	0.0143042	342	0.0133098	375	0.0185072	279	0.0157774	314	0.0169637	313	0.0204856	286	0.0156578	339	0.0197052	306	0.0134627	372	0.0112967	426	0.0150608	335	0.0128642	357	0.0146371	353	0.0145873	369	0.0159423	336	0.0100262	415	0.00913916	412	0.0186364	301	0.0113512	417	0.0182124	278	0.0144807	327	0.0162659
358	Motif355	8231	0.0160094	320	0.0136984	316	0.0175831	299	0.0138149	370	0.0150536	326	0.0171102	289	0.0156568	342	0.0106377	428	0.0128912	380	0.0141892	393	0.010762	410	0.018451	333	0.0158757	319	0.0158871	315	0.0168986	315	0.0129336	389	0.0217963	252	0.0117426	387	0.0191968	252	0.0119517	390	0.0150137	360	0.0146675	324	0.012663	365	0.0146099
359	Motif345	8237	0.014345	351	0.00975087	385	0.0167512	311	0.0154676	345	0.0161388	312	0.011117	374	0.0174191	305	0.0305818	162	0.0141381	364	0.016964	351	0.013688	367	0.0205969	294	0.0104937	395	0.0104201	399	0.0132906	365	0.0143105	373	0.0140756	368	0.0139052	344	0.0139583	340	0.0139795	363	0.014418	375	0.017799	286	0.0131436	349	0.0144883
360	Motif333	8237	0.0122162	386	0	510	0.0143177	341	0.0130968	378	0.016722	304	0.00935978	412	0.0129885	379	0.0142629	380	0.0223964	230	0.0178485	339	0.0136874	368	0.0196237	314	0.0137245	354	0.0177492	290	0.016925	314	0.0175177	326	0.016775	326	0.0130611	358	0.0140392	339	0.014817	351	0.0195269	294	0.0161895	305	0.0154502	313	0.0179829
361	Motif250	8280	0.0154673	335	0.0128337	331	0.0136357	351	0.0183799	308	0.0187554	275	0.011702	365	0.0137876	369	0.0202499	293	0.0114045	402	0.0163773	362	0.0163929	331	0.0164844	352	0.0154807	330	0.0130653	352	0.0193654	280	0.015558	357	0.0127852	389	0.0123542	373	0.00918817	411	0.0214913	263	0.0117809	410	0.0131931	348	0.0132857	345	0.0158871
362	Motif267	8307	0.0132899	366	0.0106646	360	0.0112839	384	0.0162231	333	0.0181472	286	0.0162005	304	0.0119683	393	0.0146432	371	0.0106068	410	0.0127578	408	0.0100804	426	0.0183075	335	0.0217472	230	0.0128198	358	0.0170369	311	0.0140058	378	0.0171461	320	0.0149836	328	0.0194851	245	0.0116635	394	0.015946	347	0.0173194	295	0.0127057	363	0.0141985
363	Motif157	8317	0.0129431	375	0.0117523	344	0.0220916	236	0.0190236	293	0.0145593	335	0.00895276	423	0.0114875	397	0.0127731	403	0.0167046	318	0.0141837	394	0.0201503	273	0.0111369	431	0.0126885	366	0.0139664	339	0.0190266	284	0.0164949	339	0.0140591	369	0.0119706	380	0.0167763	294	0.0154507	337	0.0176404	317	0.0154619	318	0.0116765	379	0.0132148
364	Motif217	8364	0.0175957	295	0.0100489	374	0.0111796	386	0.0143847	359	0.0165965	305	0.0115429	368	0	493	0.021866	267	0.0172472	306	0.0210833	284	0.0186637	294	0.01828	336	0	476	0.0113009	382	0.0118901	389	0.0144767	370	0.0202388	272	0.01264	367	0.0141894	335	0.0121086	389	0.0181008	311	0.0160126	311	0.00950697	416	0.0217071
365	%GUA	8377	0	445	0.104748	16	0	448	0	466	0	436	0.0996435	12	0	471	0	475	0	460	0.122161	9	0	475	0	478	0	447	0.0980855	17	0	447	0	467	0	464	0	466	0	444	0	463	0	475	0.0993941	12	0.0854775	22	0
366	Motif11	8384	0.00786707	431	0.0128106	332	0.0104963	401	0.00972196	426	0.0104683	389	0.0107032	387	0.00967832	421	0.025677	211	0.0214214	246	0.0190748	320	0.0181743	300	0.0150429	371	0	459	0.0109814	392	0.0113143	399	0.0204104	294	0.0096368	427	0.022832	211	0.0205836	230	0	472	0.0132664	395	0.00935755	404	0.020855	225	0.0243485
367	Motif239	8386	0.013131	370	0.0219218	194	0.0130823	366	0.0121292	388	0.0114292	378	0.0107485	385	0.0093741	431	0.0148235	367	0.0140865	366	0.0113479	433	0.0189803	286	0.0210302	288	0.0156545	324	0.0107615	394	0.0161467	329	0.0120934	399	0.0149176	352	0.0159753	315	0.00955412	402	0.0194145	291	0.0105125	429	0.0197249	255	0.0140143	335	0.0193454
368	Motif234	8404	0.0117142	392	0.0127505	334	0.0174489	300	0.0193093	287	0.0140568	339	0.0129414	342	0.0124509	387	0.0168701	342	0.0108234	408	0.0136579	398	0.0146763	354	0.0127401	407	0.0196086	261	0.0141203	336	0.0117142	391	0.0120516	402	0.0159141	337	0.0203095	250	0.0120047	366	0.00989767	422	0.0156708	349	0.0187602	270	0.0142526	330	0.011806
369	Motif199	8413	0.0119999	388	0.0120211	341	0.0145622	337	0.0214056	263	0.0150229	328	0.0122487	356	0.0142222	362	0.00898956	444	0.0166718	319	0.0143696	390	0.016077	336	0.011556	424	0.0146615	343	0.0149784	329	0.0210974	252	0.0156987	352	0.0155989	340	0.0133464	355	0.015491	320	0.0240037	223	0.0149329	364	0.0130011	355	0	477	0.0107206
370	Motif432	8442	0.0181481	286	0.011442	351	0.0151341	329	0.0141284	364	0.00874312	413	0.0142394	325	0.0150682	348	0.0166884	343	0.0113462	403	0.0171728	348	0.0158893	338	0.0169554	348	0.0174289	290	0.0136797	343	0.012174	380	0.0189151	310	0.0145161	363	0.0176593	291	0.0152907	324	0.012959	383	0.0164612	336	0	527	0.0172897	288	0.0110048
371	Motif422	8458	0.0131316	369	0	520	0.013629	352	0.0133869	373	0.0129298	358	0.0134081	333	0.0115162	396	0.0160342	351	0.0166396	320	0.0159786	369	0.0114119	401	0.0210302	287	0.0179415	286	0.0142526	333	0.0121645	382	0.0234648	252	0.0190201	296	0.0153797	323	0.0116787	368	0.0153797	339	0.0138105	387	0.0165341	303	0.0135202	339	0.0101615
372	Motif240	8488	0.0156797	328	0.0126195	335	0.013283	361	0.0158884	337	0.0145018	336	0.0104549	389	0.0124837	386	0.0158447	353	0.015585	340	0.0137716	397	0.0173974	311	0.0194145	319	0.0148235	340	0.0124162	369	0.0162518	325	0.0153627	358	0.0151604	345	0.0146442	334	0.0132899	348	0.00920583	436	0.0137663	390	0.0118344	373	0.0130897	353	0.0179961
373	Motif405	8509	0.010615	405	0.0102173	372	0.0180975	291	0.00983704	424	0.00886333	409	0.0119553	362	0.01132	398	0.0133734	394	0.0176987	299	0.0320255	171	0.0181526	301	0.0178892	340	0.0113278	385	0.0133284	348	0.0179524	301	0.0110865	413	0.0125218	392	0.0210363	234	0.00882092	419	0.0131182	377	0.0166928	330	0.00862244	412	0.0147965	320	0.0109814
374	Motif161	8516	0.0119932	389	0.0106152	361	0.0108663	391	0.0147632	352	0.0219449	227	0.0125637	350	0.0147707	354	0.0193654	307	0	473	0.0100162	441	0.0129957	376	0.009334	451	0.014027	348	0.0110869	388	0.0128512	371	0.0151708	362	0.0189198	298	0.0160342	313	0.0104477	385	0.0158012	335	0.0204029	276	0.0134205	346	0.0141745	333	0.0204655
375	Motif86	8563	0	529	0.0133785	322	0.0161088	313	0.0131615	376	0.0132312	353	0.0145428	322	0.0116407	394	0.00994964	436	0.0146397	354	0.0134126	403	0.0196551	277	0.015702	362	0.0104501	398	0.0134799	347	0.0161256	331	0.0201378	297	0.0141046	367	0.0126957	366	0.0162168	301	0.0163505	331	0.0152644	355	0.0146259	326	0.0128292	358	0.0162168
376	Motif14	8636	0.0172653	304	0.0102425	370	0.01598	314	0.0155422	343	0.0139573	344	0.015215	317	0.0129841	380	0.0148616	366	0.0152789	344	0.012808	407	0.00984292	431	0.0160266	358	0.0135058	355	0.016473	309	0.0151043	343	0.0181628	323	0.013688	374	0.0129841	362	0.0130356	354	0.0130094	380	0.0141971	380	0.0101659	394	0.009463	417	0.0138345
377	Motif55	8657	0.0213282	235	0.0118763	342	0.0159777	315	0.0111949	403	0.010287	391	0.0169642	293	0.0109813	403	0.0275154	196	0.0157933	336	0.00857715	465	0.0135393	371	0.0136947	388	0.011634	382	0.0084079	432	0.011938	387	0.0107485	419	0.00997806	421	0.0221875	220	0.00965008	399	0.0202462	277	0.0087973	447	0.0131852	349	0.009871	407	0.0127553
378	Motif396	8670	0.0134192	365	0.0100232	375	0.0115654	382	0.0133243	374	0.0153857	322	0.013009	340	0.0164792	326	0.0198563	301	0.0115032	401	0.0196054	311	0.0127027	380	0.0176537	342	0.0112239	388	0.0163753	310	0.0125372	373	0.0148426	365	0.0191399	292	0.0136972	347	0	523	0.0159086	333	0.0152651	354	0.0119724	368	0.0126067	367	0.00963757
379	Motif92	8692	0.0138153	359	0.00850907	400	0.0102286	404	0.012664	381	0.00904758	407	0.0101869	395	0.0167995	318	0.0234478	245	0.0111939	404	0.0151977	381	0.0166928	321	0.014898	374	0.0105605	392	0.0117563	375	0.00954202	423	0.0193456	305	0.0188481	299	0.0156724	319	0.0147527	327	0.0109359	409	0.0146916	370	0.0117969	375	0.0156724	307	0.0117149
380	Motif77	8699	0.0130888	371	0.0097847	384	0.0170485	308	0.0155896	342	0.0158442	316	0.0101326	396	0.0162005	330	0.0150639	362	0.0158935	335	0.0152389	379	0.0117183	393	0.019329	321	0.0157024	323	0.010262	402	0.0121902	379	0.0142394	375	0.0135273	376	0.0100495	414	0.0159143	313	0	529	0.0159495	346	0.0143235	333	0.0113436	381	0.0201245
381	Motif428	8707	0.0138903	356	0.0110973	355	0.014285	343	0.0166188	324	0.0137194	348	0.0162749	302	0.0129414	381	0.0163666	347	0.0096928	428	0.011759	426	0.0157178	340	0.0247451	237	0.0150534	336	0.0093031	423	0.0106227	411	0.0120956	398	0.0128642	385	0.0100604	413	0	527	0.0113518	400	0.0149935	361	0.0183077	277	0.013443	341	0.0240248
382	Motif406	8747	0.013602	364	0.00999979	377	0.0108595	392	0.0186105	302	0.0118566	375	0.00944563	409	0.0138612	368	0.0144081	377	0.0163848	325	0.0199549	302	0.0125711	383	0.0159931	359	0.0123675	371	0.0180928	280	0.0100354	418	0.0123901	394	0.015546	341	0.0102442	411	0.0110657	375	0.0146744	352	0.0176622	316	0.00956717	402	0.011055	386	0.0134964
383	Motif440	8768	0.0136306	363	0.0135816	320	0.0176987	297	0.0164914	328	0.00878008	410	0.0129992	341	0.0145134	357	0.0135151	390	0.0135285	373	0.0169603	352	0.0129372	377	0.0134297	390	0.0151078	334	0.0108056	393	0.0161029	332	0.016431	340	0.0138928	371	0.0114944	392	0.0123224	363	0.0148363	350	0.0172055	322	0.0142846	337	0	528	0.0112482
384	Motif124	8802	0.0106356	404	0	431	0.013089	365	0.017732	314	0.00972165	401	0.0127969	346	0.01375	370	0.0143534	379	0.0125679	387	0.0216638	277	0.0176958	306	0.0132413	395	0.0114066	384	0.0156238	321	0.0107472	410	0.0147646	367	0.0152938	344	0.0113305	394	0.0134635	346	0.0125383	386	0.014377	377	0.0115047	378	0.0117992	378	0.0164914
385	Motif262	8829	0.0169023	309	0.0148879	293	0.0189739	283	0.0112215	402	0.0158038	318	0.00901547	422	0.0160472	335	0.0120589	415	0.00956717	430	0.00908951	456	0.0160326	337	0.012279	416	0.0120589	374	0.0132751	349	0.0202824	269	0.00898044	447	0.0135501	375	0.0232305	202	0.0106321	383	0.0134602	370	0.0138595	386	0	495	0.0113886	380	0.012643
386	Motif78	8868	0.020074	260	0.0159917	274	0.018483	288	0.00904758	436	0.0149701	330	0.00847863	430	0.00791015	449	0.00846191	452	0.0163777	326	0.0196143	310	0.0076029	456	0.0131896	397	0.0100658	405	0.00894809	428	0.0195487	277	0.0155605	356	0.00900378	439	0.00791015	447	0.00791015	424	0.0194777	290	0.0208278	268	0.00913797	408	0.0184586	273	0.00859708
387	%UUC	8889	0	450	0	424	0	457	0	472	0	442	0	462	0	479	0	483	0.0886258	24	0.10575	25	0.101618	17	0	481	0	458	0	460	0	454	0.105864	19	0	470	0	474	0	455	0	470	0	482	0	440	0.0883713	21	0
388	Motif297	8895	0.012399	382	0.0150438	291	0.0174159	301	0.012477	383	0.0107498	386	0.0131222	338	0.0132902	375	0.0135239	389	0.0131033	376	0.018847	324	0.0109576	407	0.0123342	415	0.010233	402	0.0111244	386	0.0129136	370	0.0138487	380	0.0147179	360	0.00972314	422	0.0126236	359	0.0149396	347	0.0123133	405	0.0111432	383	0.0127888	360	0.0150429
389	Motif435	8896	0.012664	378	0	522	0.0105535	400	0.0112263	401	0.0130434	357	0.00991294	400	0.0141497	364	0.011256	423	0.0150117	346	0.0153371	377	0.0115026	399	0.0228015	265	0.0105058	393	0.0166119	305	0.0140893	361	0.0133742	388	0.0143243	365	0.0189422	268	0.0140849	337	0.00919376	437	0.0197105	292	0.00922637	407	0.0131351	351	0.0144539
390	Motif287	8907	0.0158015	323	0	498	0.0100967	408	0.0120957	389	0.0126193	362	0.0110591	375	0.0163379	329	0.0158015	354	0.0136727	370	0.0179018	337	0.00927656	441	0.0206809	293	0.00951243	411	0.0125711	362	0.0121712	381	0.0221293	273	0.0115742	402	0.0146206	335	0.013145	351	0.00833913	448	0.017755	313	0.0120957	367	0.0100648	401	0.0125711
391	%UUU	8914	0.0126028	379	0.0174706	256	0.0150278	332	0.0131412	377	0.0165212	308	0.0119786	361	0.0131383	377	0	484	0.010797	409	0.0116682	429	0.00921193	443	0.0131933	396	0.0101975	403	0	461	0.018602	289	0.0140802	376	0.0145873	361	0.00946467	429	0	456	0.0136176	365	0.00899208	442	0.075535	32	0.0130764	354	0.0120248
392	Motif273	8923	0.0111253	398	0.0105736	362	0.0143363	340	0	508	0.0139392	345	0.0107362	386	0.0137156	371	0.0146093	372	0.0145571	358	0.0217772	275	0.0117194	392	0.00903935	456	0.0158056	320	0.0141958	334	0.0175886	304	0.0121559	397	0.010153	417	0.0134771	350	0.00958185	400	0.0179645	310	0.00881287	446	0.0174943	290	0.0105119	394	0.0119264
393	Motif158	8927	0.0117842	391	0.0120923	340	0	468	0.013948	369	0.0160055	313	0.00936033	411	0.0149974	349	0.0127458	404	0.0143016	361	0.0184463	328	0.0157158	341	0.014014	383	0.0184862	275	0.0115607	379	0.0112695	400	0.0140483	377	0.0148048	357	0.0111093	397	0.0121061	365	0.0114584	398	0	490	0.0208729	242	0.00877537	426	0.0139796
394	Motif236	8946	0.0152401	341	0.0124762	337	0.0155632	323	0.0172308	319	0	481	0.0158754	311	0.00943979	428	0.0148798	365	0.0160827	333	0.0182309	332	0.0103573	423	0.0112014	429	0.0103573	400	0.0153785	325	0.0132607	367	0.0214311	282	0.012839	388	0.00951515	428	0.0131336	352	0.00968656	427	0.0145775	373	0	480	0.0147291	321	0.0127122
395	Motif196	8970	0.0115374	395	0.0115047	349	0.0142642	345	0.0171889	320	0.0142184	338	0.0132857	337	0.0088983	441	0.0164681	346	0.0117916	400	0.0114899	430	0.0148185	353	0.0180512	338	0.0106752	390	0	479	0.0113818	397	0.011411	408	0.0122589	397	0.0149138	330	0.0105809	384	0.0153019	340	0.0165919	334	0.0128385	359	0.0122997	369	0.0121252
396	Motif115	8979	0.0150416	344	0	429	0.009495	415	0.0116929	393	0.0106587	387	0.011177	373	0.00904695	437	0.0137399	387	0.0154875	343	0.0229126	265	0.0115107	398	0.0138446	386	0.0154995	329	0.012955	355	0.014117	360	0.00894328	448	0.0139216	370	0.00992629	418	0.00935554	408	0.0112919	401	0.0228892	245	0.0116319	377	0.0139179	336	0.0131091
397	%ACU	8986	0.108101	12	0.125517	2	0	432	0	448	0	421	0	440	0	459	0	461	0.093938	21	0	476	0	462	0.089732	30	0	433	0	439	0	437	0	456	0	453	0	454	0	429	0	453	0	462	0	420	0	435	0
398	Motif225	9039	0.0102509	411	0.00994168	378	0	486	0.0148412	349	0.0140496	340	0.0183075	266	0.0110178	402	0.00984455	438	0.017066	311	0.0176314	341	0.0140244	362	0.0149815	373	0.0143161	346	0.0165967	306	0.00998437	419	0.0107097	420	0.012932	384	0	494	0	483	0.0087778	444	0.0163304	339	0.0102059	393	0.0241401	182	0.01323
399	Motif150	9057	0.0125389	380	0	436	0.0143864	339	0.0141748	362	0	451	0.0123982	351	0.0126511	383	0.0188184	319	0.0150953	345	0.0169913	350	0.0107453	414	0.0171893	346	0.0126433	367	0.0131798	351	0.00975805	422	0.0160073	348	0.0122941	396	0.0109917	401	0.0141134	336	0.012663	385	0.0117239	412	0	451	0.0136022	338	0.0131629
400	Motif147	9158	0.0105707	406	0.010462	364	0	466	0.0101256	419	0.0100537	395	0.0120169	360	0.0160606	333	0.0147543	368	0.01615	330	0.0178926	338	0.0184084	297	0.0126122	409	0.00882048	423	0.0097655	408	0	460	0.0163881	342	0.0134354	380	0.0129817	363	0	464	0.0130093	381	0.0125928	402	0.0170498	298	0.0144915	325	0.00995603
401	Motif208	9212	0.0157156	326	0	456	0.00925002	418	0.0106271	411	0.0109814	383	0	480	0.0167351	321	0.0130079	397	0.0145761	355	0.0159162	371	0.0125928	382	0.0127493	406	0.00930352	414	0.0096368	415	0.0150431	345	0.012768	390	0.0128553	386	0.0133243	356	0.012141	364	0.0103786	415	0.0166884	331	0	471	0.0188236	264	0.0149856
402	%ACC	9346	0	434	0	406	0	431	0.0994135	14	0	420	0	439	0	458	0	460	0.101452	14	0	475	0	461	0	468	0	432	0	438	0	436	0	455	0	452	0	453	0	428	0.106933	8	0	461	0	419	0	434	0
403	Motif311	9361	0.0101869	412	0.0130434	329	0.00904758	420	0	521	0.0101869	392	0.0159117	310	0.0226704	232	0.00870508	449	0.0129353	379	0.00961699	447	0.0102256	425	0.0129353	403	0.0118994	375	0.0118994	374	0.0147629	349	0	524	0.0102256	413	0.0107641	406	0.0113281	372	0.0102256	418	0.0118994	408	0.0118464	372	0.0222781	211	0.0102256
404	Motif144	9397	0	456	0.0133314	325	0.0129932	368	0.0121688	386	0.0121643	368	0.00787254	434	0.0076029	451	0	487	0.00974432	426	0.0125268	414	0.0156986	342	0.0103073	440	0.0112764	387	0.00965951	414	0.0098345	421	0.0121679	396	0.0134128	381	0.0106509	408	0.0143673	332	0.0111231	404	0.0244929	222	0.0118551	370	0.0120769	373	0.0120983
405	Motif156	9407	0.0109063	401	0.0105356	363	0.0128494	369	0.0140667	367	0	453	0.0122394	357	0.0141837	363	0.0113839	420	0.0121315	391	0.0140756	395	0.00829086	453	0.0121392	418	0.015016	339	0.0106934	396	0.00932616	428	0.0105825	421	0.015033	349	0.0125524	369	0.0167245	296	0.00982491	424	0.00978392	435	0	453	0.0103061	397	0.0154431
406	Motif349	9444	0.0143775	350	0	512	0.0153897	326	0.0114435	397	0.0113143	380	0.0104662	388	0.0113006	400	0.0116293	417	0.0164388	324	0.0114852	431	0.0117283	391	0.0126021	411	0	524	0.0114085	380	0	523	0.0152493	360	0.00822088	444	0.0146014	336	0.0101822	391	0.0129841	382	0.0186611	305	0.0134873	345	0.0143775	328	0.0118682
407	Motif339	9459	0.0107032	403	0	511	0.0108897	389	0.0124404	385	0.00999979	397	0.015852	312	0.0160069	336	0.0147428	370	0.0128361	381	0.0152071	380	0.00997354	430	0.0129774	402	0.0132555	359	0.0104345	398	0.00933896	427	0.0134345	387	0.0128442	387	0.00984455	420	0.00935755	407	0.0132523	374	0.0134345	394	0.00884796	411	0.0100648	402	0.0119724
408	%CCU	9481	0.00968912	418	0	412	0	441	0	456	0.0124411	363	0.0101869	393	0.0113044	399	0	468	0.0105535	411	0	481	0.0118464	390	0.0703912	45	0.00856337	425	0	448	0.0276365	176	0.0137527	381	0.00948143	428	0.0110657	399	0.00862244	422	0.0107572	412	0.00862244	450	0	426	0	444	0.0120957
409	Motif31	9491	0.015392	336	0.00926971	396	0.00953749	412	0.0121304	387	0.00975087	400	0.0084157	431	0.0105609	409	0.0126089	406	0.0149895	349	0.0168929	353	0.0111002	404	0.0126021	410	0.00830612	426	0	525	0.012153	383	0.0127493	391	0.0082245	443	0.0119603	382	0.00940089	405	0.0111925	403	0.0151416	357	0.0104627	388	0.0129766	357	0.0168269
410	Motif66	9510	0.00875015	428	0	527	0.0110591	388	0.0100648	422	0.0121409	369	0.0111939	372	0.0102256	413	0.0142022	381	0.0125711	386	0.0195871	312	0.0166928	322	0.0155828	366	0.0118464	377	0.0111939	383	0.0060722	434	0.0120645	401	0.0100648	419	0.00813156	446	0.0130469	353	0.0114085	399	0.0102286	431	0.0110591	384	0.0120957	372	0.0100665
411	%CUU	9518	0	442	0	414	0	444	0	459	0	429	0	449	0	466	0	470	0	454	0.0982294	30	0.117892	8	0	476	0	441	0	451	0	443	0	464	0	460	0	461	0	439	0	461	0	470	0	429	0	447	0.118376
412	Motif230	9540	0.0129772	373	0	469	0.0116709	381	0.0105701	413	0.0122438	366	0.0107612	383	0.0105439	411	0.0125324	407	0.0129787	377	0.0154767	376	0.0141312	360	0.0131123	398	0	484	0	488	0.0114066	396	0.0144483	371	0.0107407	408	0.010204	412	0.00968302	398	0.00868173	445	0.0229531	242	0.00893581	410	0.0105007	395	0.0129569
413	Motif377	9570	0	522	0	515	0.0127731	371	0.0136619	372	0.0116635	377	0.0122503	355	0.012062	392	0.0203125	292	0.0136153	372	0.0148572	385	0.0100336	427	0.00841776	463	0.00997179	406	0.00933302	421	0.0119517	385	0.01173	405	0.0117352	399	0.0130076	361	0.0108829	377	0.0140747	360	0.0119934	407	0.0109249	385	0.00876563	427	0.0120687
414	%GAU	9578	0	444	0	416	0	446	0	463	0	433	0	453	0	469	0	473	0	457	0	485	0	473	0.119108	4	0	444	0	453	0.109722	8	0	465	0	463	0	464	0	442	0.108615	6	0	473	0	433	0	450	0
415	Motif176	9613	0.0115032	396	0.00936751	393	0.0123901	375	0.0104744	415	0.0119698	374	0.00893728	425	0.00910026	434	0.0141134	383	0.0105104	413	0.011817	425	0.00943979	437	0.0116636	421	0.00908104	418	0.0124366	368	0.0110803	403	0.0108753	416	0.0135034	377	0.0124864	370	0.010242	389	0.0155632	336	0.0109815	423	0	461	0.0110894	385	0.0130573
416	%GUU	9625	0	446	0	418	0	449	0	467	0	438	0	456	0	472	0.0976478	14	0	461	0	486	0	477	0.107455	13	0	449	0	454	0	449	0	468	0	465	0	468	0	445	0	464	0.0961747	15	0	436	0	452	0
417	Motif91	9674	0.00942554	422	0	529	0.0126488	372	0.0141356	363	0.00900413	408	0.0100315	398	0.0100804	416	0.0162745	348	0.0144451	359	0.0122053	418	0.0131587	373	0.0156708	364	0.0150514	337	0.00973063	409	0.0143608	357	0.0139526	379	0	530	0.0111077	398	0.00951584	403	0.0116606	395	0.00981111	434	0	530	0.0112594	383	0.0157244
418	Motif67	9739	0	528	0	528	0.00883841	423	0.0146438	356	0	529	0.00903755	421	0.0134758	374	0.0139256	386	0	529	0.0146014	386	0.0166639	325	0.0187294	330	0.0102502	401	0.00972724	411	0.0116576	392	0.0118647	404	0.0125434	391	0.0120741	379	0.00911884	414	0.0118823	391	0.0149041	366	0.014588	329	0.0131436	350	0.0119835
419	Motif138	9827	0	455	0.0112695	353	0.00990664	410	0	478	0.0113296	379	0	467	0.0105532	410	0.0122428	413	0.0123224	390	0.0135978	400	0.00975805	433	0.0143553	381	0.0122428	373	0.00993139	406	0.0101116	416	0.0101149	427	0.00915489	435	0.0160606	312	0	462	0.0117518	393	0.0110193	422	0.0102856	390	0	464	0.0145428
420	Motif47	9839	0.00972142	417	0	523	0.00881245	424	0.01457	358	0	526	0.00862244	427	0.00995247	417	0.00972142	439	0.0110685	405	0.0161633	365	0.0112517	403	0.0130831	399	0.00810739	428	0.0126116	361	0.0123247	378	0.0148373	366	0.0124493	394	0.0134602	352	0.00673452	426	0.00965206	429	0.0162063	340	0.010243	392	0.00921318	423	0.00766781
421	Motif235	9842	0.0140938	354	0.0093794	392	0	489	0.00997806	423	0.0109451	384	0.00946159	408	0.0144298	359	0.0155847	357	0.0109597	406	0.0126398	410	0.0103915	421	0.0104454	437	0.00948187	412	0.0103784	401	0	484	0.00913772	441	0.00979604	426	0.0112802	396	0.00791015	423	0	496	0.0214631	261	0	479	0.0096861	413	0.013373
422	Motif305	9887	0	519	0	508	0.0142299	346	0.00926972	432	0	519	0	522	0.0132174	376	0.0123265	412	0.00979604	423	0.0126453	409	0.0100274	428	0.0139052	385	0.0142299	347	0.00945973	418	0.0110672	404	0.00908696	442	0.0178	309	0.0116246	390	0.0103073	387	0.0151132	342	0.0188795	302	0.011296	382	0	519	0.0138532
423	%GA	9900	0.0124092	381	0.00974096	386	0	445	0.0100786	421	0	430	0	450	0	467	0.0113016	422	0	455	0	483	0	470	0.010854	432	0	442	0	452	0.0223067	239	0.0214836	281	0	461	0	462	0	440	0	462	0	471	0	430	0.0211547	221	0.0198224
424	Motif175	9915	0	463	0	444	0.011707	380	0.0143532	360	0	460	0.0122543	354	0.00985606	418	0.0134805	392	0	475	0.0145925	387	0.0116921	394	0.0129301	404	0.0104618	396	0	471	0	467	0.0105261	423	0.0170032	322	0.00915351	434	0	467	0.011581	396	0.0116721	414	0	460	0.0130955	352	0.0126918
425	%UCU	9931	0.00873194	429	0	422	0	454	0	470	0.0112263	382	0	459	0	477	0	480	0.0850879	28	0	490	0	481	0.106223	15	0	454	0	458	0.0108687	407	0	472	0	467	0	472	0	450	0.00928088	434	0	480	0.0106264	387	0	456	0.0113016
426	Motif49	9936	0.0109757	400	0	524	0.0101509	406	0.0103618	416	0.0100065	396	0	529	0.0125697	384	0.0150137	364	0.0105439	412	0.0166072	358	0.0161031	334	0.0129889	400	0.00968173	408	0.00929088	424	0.0114313	395	0.016547	337	0.00942397	430	0.0144915	337	0	528	0	527	0.0151044	358	0	528	0.0145477	324	0.0104429
427	Motif105	9980	0.0116709	393	0	426	0.00886298	422	0.00946467	429	0	444	0.0108404	379	0.00930595	432	0.0170544	338	0.00972724	427	0.0105169	438	0.0136153	369	0.0147163	377	0.0116921	381	0.0107135	395	0.0120723	384	0.0096861	433	0	471	0.0109057	404	0	457	0.00837251	447	0	484	0.00906736	409	0.00942397	418	0.0101244
428	Motif283	9987	0	506	0.00950765	390	0.00934264	417	0.00915466	434	0	505	0	510	0.010864	404	0	519	0.0100559	419	0.0168203	354	0.00915977	445	0.0132599	394	0	510	0.0121677	371	0	509	0.023152	258	0.0260095	194	0.00967978	424	0.0113544	371	0.0114926	397	0.00679007	457	0.00951906	403	0.00974792	409	0.0123563
429	Motif168	9989	0.00869662	430	0	441	0.0138081	348	0.0126527	382	0	457	0.00920981	415	0.0107534	406	0.0131528	396	0.00863932	442	0.011328	434	0.0150431	348	0.0101659	441	0.00930352	413	0.00599175	435	0	465	0.00932622	439	0.0104602	410	0.00898898	437	0.0107364	381	0.00906091	439	0.0142674	378	0	457	0.00994096	405	0.0121399
430	%UA	10015	0.00967673	419	0.010281	369	0	450	0.00922131	433	0.0156566	319	0.0110272	377	0	473	0	477	0.0104975	414	0.0131802	404	0	478	0.00899108	458	0	450	0.0125249	365	0.0148448	348	0.0122848	395	0.0102189	414	0	469	0	446	0.0122914	388	0	477	0.0138709	341	0.0110358	387	0
431	Motif237	10023	0.00961699	420	0.0101869	373	0.0107572	394	0.00885576	438	0.0101071	393	0.0107572	384	0.00904758	436	0	503	0.0193193	272	0.00804291	467	0.00961699	435	0.00904758	454	0.0101869	404	0	490	0	485	0	494	0.0177792	310	0.00864592	441	0	488	0.0251655	206	0.0205432	274	0	481	0	489	0
432	Motif22	10077	0.0122708	385	0	461	0.0101843	405	0.0108753	408	0	476	0.00963757	406	0.00896085	440	0.0129788	399	0.0104602	415	0.0125372	413	0.00884796	449	0.0124862	413	0.00882092	422	0.0140463	337	0	479	0.00989482	430	0.0114597	404	0.00991041	419	0.0115868	369	0.0110227	407	0.0193055	296	0	475	0	484	0
433	Motif197	10101	0	472	0	454	0.0135527	355	0	485	0	470	0.0109783	378	0	490	0.00919986	443	0	483	0.00967721	445	0.00873179	451	0.0132751	393	0.0112215	389	0	480	0.0131629	368	0.0174191	330	0.0117015	400	0.0118037	385	0	477	0.0170776	321	0.0160472	343	0.00981942	399	0	476	0.010762
434	Motif252	10166	0	488	0.0087778	398	0	494	0.0117819	391	0.0104528	390	0	493	0.0110681	401	0.0124804	410	0.00895206	436	0.00883218	463	0.0115912	396	0.00887133	459	0.0118647	376	0	495	0.0114736	394	0.0115513	407	0	498	0.0148074	332	0.010204	390	0.0110765	406	0.00724414	456	0.0118513	371	0.00990865	406	0.0106207
435	Motif110	10168	0.00938434	423	0	427	0.0112215	385	0.00902335	437	0	445	0.00804118	432	0.00877198	442	0.00692495	455	0.00993765	421	0.0156246	373	0	485	0	482	0.00900194	419	0.00967721	413	0.0107534	409	0.0136213	384	0.0138345	373	0.00848504	445	0	458	0.0102442	417	0.0125503	403	0	442	0	459	0.0166064
436	Motif170	10180	0	462	0	443	0.0100507	409	0.00792319	441	0	459	0.00599866	435	0.00824307	447	0.0129854	398	0.00908696	435	0.0138153	396	0.00801998	455	0.00588653	464	0.00811496	427	0	470	0.00790825	432	0.0116169	406	0.00444731	447	0.00968173	423	0.0125679	360	0.0135648	367	0.0150907	359	0	459	0.00927656	421	0.0138903
437	Motif182	10222	0	465	0	447	0	472	0.0113006	399	0	463	0	473	0.0104662	412	0.01132	421	0.00850233	443	0.0142674	392	0.0174612	310	0.0129841	401	0.00881245	424	0.00933176	422	0.010116	415	0.00933176	438	0.0101659	416	0.0117149	388	0	470	0.0109814	408	0.012396	404	0	464	0.0100786	400	0
438	Motif200	10241	0	473	0.00956852	389	0.00949675	414	0.0129189	379	0.0112515	381	0.00990546	401	0.00897249	439	0	494	0	484	0	500	0.011461	400	0.00990684	445	0.0105048	394	0.012763	359	0.0145772	354	0.0118814	403	0	485	0	488	0.00894457	418	0.0149817	346	0.00649643	458	0.0114948	379	0	478	0
439	Motif219	10317	0.0102851	410	0	460	0	482	0.010552	414	0	475	0	483	0.0108349	405	0.0115946	419	0.00979381	424	0.0123017	417	0.0121409	387	0.020269	307	0	478	0.00898044	427	0	478	0	488	0.0126969	390	0.0129058	365	0.00863717	421	0.00932752	433	0.0129058	398	0.0104602	389	0	483	0
440	Motif192	10347	0	469	0	451	0.0105535	399	0.00904941	435	0	467	0.0119181	363	0.013489	373	0.0134964	391	0	480	0.0119823	422	0.0109216	408	0.00904941	453	0.00908951	417	0	476	0.00871226	430	0.00969185	432	0.0115868	401	0	485	0	474	0.0101456	419	0.0107572	428	0.0128285	360	0	473	0.00887004
441	%CAU	10364	0	439	0	411	0	438	0	455	0	425	0	446	0	465	0	466	0	452	0	480	0	468	0	474	0	440	0	446	0	442	0	461	0	458	0.107271	11	0	435	0	459	0	468	0	425	0	443	0
442	%GU	10415	0.0127567	377	0	417	0	447	0	465	0	435	0	455	0.0106321	407	0	474	0	459	0.00980473	443	0	474	0.0105058	436	0	446	0.00871226	430	0	446	0	466	0.00922913	433	0.0113044	395	0.0095722	401	0.00975087	425	0.0104201	430	0	434	0.0107097	390	0.00965845
443	Motif277	10425	0.00997354	414	0.00986357	380	0.00908951	419	0.0107596	409	0	500	0.0102059	391	0	510	0.0126165	405	0.0141283	365	0.012597	412	0.0124493	384	0	512	0	504	0	509	0	503	0.00928518	440	0	511	0.0107364	407	0.00998823	394	0.0103824	414	0.0118121	409	0.0116529	376	0.00929655	420	0.00904473
444	%AC	10430	0	432	0	404	0	429	0.0140663	368	0	418	0	437	0	456	0	458	0	444	0	473	0	459	0	466	0	430	0	436	0.01173	390	0	453	0	450	0	451	0.00950701	404	0.0103427	416	0	459	0	417	0	432	0
445	Motif134	10447	0.0121399	387	0	433	0	463	0	476	0	448	0.0112134	371	0.0101083	415	0.0143775	378	0.0123628	389	0.0121425	420	0	488	0.009463	449	0.0104602	397	0	465	0	457	0.00953824	435	0	475	0.00982019	421	0.00908696	415	0	476	0	487	0	448	0.00933176	419	0.00924662
446	Motif162	10471	0	461	0	440	0.0108663	390	0	480	0	456	0	470	0.00872171	444	0	489	0.0120215	395	0.0121574	419	0.0107572	411	0.0123628	414	0	468	0.0116811	378	0	464	0.00967742	434	0.00791015	446	0.0121425	378	0.0104016	386	0.00887889	440	0.00903694	441	0	456	0	468	0.00880591
447	Motif421	10514	0.0091811	425	0.00983956	382	0	526	0.0102509	418	0.00873797	414	0.00938108	410	0.0115691	395	0.0105704	429	0.0133493	374	0.0102519	439	0	528	0	529	0.0138813	349	0.00937786	420	0.014989	346	0	527	0.00989767	424	0.0109127	403	0	526	0.01751	318	0.00884633	445	0	525	0	526	0.00919093
448	Motif17	10521	0.0109828	399	0	442	0.0128388	370	0.00967971	427	0	458	0.0110457	376	0.00900888	438	0.0108007	426	0	474	0	494	0.00897415	447	0	488	0.0118124	379	0.00970494	412	0	466	0	480	0.0108196	406	0	482	0	466	0	481	0	493	0	458	0.0132349	346	0.0108643
449	Motif282	10540	0.00948143	421	0	494	0.0107612	393	0.0095137	428	0.0117119	376	0.00927656	413	0.00965845	422	0.0102173	433	0.00928088	433	0.0118841	423	0	516	0.0138386	387	0	509	0.00850907	431	0	508	0.0103061	424	0.0105535	409	0.0105535	410	0.0125142	362	0	513	0.0114531	416	0	507	0	507	0.0114531
450	Motif284	10556	0	507	0	495	0	511	0.0111552	404	0	506	0	511	0.0214065	253	0.0124968	409	0.00950237	431	0	519	0.0127017	381	0.012643	408	0	511	0	514	0	510	0.0102851	425	0.00984716	425	0.00932937	431	0.0111552	374	0	514	0.0112239	418	0.0190184	265	0.00967444	415	0.0103573
451	Motif178	10572	0.0103445	409	0	445	0.00501668	428	0.00702735	442	0	461	0	471	0.0095997	424	0.0150175	363	0.0088027	439	0.0064649	471	0	491	0.010747	435	0.00886806	420	0.00972788	410	0	468	0.00840123	451	0	478	0.00954624	427	0	468	0.00543701	451	0.0126704	401	0	462	0.00809033	429	0.00985708
452	Motif241	10573	0.0122896	384	0	471	0.0106484	397	0	495	0.00877147	412	0	491	0.0125032	385	0	505	0.0102619	417	0.00894908	460	0	503	0.0108473	433	0	487	0	491	0	487	0.0100674	428	0.0149725	350	0	498	0	490	0.0100658	420	0.0189686	300	0	483	0.0131571	347	0.00894497
453	Motif228	10605	0	482	0	468	0.00807955	426	0	492	0	480	0.0120957	359	0.00833913	446	0.0102286	432	0	493	0.010089	440	0.00927656	440	0.0125392	412	0.0095722	410	0.0102286	404	0.0110591	405	0.0105535	422	0	492	0.0096493	425	0	486	0.00816543	449	0.0109666	424	0.00859708	413	0.00967858	414	0
454	Motif223	10606	0	479	0	464	0	484	0.0118741	390	0.0119866	372	0	486	0.00947692	427	0	498	0	489	0.0112085	435	0	500	0.0100877	442	0.00919582	415	0.0117283	376	0.00938434	426	0.0108663	417	0.0103978	411	0	492	0.00993237	395	0	492	0.00965206	436	0.00965206	400	0.01056	393	0
455	Motif214	10613	0	476	0	458	0	480	0.0146685	354	0	473	0	481	0.0123675	388	0.0115946	418	0	486	0.00982019	442	0	498	0.0144124	380	0.011444	383	0	483	0	476	0.00901158	445	0	487	0.00853743	443	0.0134964	345	0.00984292	423	0.0121979	406	0	473	0	481	0.00928499
456	Motif254	10620	0	490	0	476	0.0107522	395	0.0102892	417	0	487	0	495	0.00876031	443	0.00881619	446	0.00876031	441	0.0128739	406	0.0103824	422	0.0115868	423	0.00882686	421	0	497	0.00862639	431	0.0101822	426	0.00797338	445	0.00914699	435	0.00868278	420	0.011117	405	0.0137601	391	0	487	0.00907954	424	0
457	%ACA	10633	0	433	0	405	0	430	0	447	0	419	0	438	0	457	0	459	0	445	0	474	0	460	0	467	0	431	0	437	0	435	0	454	0	451	0	452	0	427	0	452	0	460	0	418	0	433	0
458	Motif246	10644	0	486	0	473	0	492	0	497	0	484	0.00907618	420	0.0122584	390	0.0160712	350	0	495	0	506	0.0130837	374	0.0115495	425	0.0103618	399	0	493	0.01008	417	0.0111646	412	0	496	0	500	0	492	0.0142094	359	0	505	0.0128908	357	0.0100087	404	0.0104014
459	%CA	10651	0.00903441	427	0	410	0	436	0	453	0	424	0.00979041	403	0	464	0.0107278	427	0	451	0	479	0	467	0	473	0	438	0	444	0	441	0	460	0	456	0	460	0	434	0	458	0	467	0	424	0.00969024	411	0.00875579
460	Motif145	10659	0	457	0	435	0	465	0.0116041	394	0	450	0.00926299	414	0	482	0.0100877	434	0	470	0.0130093	405	0.010636	415	0.0100327	444	0	464	0	467	0	459	0.00881416	450	0.00395746	448	0	478	0	463	0.0140719	361	0	488	0	450	0	465	0.0117239
461	Motif220	10660	0	477	0	462	0.0111552	387	0.00932622	431	0	477	0	484	0.0123048	389	0	497	0.0100109	420	0.00932444	451	0.0104764	418	0	496	0	479	0.00874704	429	0.0104118	412	0	489	0.00873589	442	0.0113676	393	0	481	0	490	0.0110585	420	0.00789086	416	0	485	0.0170247
462	Motif274	10661	0.0097666	416	0	487	0	507	0.0116041	395	0	497	0.00849819	428	0.00749717	452	0.0132751	395	0.00890667	437	0.00890667	461	0.0224358	243	0.00984455	446	0	502	0	507	0	500	0	509	0.0101869	415	0.0116764	389	0.0102892	388	0	507	0.0131111	397	0	500	0.0118994	376	0
463	Motif159	10663	0	459	0	438	0	469	0.0117283	392	0	454	0	469	0	484	0.0109541	424	0	472	0.0126087	411	0.0104662	419	0	486	0	466	0.0097773	407	0	462	0.0113544	410	0.00901158	437	0	480	0.00894552	417	0	479	0	491	0	454	0.0134044	343	0.00889033
464	%AG	10698	0	435	0	407	0	433	0	449	0	422	0	441	0	460	0	462	0	446	0	477	0	463	0	469	0	434	0	440	0	438	0	457	0	454	0	455	0	430	0	454	0	463	0	421	0	436	0
465	Motif136	10704	0	454	0	434	0	464	0	477	0	449	0	466	0.00968912	420	0.0140186	385	0.00881245	438	0.0135671	401	0.0109666	406	0	484	0	463	0	466	0	458	0	477	0.0100087	420	0.0119698	381	0	461	0	477	0.00923311	439	0	449	0	463	0
466	%UC	10731	0	448	0	419	0	451	0	468	0.00850907	415	0	457	0	474	0	479	0	462	0	488	0	479	0.0103824	439	0	452	0	455	0	450	0	469	0.00994964	423	0.012279	374	0	447	0	465	0.00876031	448	0.0096368	401	0.0100327	403	0
467	%UG	10737	0.012966	374	0.00902335	397	0	455	0.0106802	410	0	441	0	460	0	478	0	481	0	465	0.0118417	424	0	482	0	479	0	455	0.00901519	426	0	452	0.00934842	437	0	468	0.00873104	440	0	451	0	467	0	481	0	438	0.00976574	408	0
468	%CU	10738	0	440	0	413	0	442	0	457	0	428	0	448	0.00791015	448	0	469	0	453	0	482	0	469	0	475	0.00961699	409	0	449	0.0113281	398	0	462	0	459	0.00886333	439	0	438	0	460	0	469	0	427	0	445	0
469	Motif181	10747	0	464	0	446	0	471	0.0112285	400	0	462	0	472	0.00941333	429	0.0103786	430	0	476	0.00916016	454	0.0107715	409	0.011195	430	0.00917425	416	0	472	0.00941088	424	0.0120688	400	0	479	0.00960442	426	0	469	0	482	0	494	0	463	0	469	0.011009
470	Motif412	10755	0	524	0	519	0.00904551	421	0	527	0	524	0.0104219	390	0	528	0.0128076	402	0.0102951	416	0.0108762	436	0.0149158	349	0.00877272	462	0.0124013	370	0.00944789	419	0.0111465	402	0.00901555	444	0	526	0.0109214	402	0	525	0.0117961	392	0.00994075	433	0.0101645	395	0	525	0.0100794
471	%AUG	10765	0	438	0	409	0	435	0	452	0	423	0	445	0	463	0	465	0	450	0	478	0	466	0	472	0	437	0	443	0	440	0	459	0	455	0	459	0	433	0	457	0	466	0	423	0	441	0
472	Motif116	10769	0	452	0	430	0	460	0	474	0.00999586	398	0	465	0.0148059	353	0	486	0	468	0.0120904	421	0.00886665	448	0.00961463	448	0	461	0	463	0.0098739	420	0	475	0	473	0	476	0	460	0	474	0.0107969	427	0	444	0	461	0.00952443
473	Motif275	10864	0	501	0	488	0.0118037	378	0.010099	420	0	498	0.0091844	416	0.0094982	425	0.0137397	388	0	507	0.00912997	455	0.00717036	457	0.0134536	389	0.0128735	364	0.0110901	387	0	501	0	510	0.0114879	403	0	512	0	506	0	508	0.0110289	421	0	501	0	503	0.00995837
474	Motif130	10921	0	453	0	432	0	462	0	475	0	447	0.00970401	405	0.00905702	435	0.00820594	453	0	469	0	492	0	487	0.0107639	434	0	462	0	464	0.00941027	425	0	476	0	474	0.0075963	448	0.00912364	413	0	475	0	486	0	446	0	462	0.00811596
475	Motif411	10932	0.00987969	415	0	518	0.00961661	411	0.00975628	425	0.00994448	399	0	527	0	527	0	529	0.0101444	418	0.00921341	452	0	527	0.0112605	427	0.00722578	429	0.0109866	391	0.010411	413	0.011386	409	0.00901	438	0.00858891	442	0.00921082	410	0.0108249	410	0.00912608	440	0	524	0	524	0
476	Motif233	10937	0	483	0.00982839	383	0	488	0	493	0.00908104	406	0	490	0.00981802	419	0	502	0.00958861	429	0	505	0.00982003	432	0	500	0	485	0	489	0.0119421	386	0.0135694	385	0	493	0.00893728	438	0	487	0.0106325	413	0	503	0.00990223	398	0	488	0.00886491
477	Motif226	10981	0.0103748	408	0	466	0.01132	383	0	490	0.0126443	361	0	488	0	496	0	500	0	491	0.0204884	291	0.00917039	444	0	498	0	482	0	486	0	482	0	492	0.0110048	405	0	495	0	484	0	494	0.00850907	451	0	477	0.00859708	428	0
478	Motif64	11022	0	527	0	526	0	529	0.00875015	440	0	528	0	530	0.0158829	339	0.00935755	442	0	528	0.00771567	468	0.0102983	424	0.0140571	382	0	529	0.0102456	403	0	529	0.0107606	418	0	529	0.0137347	346	0.00991746	396	0.00913284	438	0.00864134	449	0.00929655	406	0	530	0.0124728
479	Motif368	11031	0	521	0	514	0	523	0.0106129	412	0.0126845	360	0	525	0.0102129	414	0.0103632	431	0.0136153	371	0.00898415	457	0.0097037	434	0.00877398	461	0.0106606	391	0	527	0	525	0.00885162	449	0.0094185	431	0	527	0	522	0.010812	411	0.0149694	363	0.00839127	415	0	522	0
480	Motif16	11051	0	460	0	439	0	470	0.00944563	430	0	455	0.00910847	419	0	485	0.00890494	445	0.00984716	422	0.00849819	466	0	490	0	487	0	467	0	469	0	463	0	479	0	477	0	481	0.0108116	379	0	480	0	492	0	455	0	467	0
481	Motif256	11137	0.00905419	426	0	478	0	497	0	499	0.00950543	404	0.0115703	367	0	500	0.0123439	411	0.0108896	407	0.00941676	450	0.00881245	450	0	504	0	492	0.0119502	372	0	491	0	499	0	501	0	502	0	496	0	499	0	507	0	489	0	493	0.0116795
482	Motif280	11147	0.010089	413	0	492	0.00759746	427	0	511	0	503	0	508	0	513	0.0151305	361	0	510	0	517	0.0104602	420	0.00962845	447	0	507	0	512	0	506	0.00809262	452	0.00889717	440	0.00529681	450	0.00759746	425	0.0112131	402	0.0102266	432	0	505	0.0112134	384	0
483	Motif276	11162	0	502	0	489	0.0117119	379	0.0110419	407	0	499	0	505	0	509	0.0134198	393	0.00978562	425	0.0117149	427	0	512	0.0088027	460	0	503	0	508	0	502	0.0097773	431	0	510	0	513	0.00939248	406	0	509	0.0117283	411	0	502	0.00926087	422	0.00901158
484	Motif222	11181	0	478	0	463	0	483	0	488	0	478	0	485	0.00947692	426	0.00877198	447	0	488	0.00491594	472	0.0093794	439	0.0128679	405	0	480	0	484	0	480	0	490	0	489	0.00995168	416	0	482	0	491	0.0147527	369	0	476	0	486	0
485	Motif261	11201	0	496	0.0103545	367	0.00870867	425	0	503	0	493	0.00917249	417	0.00963562	423	0	513	0	503	0.00974096	444	0.0100232	429	0	508	0	497	0.0111632	385	0.010243	414	0	504	0	505	0	507	0	501	0.00887889	441	0	512	0	494	0	498	0.0101258
486	Motif112	11204	0	451	0	428	0	459	0	473	0	446	0	464	0	481	0	485	0	467	0	491	0	486	0	483	0	460	0	462	0	456	0	474	0	472	0	475	0	459	0	473	0	485	0	443	0	460	0
487	Motif210	11209	0	475	0	457	0	479	0	486	0	472	0.00972142	404	0	492	0.00863717	451	0.0118485	399	0	502	0	497	0	494	0	475	0	482	0	475	0.00898044	446	0.0107522	407	0	490	0	479	0	488	0.0109232	425	0	472	0	480	0
488	Motif238	11213	0	484	0	470	0	490	0	494	0	482	0.00864134	426	0	498	0	504	0.0088027	440	0.00944563	449	0.0127586	379	0.00906975	452	0	486	0.00791015	434	0	486	0.00945973	436	0	494	0	497	0	489	0.00992414	421	0.00951243	437	0	482	0	490	0
489	Motif248	11231	0	487	0	474	0	493	0.0124476	384	0	485	0.00791015	433	0.00626361	454	0.0076406	454	0	496	0.00727677	470	0.00938434	438	0	502	0	489	0	494	0	489	0	496	0	497	0.00933896	430	0	493	0.00791015	450	0.0117239	413	0	485	0.00676329	430	0
490	Motif193	11279	0	470	0	452	0	476	0.0110749	406	0	468	0	477	0	488	0.0108191	425	0	481	0	498	0	494	0	491	0	472	0	477	0	472	0	484	0	483	0	486	0	475	0	486	0.00896873	443	0	468	0	474	0.00930779
491	Motif153	11320	0	458	0	437	0	467	0	479	0	452	0	468	0	483	0	488	0	471	0	493	0	489	0	485	0	465	0	468	0	461	0	478	0	476	0	479	0	465	0	478	0	489	0	452	0	466	0
492	Motif184	11348	0	466	0	448	0	473	0	481	0	464	0	474	0.00939248	430	0	490	0	477	0	495	0	492	0.0100636	443	0	469	0	473	0	469	0	481	0	480	0	483	0	471	0	483	0	495	0	465	0	470	0
493	Motif224	11365	0	480	0	465	0	485	0	489	0.00877429	411	0	487	0	495	0	499	0	490	0.00898044	459	0	501	0	497	0	481	0	485	0	481	0	491	0	490	0	493	0.00932752	409	0	493	0	501	0.0101245	397	0.0103052	398	0
494	Motif186	11379	0	467	0	449	0	474	0	482	0	465	0	475	0	486	0	491	0	478	0	496	0.00856337	452	0	489	0	470	0	474	0	470	0	482	0	481	0.00922648	432	0	472	0	484	0	496	0	466	0	471	0
495	Motif357	11403	0.0115602	394	0	513	0.0103907	403	0	524	0	521	0	524	0.00928088	433	0.0100232	435	0	524	0.0124279	416	0.0118566	389	0.0112055	428	0	525	0	526	0	524	0	525	0.00948143	429	0.0118037	386	0	521	0	525	0.0146196	372	0	521	0	521	0
496	Motif201	11453	0	474	0	455	0	478	0.0116035	396	0	471	0	479	0	491	0	495	0	485	0	501	0	496	0	493	0	474	0	481	0	474	0	486	0	486	0	489	0	478	0.00884088	442	0	499	0	470	0	479	0
497	Motif96	11488	0	530	0	530	0	530	0	530	0	530	0.00847863	429	0.00791015	450	0.00950182	441	0	530	0.00734433	469	0.0107572	412	0.0134192	391	0	530	0.00961699	416	0	530	0	530	0.00904758	436	0.00904758	436	0	530	0	530	0.00847863	452	0.00847863	414	0.0113281	382	0
498	Motif191	11494	0	468	0	450	0	475	0	483	0	466	0	476	0	487	0	492	0	479	0	497	0	493	0	490	0	471	0	475	0	471	0	483	0	482	0	484	0	473	0	485	0	497	0	467	0	472	0
499	Motif218	11542	0.00922637	424	0	459	0	481	0	487	0	474	0	482	0	494	0	496	0	487	0	503	0	499	0	495	0	477	0.00791015	433	0	477	0	487	0	488	0	491	0	480	0	489	0	500	0	474	0	482	0
500	Motif195	11546	0	471	0	453	0	477	0	484	0	469	0	478	0	489	0	493	0	482	0	499	0	495	0	492	0	473	0	478	0	473	0	485	0	484	0	487	0	476	0	487	0	498	0	469	0	475	0
501	Motif323	11559	0.0107194	402	0	509	0.00941289	416	0	522	0	520	0	523	0	525	0.019123	312	0	523	0	528	0	525	0	527	0	523	0.0095722	417	0	522	0.00995837	429	0.00924193	432	0	526	0.0109045	376	0	524	0.0115032	415	0	520	0	520	0
502	Motif245	11641	0	485	0	472	0	491	0	496	0	483	0	492	0	499	0	506	0	494	0.00961699	446	0	504	0	501	0	488	0	492	0	488	0	495	0	495	0	499	0	491	0.00961699	430	0	504	0	484	0.00968912	412	0
503	Motif253	11679	0	489	0	475	0	495	0	498	0	486	0	494	0.00648926	453	0	507	0	497	0.00877198	464	0.00949259	436	0	503	0	490	0	496	0.00916346	429	0	497	0	499	0	501	0	494	0	497	0	506	0	486	0	491	0
504	Motif255	11682	0	491	0	477	0	496	0.00581315	444	0	488	0	496	0.00489983	455	0	508	0	498	0	507	0	505	0.00541053	465	0	491	0	498	0	490	0	498	0	500	0.00566023	449	0	495	0	498	0.00756475	455	0	488	0	492	0
505	Motif227	11759	0	481	0	467	0	487	0	491	0	479	0	489	0	497	0	501	0	492	0	504	0	502	0	499	0	483	0	487	0	483	0	493	0	491	0	496	0	485	0	495	0	502	0	478	0	487	0
506	Motif288	11761	0	510	0	499	0	514	0.00210065	446	0	509	0.00422825	436	0	517	0.00506378	456	0	514	0.0107537	437	0.0044424	458	0	518	0	514	0	517	0	513	0	516	0.00150746	449	0.00853743	444	0	512	0.00972196	426	0	522	0	510	0	510	0
507	Motif257	11767	0	492	0	479	0	498	0	500	0	489	0	497	0	501	0	509	0	499	0.00916346	453	0	506	0.00902421	457	0	493	0	499	0	492	0	500	0.0102726	412	0	503	0	497	0	500	0	508	0	490	0	494	0
508	Motif268	11803	0	499	0	485	0	504	0	506	0	495	0	503	0	507	0.00877198	448	0.00931618	432	0	513	0.0105537	417	0.0104038	438	0	500	0	505	0	498	0	507	0	508	0	510	0	504	0	505	0	515	0	498	0	501	0
509	Motif258	11926	0	493	0	480	0	499	0	501	0	490	0	498	0	502	0	510	0	500	0	508	0	507	0	505	0	494	0	500	0	493	0	501	0	502	0	504	0	498	0.0084079	446	0	509	0	491	0	495	0
510	Motif260	11968	0	495	0	482	0	501	0.00619661	443	0	492	0	500	0	504	0	512	0	502	0	510	0	509	0	507	0	496	0	502	0	495	0	503	0	504	0	506	0	500	0	502	0	511	0	493	0	497	0
511	Motif259	12004	0	494	0	481	0	500	0	502	0	491	0	499	0	503	0	511	0	501	0	509	0	508	0	506	0	495	0	501	0	494	0	502	0	503	0	505	0	499	0	501	0	510	0	492	0	496	0
512	Motif264	12011	0	498	0	484	0	503	0	505	0.00809262	416	0	502	0	506	0	515	0	505	0	512	0	511	0	510	0	499	0	504	0	497	0	506	0	507	0	509	0	503	0	504	0	514	0	497	0	500	0
513	Motif271	12017	0	500	0	486	0	506	0	507	0	496	0	504	0	508	0.00404304	457	0	506	0	514	0.00825719	454	0	511	0	501	0	506	0	499	0	508	0	509	0	511	0	505	0	506	0	516	0	499	0	502	0
514	Motif291	12032	0	513	0	502	0	517	0	516	0	512	0	516	0	520	0.00968912	440	0	517	0.00951243	448	0.00900378	446	0	521	0	517	0	519	0	516	0.00904758	443	0	519	0	520	0	515	0	519	0.00809262	453	0	513	0	513	0
515	Motif263	12066	0	497	0	483	0	502	0	504	0	494	0	501	0	505	0	514	0	504	0	511	0	510	0	509	0	498	0	503	0	496	0	505	0	506	0	508	0	502	0	503	0	513	0	496	0	499	0
516	Motif278	12075	0	503	0	490	0	508	0	509	0	501	0	506	0	511	0	516	0	508	0	515	0	513	0	513	0	505	0	510	0	504	0	511	0	512	0.0115781	391	0	507	0	510	0	517	0	503	0	504	0
517	Motif281	12184	0	505	0	493	0	510	0.00880909	439	0	504	0	509	0	514	0	518	0	511	0	518	0	515	0	515	0	508	0	513	0	507	0	513	0	514	0	515	0	509	0	512	0	519	0	506	0	506	0
518	Motif279	12221	0	504	0	491	0	509	0	510	0	502	0	507	0	512	0	517	0	509	0	516	0	514	0	514	0	506	0	511	0	505	0	512	0	513	0	514	0	508	0	511	0	518	0	504	0	505	0
519	Motif290	12235	0	512	0	501	0	516	0	515	0	511	0	515	0	519	0	523	0	516	0.00889717	462	0	519	0	520	0	516	0.00913302	425	0	515	0	518	0	518	0	519	0	514	0	518	0	523	0	512	0	512	0
520	Motif286	12251	0	509	0	497	0	513	0	513	0	508	0	513	0	516	0	521	0	513	0	521	0.00926087	442	0	517	0	513	0	516	0	512	0	515	0	516	0	517	0	511	0	516	0	521	0	509	0	509	0
521	Motif289	12288	0	511	0	500	0	515	0	514	0	510	0	514	0	518	0	522	0	515	0	522	0	518	0	519	0	515	0	518	0	514	0	517	0	517	0	518	0	513	0	517	0.00893144	444	0	511	0	511	0
522	Motif285	12303	0	508	0	496	0	512	0	512	0	507	0	512	0	515	0	520	0	512	0	520	0	517	0	516	0	512	0	515	0	511	0	514	0	515	0	516	0	510	0	515	0	520	0	508	0	508	0
523	Motif423	12320	0	525	0	521	0	527	0	528	0	525	0	528	0	529	0	530	0	526	0	529	0	529	0.00941969	450	0	527	0	529	0	527	0	528	0	527	0	529	0.00896983	416	0	526	0.0139583	383	0	526	0	527	0
524	Motif296	12328	0	516	0	505	0	520	0.00512075	445	0	516	0	519	0.00862244	445	0	526	0	520	0	525	0	522	0	524	0	520	0	522	0	519	0	521	0	522	0	523	0	518	0	522	0	526	0	516	0	516	0
525	Motif400	12365	0	523	0	517	0	524	0	525	0	523	0	526	0	526	0.00864134	450	0	525	0.00898415	458	0	526	0	528	0	526	0	528	0	526	0	526	0	525	0	528	0	524	0.00953749	431	0	529	0	522	0	523	0
526	Motif299	12422	0	517	0	506	0	521	0	519	0	517	0	520	0	523	0	527	0	521	0	526	0	523	0	525	0	521	0	523	0	520	0	522	0	523	0	524	0	519	0.00882092	443	0	527	0	517	0	517	0
527	Motif292	12431	0	514	0	503	0	518	0	517	0	513	0	517	0	521	0	524	0	518	0	523	0	520	0	522	0	518	0	520	0	517	0	519	0	520	0	521	0	516	0	520	0	524	0	514	0	514	0
528	Motif293	12455	0	515	0	504	0	519	0	518	0	514	0	518	0	522	0	525	0	519	0	524	0	521	0	523	0	519	0	521	0	518	0	520	0	521	0	522	0	517	0	521	0	525	0	515	0	515	0
529	Motif59	12490	0	526	0	525	0	528	0	529	0	527	0.00895024	424	0	530	0.00993237	437	0	527	0	530	0	530	0	530	0	528	0	530	0	528	0	529	0	528	0	530	0	529	0	528	0	530	0	529	0	529	0
530	Motif300	12525	0	518	0	507	0	522	0	520	0	518	0	521	0	524	0	528	0	522	0	527	0	524	0	526	0	522	0	524	0	521	0	523	0	524	0	525	0	520	0	523	0	528	0	518	0	518	0
[truncated: 1 more columns]

## Sheet: Motifs24CV
Motif #	Regular Expression of the Motif Sequence
Motif1	[CG]AUG[AG]A[GUA]A[AG][AG][AU][GA][AG]A[UG][AC]AU[GA]U[UG][UA][GUA][GU][UG]AGCCAAGGAUGACUUGCC[UG][GA][UAC]U[UC][UC]U
Motif2	[GA][UCG]UGACAGAAGA[GU]AG[UA]GAGCAC[AU][CA]A[UAG][GA][GA][UG][GC][AG][CA][UA]U[UG][CUG][AUC][AU][UGA]
Motif3	[GA][UA][UC][GC][UG][CA]G[GA]A[CG]CAGG[CG][UC][UA]C[AG]U[UG]C[CG][CA][CA][CU]CAA
Motif4	[UA]AG[AG][UC][AUG]U[CU]AGGCAGUCUCCUUGGCUAU[CU][CU][UA][GU]A[CU]AU[GU][UC][UC][CU][UC]U[UC]U[CU][UA][CU][UC][CU][AC][UA]
Motif5	[UA][UC][ACU][UA][AU]U[AC][AU][AU][AU][AG]U[GA][UA][AU][UG][UA][CA][CU]ACUGAAGUGUUUGGGGG[AG]ACUC[CU][UA]GG[UA]
Motif6	[AU]U[UG]A[GA][AG][GU][UG][UG]UU[GU][AC]U[AU]U[GU][UC][GA][UA][AU]UG[AG]GAAUCUUGAUGAUGCUGCA[UG]C[AG][GA]C
Motif7	UU[GAC]A[GU][GA][GAU][GU]AAUG[UG]UG[UC]CUGGC[UA][CA]G[AU][GU]G[ACU]C[AC]U[UG][AG][AG][CAG][UA][CA][UG][GA][AU][UA]
Motif8	[AG][AG][GU][AGU][UG][UC][UC][UC][UAG][UGC][ACG][UC][UC]U[UGC][UA]A[CG][UC][CU][CUA]U[GU][UC]GUGCUC[UA]CU[AC]U[CA][CU]UUCUGUCA[CU]C[AC]C
Motif9	[CU][CU]C[UA][AU]GAGUUCC[CU][CU]U[GU]A[AG]C[AG]CUUCAUUG[GU]
Motif10	UU[GA]U[UC][UC]GAUUGAGCCG[UC]GCCAAUAUC[AU]C
Motif11	CGAGAUAUU[AG]GUGCGGUUCAAUCA[AG]A[UA]A[GA][UC]C[GA][UC]ACUCUU[AU][UG][GCU]U[UG][AGU]UAGAG
Motif12	G[UA][UC]G[CA][AU][UA][UA][UC][GU][CU]U[UG]C[UG][CU][UG]UGCGUGCUCAC[UC][GU]CUCU[UA]UCUGUCAG[AU]U[UG]CC[GU]G
Motif13	GG[UA]U[AU]G[GU]GAG[CG]AGG[GA][AG]U[AU][GU]GAU[CA]C[CG][GA][CG]C[UA]UG[UC]AUCA[AU][CU]U[GC]A[AG]U[CG][GA]G[AC][GA][CU][CG]
Motif14	GG[UC]G[CU]AC[CA]GGCAUCUGAUGAAGCUGCCAGCAUGAUCUA[AG]UUA[AGU]CUUU[CA]UU
Motif15	U[GA]AGU[GC]U[CU]GAUUAGAUCAUGUUCG[CU]AGUUUCACCC[GA]UUGACUGUC[GU]C[AG][CU]C
Motif16	[UC][GU][CU][AU][GA][GUA][UG][GC]CA[GU]CA[CU][CG][AU]U[CU][AC][AU]GA[UC]U[CG]ACA[AU][GA][UAG][CAU]A[AU][GU]U[UG][GA][UC][UA][UA][CAU][UAC][CU][UG][GUC][CGU][UA][AU][UAC]
Motif17	U[GU][AU][GU][GU][AU][GAU][UC][GU][GA]G[UC][AGU][AC]U[CA]U[GC]C[AC][UA][CA][CA][UG]GAG[GUA]UU[UC][AG][AUC][AC][GC][CG][UG]U[AC][AU]U
Motif18	[GU]G[GU][UCG][UA][UAC][AG]G[AU][AU][UA][AC]G[CU]U[UG][UCG][UG][AU][GA][UGC][CA][CUG][UAG][CU][GC]G[GA][AUG][UCA][AGC]C[AGU][GU]A[UA][UG][AC]CCU[CA][UA][UC][CA]CUUA[CU]
Motif19	UU[AC][UC][CU][UC]UU[GC]UUUGGA[CU]UGAAGGGAGCUC[CU]
Motif20	[CUA]A[GU][GC][UGC][CG][UA][AG][GA][AC][UG]C[UC]C[UA][GA][UG][AU][GU]G[CG][AC][GAU][AC][GA][AC][GU][CU][CU]A[UA][CUG]A[CU][UC]
Motif21	[UG][AU]AG[UG][UC][AGU][UC][AG][GU]A[GU][UG]U[GU][UG]U[GU][CG]AAGA[GA]A[CG]AA[AG][AG][UC][AG][GA][ACG]G[UA][UAC][GC]U[UG]
Motif22	[AU][UC][GU][UA]UG[AU][UC][CA][AU][UA][AU]U[UA]UU[CU]GCACGUG[UC]UC[UC]ACU[AC]CUCCAACA[CU]
Motif23	[AU][UG][UG][UC][UAG][UGA][UG]U[AU][UAG][AC][UA][GUA][GU][CA]U[UC][CA][CU][CA]U[GA][CU]C[AU][AC]AGGAG[AC][UG]UU[GA][CA]C[CU][UC]G
Motif24	[CU][UC][CG][GU][UA]U[UC]U[UG][GU][CU]UGUUG[AG]A[AU][CU]A[AG]AUU[CU]A[AC][AG]C[AC]C[AU]AA[AC]UC[CG][UC][AC]A[AU][AC]U[CG][GU][AC]UU
Motif25	CCUCCAGCGCGGGAGAGCAAGAGCUUGAGUGAAGCUCA[CU]AGAA[AC]CAACAG
Motif26	[UG][AG][GUA]G[AG]U[AUC][CGU]AA[UA]U[AG][GUA]CU[GUC][CU]CGACUCAU[CU]CAUCCAAA[UC]AC[CU][CGA][AG][GUA][UG][GC][AUG][AC][GAC][AG][AG]A
Motif27	[AU]UU[UA][CGU]AA[UG]UU[CG][AU][UA]G[GU]G[UG][UG]U[UC]G[GU]AUU[AC][UA][UC]AU[GA]CA[UA][CU][UC][AC]AA[AG][AG][GC]UA[UG]A[AG]UA
Motif28	A[UAG]U[UAG][GA][AG][GAC]U[CG]AUGU[CG]G[UG]U[AG]AGUAG[GU]U[UC]AA[UC]A[GUC]A[AU][UA][GUA][GAU][AU][UC]U[AU][ACU][ACG][GU][AG][CU][GA]UUA[AC]
Motif29	[CAU]A[AG][AU]U[CAU][GA][AU][AC][AU][AC][AG][AGC]C[AG]U[UG]AA[CU]A[CG][ACU][UG][CU][UGA][AU][AU]A[AC]A[GCA][CU]UCU[GC][CAU][UA][AU][AC]C[AC][GU][CA][GU][UG][UA][AU][ACG]
Motif30	[CU][GA][GU]U[AG]A[AC]UG[AU]AUGAAUGAUGCG[GA][GU]AGA[CU]A[AU][AU]UU[GU][GA][AG]UC[ACU]U[UC]
Motif31	UC[AGU][UA][GU]U[CAG]U[AU]GA[CU][CGU][AC][UCG][UCA]U[GCA][UC][GA][AU]GAA[GU]GG[ACG][GU]U[UA]U[GU][UA]G[GU][AU][UGA][GC][CA]A
Motif32	[GU][CG]U[GU][GU]G[UG]U[AU][UA]UA[UG]UCCCUUCUCAUCGAUGGUCUAGAUGUGCGAGGUGACU
Motif33	GA[UG][CA][ACU]U[UA][CA]A[GA][GAU]AG[UA]UA[GA][GA]UAUA[GA]AA[GU][AGU]A[AG][AG]U[ACU][CG][AU]UU[AC]AGU[CU]CA[UG]UCAUG[AG]
Motif34	G[AG][AU]CAU[CA][AU]UU[GU][AU][GC][UC][GA]CAGC[GU]UU[GC][AU]UG[UA][AG][AC]UUU[CAU][CUA][UC]UU[UA][CU][UA]UU[UA][UC][CU][AC][UC][UA][GU]U
Motif35	GU[UG][UG]UGU[UG]U[GU]G[UA][AG][GA][GA][AG]GGAGGUGGG[CU]AUACUGCCAA[UC]AGAGAUCUGUUA
Motif36	A[GA][AG][GA][AG][GU][UC]C[CU]CU[UC]UGAUAUUGGCCUGGUUCACUCAGAU[CU][UC]UCC
Motif37	AAGGAA[AC]AUAGCU[UA]GUUC[AG]AC[AU]UA[UC]CA[CU]ACUAC[UC]CUUUU[AU][GAC]AAAC[AU]A[UA][AC]C
Motif38	CCAAC[GA]AUAAC[GA]GCUGUUAGGCCAUGUUUUGUAA[CG]GGCUGUUAGGA[GA]CGC
Motif39	ACAGA[GC]AUCUUUGGCAUUCUGUCCACCUCCU[CU]
Motif40	UUUAUCUCCUCUGUUAGAACAAAACAACGUUGUUUAUUGCA
Motif41	[UC][CA]CU[UC]CUCUUCUU[UC]U[CU]GAUGU[CA]A[GA]A[CA]U[CU][UC]
Motif42	UGUGUUCUCAGGUCACCCCU[GU][CU][UG][GA]A[GU]CUC
Motif43	UGGA[UC]CUCGACAGGGU[UC]GA[UC]AUGAG[AG]ACA[CU]A[UC]G[AGU][GU][CUA]A[AU][UC][CA]A
Motif44	AG[AG]AAG[GC]AUCCAAAGGGAUCGCAUUGAUCCUAAU[UA]AAG[CG]UGA[AU]UU[AC][UC][CU]CC
Motif45	[AG][AC][AC][AC]A[UAG][CA][AU][UA][GU][AC][UC][CG]G[GC][CA]A[AG][GU]U[UCG][GUA][UC]C[CU]U[UC]GGCUA[CU][AG][CU][GAU][UA][UC][UAG][CG]U[CU]U[CG]U[GU][CU][CU][GU]C
Motif46	U[GC]A[AG][UA]G[CAU]AUU[AG][AU]AAG[UA][GC][AU]CUACA[UC][CU][AGU]G[GC][GU][UA]U[GU]C[AG][UA]U[UC][UA][AU]U[UG][AU]U[UG]U[UC][UC][CU]U[CA]
Motif47	[AG][AGU]AG[AG]GCU[CU]C[CU]U[UA][AC]AGU[CU][CA]AA[UA]C[AG][AU][GA][GA][GA][UG]
Motif48	AA[AG]U[GU][CU]AAU[AG]UAU[AG]UAGUCCAAUCUAUUGAAGUACUAG[CU]ACACCA[GU]CUCU
Motif49	U[CU]U[AC][GA]UU[AU][CU][AG]AAAUC[GU][AG][UA][CG][AG]CUAGUGGCGUACAGAGUAGUCAAGCAUGAC
Motif50	AU[CA]UCUGU[GU]C[UC]UCUUUGUCUA[CU][AC][ACG]UUU[UG]G[GA]AAA[AG][AG][GU]U[GA][AG]UG[AU][CU][GA][CU][CU]AU[UC][GU]
Motif51	[GU][AU][CU]U[AU][UA]A[AG][GA][UG]UAUAUCAA[GU][CU]A[AG]UGACCAUUUU[GA]C[UG][UC]AU[AC]AA
Motif52	AAGAGUC[GA]UAUUACAUGUUUUGUGC[GU]UGA[AC]UCUAAUU[CU][AG][AU][CA][AU]G[GC][CU][UC]
Motif53	[CU][AG][AU][UG][AC][UC][GC][AC][CU]U[CA][AC]AAUG[GU]C[AG]AGU[CA]AAC[AG]AA[AG][AC][CA]U[UC]UGUC[ACU][UC][UC]
Motif54	[GU][AU][AG][ACG][ACG][AG][GC]U[GU]AAGCUGCCAGCAUGAUCU[GAU][GU][UC][UAC][UA]U[CG][GC][UC][UC][AU][CA]
Motif55	[GU][AG][GA]G[UCG][CU][AC]A[UG]GUGGGU[CAU]U[GC]UGAUUUUGAGAUAAU[GA]A[AU]AUC[GA]A
Motif56	[UG]UU[AC][GA][AGU]GG[UG][AU]UU[GU]CAU[GC][AG][CU][ACU][GU]CU[AU][AG]GA[AU][UC][UC]U[GC][AGU][AC]UC[UA]U[GU][CU][AU][CU]U[AU][CA][GU][UC]A[UG]C
Motif57	[GU]GGCUC[GC]GAUU[CG]GCUU[GU][GA][UG]GC[AU]G[GU]U[CG][GU]GG[AC]
Motif58	UGUUAAGGAGUGUUAACGGUGAGU[CA][GU]AUUUGGC[CU][GU]GGUCAA
Motif59	[CU]CCAAAUGUAGACAAAGC[AG]A[UA]ACCGUGAU
Motif60	UU[UG][GA][GC][UC]CAA[UC]U[UC]A[UA][UAG]UU[AG][CU][CU]AA[UA]U[UG]A[AG]UU[AG][UG][GU]U[CG]U[ACU]ACCCAUA[UA]CU[CU][CA][AU]U
Motif61	[UC][CU]CC[AC][AU][AC][AG]C[CU][CU][GC][CG][AU]U[CU]C[AC]AU[CUA]A[GC][AG][AU][AC]G[GA]U[CU][UG][AG][GUC][GC]U[CG][AU][CGA]AG[CU][CA]A[CU][UG][CA][CA][UC]
Motif62	[CA][CA]A[AC][AU][GU][AG]AAA[AC]UGAA[AU][UG][AU]A[AU][AC]A[AG]A[GA]AA[AU][CG]A[AU]U[GA][CU]CA[GA][AU]A[AU][GA]AAA[UA]U[GU][UC]AU
Motif63	AAUCAUGUUG[AG]AUCUU[GU][CGU][GU][GC]G
Motif64	GACUAUGCCACACUUCGGACAGACAUUUU[UG]CCUA[CA]GAGAUGUCAAACCUC
Motif65	C[AC]U[AC]U[AG][CU][AG]U[AG][UC]AUC[AU]UC[AU]C[AC][CG]CG[CG][AC][UA]G[UC][GU][GC]AUGA[UA][AU]A[CA]A[AU][AG]
Motif66	G[GU][AU]UCA[UG]GC[AGU][AG]UCUC[UC]UUGG[AC]
Motif67	[AC]UGUAU[GU][GC]U[CU][CGU][CAG][AG]G[CU][UA][AG][GC][CA][AC][AC][AG]A[UC][GC]U[CU]A[AC][CG][AU][AU][AU][CU][AU]AG[CG][UA]G[AC]
Motif68	AA[GC]A[AG][GC][AU][GU][AG][AU][AG][ACU]CC[AC]A[AGU]G[CGU]AU[CG][AU]U[CU]C[UA]C[ACU][UA]U[UA][GU][ACU][ACU][CGU][UC]C[UC]U[UC][GA][AU][CA][AC][AU][UG]G[AG]A
Motif69	[GU]U[UG][ACU][GUA]AAA[AG][UC]C[GA]GC[UC][GA][CA][CG][GA]GUG[GA][CU]G[UA]AC[AG]A[GA][GA][AU]G[UC][CG]AA[GC]C
Motif70	AAA[UAC]AAAU[CG]A[CAU]A[AC]A[GC][UA]UU[UG][UG][GC]UU[GU][AGU][CGU]UU[UG]
Motif71	ACCAAC[AU][CG]UAC[CU]AUGUGCAGAAACU[CA]UG[GU]UCUU[AG]AGUUGC[UC]UGUGAAUAC
Motif72	[UC][UC][CU][AU]U[GA]AC[AG]AUGGA[AG]AAG[AG]GA
Motif73	UAAGUACUUUCGCUUGCAGAGAGAAAUCACAGUGGUCAAAA
Motif74	G[GAC][CU][UG][GAU][UA]AA[UC]GACGC[UC]ACGUCAUU[GA]U[UA]ACA
Motif75	[GA]U[AG][GU]U[GU][UA]G[CU]AGCCAAGGAUGACUUGCC[GU][AG]
Motif76	[AC][AG]G[CU]UCAA[GU]AAAGCUGUGGGA
Motif77	AA[GA]UCAC[AC][ACG][CU]C[AG][CU][AU][AU][CA][AU][GA][CA][UC][UA][CA][AG]A[AC][CG]A[AU][AGU][ACU][GU][GA]A[GA][CU]CAU[ACG][CG]U
Motif78	UG[AU]GAG[AC][GU]A[AG][GU]U[AG]UGAGUG[AU][CU]G[CG][CU]CAUGG[CG][AC][AU][GU][CAG][AG]A[CG]A[AC][CG][GU]UG[AC]G[AG][CA]U[AU]G
Motif79	GA[AG][GA][GA]AG[AC][CU]AG[GC]G[AC][AU][GC]A[AC][GC][CG]AG[AU][AG][CG]A[UC][CG]GA[UA][AU]G[AU][GC]UU[CU][AU][CG][AU][CA]AA[AC][AC]A
Motif80	[AC]A[AU]GGAG[UC][GA][UG]CA[UA][GC][AU]GA[AU]C[AU]C[GA][GU]A[UG]C[CA]U[AGC]U[AGU][GA][UG][UA]UCU[UG][UC][AU][AGC][AUG][UA]U[UG][UC]C[CA][UA][CU]
Motif81	[UC]GU[CG]U[CU]U[UG]CAAUAAAC[GA]AC[GA]UUGUUU[UG][GU]U
Motif82	[CA]A[UA][AG]U[AU]U[GA][UC][AG]UAU[AG][UC]AUAUA[UC]
Motif83	[UC][GUA][AGU][GA][AUG]U[CU][UC][CAG][UC][CU]U[UCG][CU][UA][UG][UG][AGU][GA]A[AU][GU]C[ACU][CAU][AU][UC][UA]U[GU]A[GA][UC][AGC][UA]G[AC][AC][UA][AU][AG]
Motif84	[GA][GA][AU][UA][CG][AU][GA][AU][AU][AGU][UG][AC][GA][ACG]C[CGU]CUG[GA]U[UG]U[AU]G[UC][CG][AU][CG]UU[UC]CA[AC][UA][GC]C[AG][UC][UG][AG]AUC
Motif85	A[AG][AG][UG][CG][UG][CA][UA]UUC[CG]UC[UG]GUGAUU[CU]U[CG][AU]GUG[AC]AA[GU][CU]GGA[AG][GA][AG]G
Motif86	UGGUGACGGUAUCUCUCCUACGUAGCAAUCCUUAUAUAUG
Motif87	U[CU]CAAAA[UG]AU[AG][CG][AC][GU][UG][UA]UA[UC][GU]UUU[GU]GCAAUCA[UC][UG][AU][UA]UCUU[UG]UAU[AG]A[AU][UC][AU]C[AU]
Motif88	[AG][AU][CU][AGU][CU][CG]AU[CA][AG]U[CG][ACG][UG]CA[CG][AG][AU][ACU][CGU][AGU]UC[UA][UC][CU][ACU][ACU]A[CU][UC]U[AU][UA][GA]U[UA]U[CGU]UU[UA]AGG[UA]C[CA]
Motif89	CACCUCCA[UC]GAUUCA
Motif90	A[CG][CAU]AGU[AU][AU]UAGGGC[AG][CU]CU[CU]UC[CU]AUUGGCAGG[UAC][CG][AC][CU]U[UC][AG][GCU][CU]U
Motif91	[UG]A[UC]U[CG][CG][AGU]U[CA]A[AG]C[CGU]C[AGU][AU][GU]C[UA][AU][GC][CGU][UA]C[AC][UA][GC][CA][UC]C[GU][GA]A[CG]A[GA][GC]CU[ACU]A
Motif92	[CU][AU][UG]UU[CG][CU][AG]GAUG[CU][UA]GCAU[AC][CA][AU]UAA[UCG][AU]UU[UC]
Motif93	G[AGU][AG][AUC]AA[AU][AG][UG][GU][GC][UA][UC][GA]GUGUCAUGUUUGA[AC][AG]
Motif94	AGAUGCUUUUCCAGCUUGAUAUACGUUGUUUUGUUAUGUAU
Motif95	G[AG]A[GU]A[GU][CG]AAUG[GU][AG]AA[GU]C[AC]G[AG][AG][AC][ACU][AC][CU]AAA[CU][CU][AG]A[AU]A[CG]AG[AG][GU]GC[GU][CU][AC][GAC]C[CAG][AC]AA
Motif96	C[AC]G[AC][AG]AAU[CU][AC][AG]CAAA[CU][AC]G[AU]AACGA[AG][GU][AC][GU][GU]U[GU]CUU[CG]G[CG]AA[CAG][CG][AC][UC][CU][UG][UG]U[UC][GAC]A
Motif97	GA[UC]CUUUGCAUCUCUUU[AC]UGC
Motif98	GAAGGA[GA]AUGUCAAA
Motif99	U[GAC][GA]U[AGU][UAG]U[GCU]U[CGA][UC]U[CG][GAU]A[GC][CU]U[UC][GU]G[UC][GCU]U[UC][UCG][UCA]U[UGC][UG][CU][UC][CA][GCA][UC][CU][AC]A[CA][UAC][CU]
Motif100	G[AG]GAG[GA]C[UA]A[CG][ACG][AU]G[UC]GGG[AU][UG][GA][AC][UA][GA]A[ACU][ACU][ACU][ACG][GC]A[CA][GC][AU][CGU][GA]A[UA][CG][CG][UC]
Motif101	GAGAUCGUGGGGAUG
Motif102	G[GU][AU]UACUU[AC]AUAGU[AU]A[AC]UAAC[UA][AU][AG]G[AG][GA]AG
Motif103	UUUG[AU][AC]U[CU][CU]U[CU]U[AC][AU][AC]AAG[GU][AC]U[AU][CU]AA[AU]A[UC]UUAG[GU][CU]UUU[CU]A[AC][AG]AUC[AU][CG]GUU[AG]
Motif104	[CU]G[AU]U[GU]G[AC]A[AG][AG][AC][AG]U[CG][CG]AUC[CG][AG]C[CU][AU]A[AG]GCUGUC[AC]C[CG][AU][AG][GU][GU]U[AG][UAC][CU]UC[CG][AC]GCUU
Motif105	[AC]C[CA]A[AG][UA]UGAUGC[AU]AUG[GU]AAACAU[CG]GAU
Motif106	AGA[GU]AG[AU][AG][AG][GU]ACUAGGUCAU[CG]CUG[CG][AU][AG][CG]UU[CU][AC][AG][CU]C[AU][CG][CU][AU]AA
Motif107	AAUG[AU][AG][AC][AU]U[AU][AU][AG][AG]A[CG]U[CG][AG][AU][CU][GU]G[CG]UCA[AG]G[AG][CG][AC]A[UCG][CU]G[CU][AG][CG]UUGUGCAAAA[CU][GA]
Motif108	CCGUUCACCCCACU[CU]UCAAUCUGUAGUGA
Motif109	UAUCUCU[CU]GAUUAAGCUAUUUUAUUUCUAUCA[UG]CAU[CG]AUC
Motif110	[AC]AA[UG][UC]C[AG]CC[GU][GC][CU]G[AG]U[GU]UUG[AU]G[CU][AG]A[AG]A[AU][CGU]G[AG][AG][AG]AG[CG]AAA[AG][UC]C
Motif111	C[AC][CU]U[CG][AG][CU]AAUGA[AU][AC]UCA[AG]UAGAG[AU]G[AC]AUG[AC][CU]A[CA][GU][GAU][AU][CG][CU]U[CG]U
Motif112	[CU]AACC[AC]UU[GU][AU][AG][AU][GU]UGUU[CU][AG]U[AU][AG]A[GU]UG[AU][UC]A[CU]CU[AU][CU]A[CU]AU[UAG]U[UC]G[AC][AU][AC]A[AU]CCU
Motif113	GUGU[GU][GU][AGU]GA[GU][UCG][CG][GU][CG]A[AU]GAU[AU]U[GA][AG][AG]U[AG]AG[AU]U[AU][GU]UUC[CU]U[AC][AC]U[CG][CU]GCCCA
Motif114	G[GCU]U[AG][GU]G[CU]U[ACG]U[AC]G[AG][AG]U[CU][UC]A[GU]CA[CU]U[AC]U[AG][CU][CA]CAC[CU][AG]A[AU][GU]U[AC]A[ACU]GA[CU][CGU][AG][CU]G[AU]GC
Motif115	UU[CU][AG][AC][CU]U[ACG]C[AU][AC][CU][AC]A[CU]AA[AU]CUU[GU][AC]A[AC]C[AG][AU]ACAA[AG]A[AU]A[AC]U[GC]A[AU]G[AG]AAA[AC][AC][AC]
Motif116	C[ACU][CG]A[CU][UC][ACU][GU][AC]UCGA[UA]AGUCU[UC][AGU][GA][AU]GUU[GA]GU
Motif117	[CG]C[CU][AC][AU]CCA[CU]A[AC]AG[AC]UU[AU][CU]CAU[AG]C[AG][AG][GU]A[UAG][AU]A[AG]A[AC][AC][CG]U[AU]UC[AU]C
Motif118	UG[AUC][CU][CG][AC][AC]GA[AUC]G[AC][UA][GA]CC[AUG][CG][AG][GU]CCG[CG]U[AUG][UC][CA][AG][UC][CUA][AC][AUC][CAG]G[GC][AU][CG][UG]
Motif119	UCUU[CU][AGU][UA]U[AU][GU][UA]AA[CG]U[AU][UAC]U[AG]A[GA]UAU[CG][CU][AU]G[AG][AU][AU]ACU[CA]UAA
Motif120	AAA[AC][AU][AU]A[CA][ACU]AAA[AG][AC]UCUCU[AC]AC[AU]UUUAA[AC]ACU[UC][UC][AG][AG]AA[AU]AA
Motif121	CC[AU]CCA[UC][UG]AU[UC]A[UC][CG][AGU][CA][UC][AC][CU][AC]A[CG][AU][CA][GA][ACU]A[CA][ACG]UU[CU][AGU]U[CG][CG][AGU]A[GU][CGU][CG][GA][AU][AG]A[CU][AG][GA]U[GC]
Motif122	A[GA]A[AU]U[CA]U[AG][AG][CG][AG]GUU[CG]A[GU]G[GU][UAC]UUC[CU]UC[AG]UAGAG[AG][GU]UG[AC][GU][CU][GA][AG]
Motif123	A[CU]A[AG]U[AU]GA[AG]AUU[AG][AU][AC]GA[AU][CU]U[CU][GU][GU][AU][CG]AUGACAA[CU][AG]A[AU][GU][AU][GCU][AC][CU][AC][GU][AC][GU][GCU][AC]UCA
Motif124	UCCU[CU][CU]A[GU]AA[AG]A[UC][GA]UG[CU]GCA[AG]A[GU][GU]CUUUC
Motif125	AACAACUGUUUU[CU]GUCCUUAA
Motif126	GGA[AU]CGA[GC][AC]CGGGU[AC][GA]C[AC][AC][AG][GC][AG]U[UG][UA]C[GA][AG]G[UC][AG]G[CG]A[CA]U[UA]C[AU]UAC[UC]AC[CU][GU][UA]G
Motif127	AGCCUUGAACGC[CU]GUCGUUUCG[CU]C[GU][CU]CGAC[AG]ACA[AU]UCACACGCGCACAC
Motif128	GUGUACCUCUAGAUAU[AU]UAUUCUCUUGCUGCGUAGGGUUCCCAAGCUGCC
Motif129	AGUAAGGG[AG]AUCGAUCUGU[AU]CCAAUUGUACUCAAACACACUCUCUCAUCC
Motif130	AGGUUUACAUCC[AG]CAGUGUGGAAGACACU[AG]AAGGACCUAAACUAACAAAG
Motif131	A[GU]AAG[CG]UG[GC]A[UG]G[ACU][AU][GC][AC][GA]G[UG]UGA[UG][CGU]GAU[CA]U[CU]UU[CG][AU][UA][CG][GU][GC]
Motif132	C[CU]UGGC[CU]UCUGCAACCGGAAAGGGGAGCAGCAUGAAACUC
Motif133	[CU]AU[CG]UUUGAGAUUUU
Motif134	UAUCA[GU]AG[AG]GUCUUG
Motif135	CAGAC[AG]UU[UC]ACCUUC
Motif136	GUAU[AG]A[UC]GA[GA]GA[AU][GA]AGAGGUC
Motif137	ACCAAUUCGGCUGACACAGCCUCGUGAC
Motif138	[CG][AC][CU]G[UG][UC]GGU[AU]GC[AG]G[UC]AGCGG[UC][GU]G[UC][AG][AG]U[GA][CGU]CG[AG]U[AG]GCG
Motif139	ACAAGACCGGCUUUUCUUCU[AU]CUUCUUGCACAACCUGAGGU[AU]AUUG[AG]GGC
Motif140	CUC[AU]UA[ACU]AC[AG]CA[CA][AC][GA]UU[UC]C[AU][GC]C[AU][UC]AUG[CA]UG[GC]AUC[UA][AG]C[UA][UA][GC]AA[GC][AU]C[UC][AU][CU][UG]G
Motif141	CGUAGCC[AG]UGAAGUUAAUGGCUAGAGUGACUAGACCCGUAACAUU[AG]C
Motif142	CAGCCAACUUCUUAAUGUCUUCGAU[CU]GCAGAGUCGAAGAUGU[AC]G[CU]CGAG
Motif143	CUCAAGUAACUUAGG[GU]UU[GU][AG]AAAA[AG]CAGCUUCUCCAGUCAGCAUCUUACC
Motif144	GGAGGUGAAAUGGAACGCGUAAUUGAUGACUCCUA[CU]GUGGAA[AC]CUC
Motif145	CUCUGUAUUCUUCCACAGCUUUCUUGAACUGCAAAACUUCUUCAGA
Motif146	AAAAU[GA]GA[GU]U[GA][AG][AG][AC][AU]AU[GA][CG]A[GA]U[CAU][GAU][UG]GA[AC][CA]AAA[AC][AU][AGU][AC]A
Motif147	AAAUGAAUCCAAGUUUC[AG]AGCACA[CU]UGUCUUUACACUAGUGUGGCAG[CG]C
Motif148	GAGGUGAGACUGUUGGCUUUAAU[CU]C[CU]ACCAAUAACUUCAGCUGC[AG][CU]CAUG
Motif149	GAUG[AC]GAGAAUGUG[CU]UUGGGGACAAUUGGAGCA[AG][AU]UUGACUCCCUUACGG
Motif150	G[AC][CU]A[ACU]AAU[UC][CAU]AC[GAC]A[CU][CU][AC][CG][AU][CG][AU]U[AC]A[CG][AC]UA[UC]AAA[AG][CGU][CAU]A[AC]AAC[AC][AU]U[CA][CAU][UA][UA][CU][CG]U
Motif151	[AC]A[AU][AU][AU]UAUA[GU]U[AU][AU][AC][AC]AACA[UAG][AU][GU]UCA[AC]UA[CU]UUU[AC]AA[AC][GU]G[AC]A[GAU]A[UA][AG][GAC][AC][CAU]A[UA]U
Motif152	AUGA[AC][UA][CA][AC]UUC[UC]ACCAAUUG[AG][CU][UA]UGU[AC]C[UC]UU[GA]AA[GU]CU[UC][UC][GA][AC][UC][UA]UGA[AG][CU]C
Motif153	GA[AG]A[CA][AG][UG][UA][GA]G[GU][GU][UG]CAUG[AC][UG]A[UC][AU]CCUUUAU[AC]UCC[GU]CA[UG][UC][UA][GC]C[GC][CU]AUC
Motif154	GAGAUA[AG]UUGACACUUCUUAUACCGUAUGAAAACAUGUGUGGUGGGC
Motif155	CCAACCU[CU]UCAUCGUUCCCUUCU[CU]UG[CU]AAUAACG[CU][CU]GUUUUGCAAAAC[CU]G
Motif156	GGGGAUGUAACGCAUGUUGUUUUCUGCG[AG]G[AG]AGCAUUUG[CU]ACAUGUUUC
Motif157	GUGUUAUUGC[CU]GAGAAGGGAACGCAUGAGAGGUUGGU[AG]AA[AG]AC[CG]UCAA
Motif158	AGUCAC[AG][CU]UAGGGUGAUAUAACGAGG[AC]GAGAGUUAUAUCAUC[AC]UAG[CU]GCG
Motif159	GAUUGUUCUUAGUAUGAG[GU]UGUUCUCGUACUAAGUAGAGUCUAAGAGAAC
Motif160	C[CG][AC]AGUGCUUAAAUCGU[AU]GA[GU]GCU[AG]AAGUCGUUGAAGAGGACUUGGAAC
Motif161	GAUGCUAGCAU[AG]GCGUAAUUUUGUGUUCUCAU[GU][CG]UGCAGCAGGGUUAG
Motif162	CUAAUUGGAUAUGAUAAAUGGUA[AC]CAAGU[AU]UUCACUUGCAUUCAAGGGAC
Motif163	[CA]UU[AG][AGU][CA]CAA[UC][UC][AG]C[GU]AG[UA][GC]CAA[AU]GU[AU][GU]AGUU[AGU]G[AU]ACAU[UC][CU][CA]AU[UG]U[AU]A[CU]AA
Motif164	GGAUUACUGGGCGAAUACUCCUAUGGCAGAU[AC]GC[AU]UUG[CG]C
Motif165	CACACGACAACACAAUUUCA[CU]U[GU]GU[AG]CCAAUCAUUC[CU]AACAAA[GU]UAUA[AC]C
Motif166	AACAUGGACAUAUGAUCUGCAUCUUUGCA[CU]UU[GU][AC]AA[AG]UGCAAAGAUGCAG
Motif167	GGUAACAGUGAAACAUAUCCCCCAUCUAU[CU]GGGAUUAAUUA
Motif168	ACCCGGUGGAUAAAAUCGAGUUCCA[AG]CCUC[CU]UCA[AG][AC]GAC
Motif169	GUACAAGGAGAUGAG[AG]AGUGAAUCAC[CU][AG]AAACAAGUGGUU[CU]UGGUUUGUG
Motif170	UA[UC]GG[AC][AU]A[UA]AUCA[AU]A[GC]A[AC][GA]AUAA[GC]C[GU][CG]C[UG]U[AG][GC]UUCU[GA][AU][AU]GA[UG]A[AC][GU]C
Motif171	CUUGUCUCGCCUAGGUUGGAUGGGCGUGC
Motif172	G[UC][UA][GA][AG]CU[UC]C[UC]AAUU[UC][AG][AC]C[CG]UA[UA]AAG[UC]UAU[CU][GA]U[UA][GA]A[CA][CA]CGGC
Motif173	GACGUU[AU]UAC[CG]CAACA[AU]UAUAA[CU]UUCUGUUGUAGUCA[AU]CUUCUGCUGCAA
Motif174	CGCAUAACAUGCCGACGCAUAUAACUAUG
Motif175	GGAUCCGCCUAGGCUGUCCCG
Motif176	AC[AC][UG]UCG[AC][UC][UG][AC][GC]AUG[CU][GA][AC][UA]A[AU]UCU[UC]A[UA][CA]CUCU[AG]A[UC]U[GU]CUUG
Motif177	CCAAUACCC[AC]CCA[AG]UCUCUAA[AG]UUUGUAAGAAGUAUUAUGC
Motif178	CACAAAACAAAACACAAACUGUUCCAAUUUGUUUUCUC
Motif179	AUG[AU]U[GU]AU[GAU]A[UC]GAUGAUGA
Motif180	GAAUGGAUUAAAGCAAUUUACAUCAACGUUGGCUCAAUUA
Motif181	ACAGUA[AG]U[CU]UUCCAAUAGGUC[GU]AGCAUGUGCUGAAACUGUG
Motif182	G[UA][AC][CUA]U[CA][GU][GA][UA]CUAG[UC][UC]CAA[AG]CC
Motif183	CACACGUACUAUAU[AG]CAUUCU
Motif184	C[CU]UUCCACUUUCUAAUGUUUCUUGCUUAAAUGAGUAUUCCAUGUAAAAA
Motif185	AUCUCUUUAGCAGAUGA[AU]GUUAUUUGUGGUAUAAAACC[AC]ACAGUUUUAUC
Motif186	U[GU]UUU[GAC]UU[CU]A[CU][GAU]ACU[GAU]CAU[UA][UA]U[CU][CU]ACUC[CU]AUU
Motif187	[CU]AC[UC][CAG][UAG][AU][AG]CA[ACGU]A[UC]GG[CU][GA][AU]U[ACG][AG][CU]GAAA[AG][CG]AA[AG][ACGU][GU]G[AU][GA][CG]A
Motif188	CUAA[CU]AAUCGAAUUGAACCU[CU]CAGAUUUCAGAU[CU]UGA[CU]UAGGGUUUUAGC
Motif189	GUGA[CA][UG]UAU[AG][AG]U[AG]AUC[UC]CAU[GA]A[AU]U[GAC]G[AC]UU
Motif190	CAUUCUUAAUAUA[CU]AAUACU[AU]CUUUUUCA
Motif191	G[AC][UAG]GA[AU]AACACCU[AU][AU]A[AG][AG]AAG[GCU][GAU]UU[GU]UUU
Motif192	U[GU]CU[GA]A[UA]CUC[UC]U[CU]G[GU][AC]CU[CG]U[CU]CU[UC]G
Motif193	GA[AG][UG][CA][AG]AAU[CGU]AAA[GU]CU[UG]CAAG[GU]UA[ACG][UA]AG[UA][CA]A[UA][CG][UA][UG]GGC[AU]GA
Motif194	CUUAUUU[GU]AAG[AC]UUAAGUGUGUAUUGACAGGUGGUGGAACAAAUAUGAG
Motif195	ACCAACGAGCU[AG]UUGGCCCAAU[AG][CG]UAAAUCUCC
Motif196	GUCCUGUGGA[AU]UUUAAGUU[CU]CC[AG]AAACUGUU[GU][AC]U[GU]AGGACAUACAAGAUC
Motif197	U[CG][UA]U[AC][CA][GU]CA[UG]AAAA[UC]AGUG[AU]UUUU[GC]UU[CU]A[ACU]A[UG]CUC[UG][GU][CU][UA][CU][GA][AU][UA]UGAUU[UG]G
Motif198	AGGUU[AU][AG]C[UA]GUGG[UA][GA]GUAA[AU][UC]UUU[AU][UG]CA[CA]U[CU][GA][GU]C[UA][GU]AU[UC]C
Motif199	AAACGACUCUGUUUUGUCUCUACCCAUGC
Motif200	GGGGAUCUGCUGGUCGUUCCAUGUUAAAC
Motif201	AGACGUAGAUGAGGGCUCCUCAG[AG]UGUUC
Motif202	GAUGGGUUGCAA[GU]AGAACAUCACUAAAAUAGAAGU[AG]A[CU]AUUGUU[GU]GG[AG]AA
Motif203	UCU[UA]GC[AU]U[AC][UA][GA][UA]UC[UA]UU[AU][UA][CG][UC]CUAUU[GU]AU[UC]GAUAUU[UG]UUC[AU][GA][UC][GA]A[GU]CA
Motif204	GCUCAAAGCUCAGA[AG]C[AU]AAGGCGCUUAUC
Motif205	A[AC]C[AG]G[CA]UCA[UG][UC][GC]UGCGG[GC][GU]U[AC][UA]U[AU]CACUC
Motif206	AGGGUAAAG[CU]GUUCCUGCUGCU[AC][CU]CCU[CU]UU[CU][AC][GU][CG]UUG[CG]AGAAGCCA
Motif207	UGA[GA]AUCGAUCGGUA
Motif208	CAAGA[GU]AUCAAAACGAAGAUAAGUGG[CU][GU]GCACAA[AG][CU]UU[AU][CU]UUUAGCGAA
Motif209	G[GU]AG[AC]AUGAAAUCACAUUCCAUACAUGAAUA[AG]UAAUUACC
Motif210	AUCGUUUAUUUCAUUCAUC[CU]AUCCUUCUUAUGAUCAUCAUA
Motif211	AACGAUUUCAACACUCUCUU[AC]CAGGAAC[AU][AU]C[CU]UCC
Motif212	CUAAGUUAUUUUGUAUGUUGAAGGUGUAUUGUAGGAAUCGG
Motif213	CGAUUGGUUUAGAUGACCAUCAACAAAC
Motif214	U[CG]A[AG][GU]A[AU]A[AG][AG][GU]CU[UC]U[GU]AU[AC][UC][AG]A[GU]A[GCU][UAC][CU]U[UA]U[AU][GAC][GAU][CU]U[AU][AG]UA[UG][UAG]U[AG]A[AG]UUU[UC]U
Motif215	GAG[AC][GA]C[AC]U[AG][CG]AU[AGU]UCAU[GA][UA][AU]C[GC][AU][AU][AG]UCUAC[AGU]A[UA][UA]U[AGU]A[AC][CA]UCUA
Motif216	CUCAUGUUUG[AG]UUU[CU]ACA[AG]UAGAUAGAUAUCGACG[CU]CUAUC
Motif217	GAUGUAUAAUAACUAAGCGUCGCUCUGA
Motif218	C[GU][CU]A[GA]CCA[AC][GA][AG][ACU][UA]A[AG][GC]U[AC][AC]AAA[GA]UAU[UG]UUU[CU][AU]UCU[UG]A[GC]A[GA]AA
Motif219	AACGAGUUUUGCU[CU]A[AG]GACAACA[GU]U[CU]UCA[AG]GAUGGAAAAUG
Motif220	AGUAUGA[AC]GGUUUGAAAGUGAAAGA[AU][CU]UUUGGUA[CU]GUUUCUAGAAAGUAA
Motif221	GAUAG[AG]ACAU[CU]GUACUGCUUGAAAAAAC[AU]UGUUAA[CU]GUCAUAAA
Motif222	AGAAC[CU]CGUCUCUUAA[CU]UUUUAACUAAAAAAA[CU]UAA[CG]AACC
Motif223	ACACUAAAA[AG]UGUUGUACA[AG]AU[CU]UAAGUGUAC[AG]AAUCAAAC
Motif224	[GC]U[AGU]GGAAG[AG]A[AU]UU[AC][AG]G[AG]CUGA[CG][UG][UG][CU][GC]AAA[UA][AU][CG]CC[UA][UA]U[AU]A[AU][AC][ACU][CA][GA]G[GA][GU]U
Motif225	CUC[UC]AAAAU[AU][GU][AG][GA][ACG]AAA[AGU][UA]A[UA]AGA[GA][UG]UG[AG][CGU]C[AU]UU[UG]GAGA[UG]G
Motif226	UCUU[UG][CU]UCU[AU][CU][AU][AU][UG]UUU[UG][UAC]CA[CU][UG]UU[UG][UC]UCUC[AG]U
Motif227	AGAG[CU][GU]AUCAAU[AU]AGUAUU[AG]GAACAAAGUUUUAUACUGACAAUUC[AG]AUCU
Motif228	AUAGCUUGGCAAUC[CU]CAUGUCAAAUAAGG
Motif229	GGGACUGU[CG]GUCU[CU][GU]GUU[CU]GCGA[CU]CCA[CU]A[AC]GUAAUCUUUUG
Motif230	CUAACA[AG]A[GU][CU]AAAUAAACAAG[AU]CAUUAA[AC]GCCGUAAAAAAA
Motif231	AUCACUC[CG]AAUUAAUUUGGAAGAAC[AG]AAUUAAGAAA[AC]CC
Motif232	CAAACACGAAAUCCGUCUCA
Motif233	CAACCGG[AU]UUAUGACCAUUGAUUUGGUC
Motif234	CCCAUCUACUUACACUUAA[AG]GUCGUUG
Motif235	AAUUCGUUGGCGAUUUUGAGUGAAAUCGG
Motif236	GUCUAUGUAUU[AG]UGAGAUA[GU]CUACUUCUAUG[AG]CUAGGAUA
Motif237	AUUGGGAG[AC]U[CU]GAUGAGAUCGACC[CG][AU][AC]ACC[AG]A[AG][CU]C[AU]AGA
Motif238	CGUAAAGCAGGUGAUUCACCA
Motif239	CUUGUUUGCACA[CU]UUUGU[CU]U[CU][CU]GUUAUUU[CU]CGCAUGCUCC
Motif240	CAAUCUCAUUU[CG]AAUA[CG][AU][CU]UCAGAUCUGAUGAUUGAUUAGG
Motif241	AUCUCAUCAAUCUCCCAAUAC
Motif242	CGUACGUAAU[AC]UAAUACGAAAAAGUAUUUACUUAUUUAUA
Motif243	CUUAGUUUCUUCUAUACCG[CU]GAAU[CG][AC]AAUCCU[AG]U[AG]UUGGA
Motif244	GCCUCCCCCUC
Motif245	GUGC[AU]GCAAC[CU][AC]UU[CG]UG[CG]UAGCU[AU]GU[AG]CAAGAGUU[CU]AAAAG
Motif246	GGGGUAGAUAGA[CU]GAUCGAAACUUUUGAUUUCUGAG
Motif247	UAAGAAA[CU]UUUCG[AG]UUG[CG]GUUUCCC[AG]UAAAG[CU]UUAGAA[AC]C[CU][CU]GCAAUUA
Motif248	CUCU[CA]UA[UA][UA][UA]CU[CU]UCUCU[CU]CU[UC]UC[AU][UA]U[UG]C[AG][AC][AGU]G[GC]
Motif249	GGAUUGUU[GU]CUUAACACUGA[GU][AG]AGCA[CU]AUU[AG]UUGGUUCAAUUC
Motif250	GUGAGUC[AC][AU][GU]AUCAA[AG]AU[AG]CGC[AU]UUC[GU]U[GU]A[CU]CAC[AU]UGGUUGAACC
Motif251	A[UC][UA]C[AG][AU]GUGA[GU]CA[UCG]A[AG]AGAGU
Motif252	GU[CG]CUGAGCCGAU[AG]AGCCUC
Motif253	CAUGAU[CU]C[GU][AU]GGCCUAUU[AG]AACCUCUGUU[AU][CU]A[AU]CUGC
Motif254	CACUCACUC[AG]UAUGGGUGGG
Motif255	CAGCUAUUCCG
Motif256	CAUUCUAGGCUUACGAUGACA
Motif257	GACAGAAGAGAG[AU]GAGCACA
Motif258	GGACCAGUACU[AG][GU]GCUCAUCA
Motif259	CCUGUCUUCACGAGC
Motif260	U[CU]GCCUCUC[GC]AUCCG
Motif261	AGUUGCAUAGUGGCAGUCUUC
Motif262	CACGUACU[CU][AC][AC]CUUCUCCAAC
Motif263	G[AG]AAUGCAACAGAGA
Motif264	[AG][AG][GA][AU]A[GA][AC][AG]A[AG]AA[AG][AG]A[GA]A[GA]AA[AG][GA][AG][ACG][AU]A[CG][AG][AG]
Motif265	A[GC]GUUUGAGAGUGAUG[CU]UGGU
Motif266	AGGACUACCAAUGAUUUCAGA
Motif267	CAGCGACAGCC
Motif268	GUACGGCUUUGGCU[CU]GGAUUC
Motif269	CCCAACGGAGUAGAA
Motif270	AGGAGGCAAUA[AG]CUUGAGCAA
Motif271	GGCUUAUAAGCCAUCUUACUA
Motif272	CCU[CU]CUCCACC[AC][AC][CU]ACCA
Motif273	GUUGUCAG[CU]AGACUAUCGGUC
Motif274	C[CG][AU]CAUGAGCCUCUGUGG[CU]AG
Motif275	GACAAAGUCACAAAAGUGAUA
Motif276	CUACAACAUGGUC[GU]ACUUGG
Motif277	GUGUCGA[CU]CGACACC
Motif278	CGGCGUGUUGUUUUAACCUAA
Motif279	AGCCG[AU]A[AG]UCCGUAUGAGUC
Motif280	CGUUU[CG]UAUUCACCAUCAACAUCUUUAA
Motif281	U[AC]GAU[UA][GA]G[UC]A[UA]UGCAAUGAAAGAAG
Motif282	ACCCAUCAA[AC]U[GC]A[AU][AU]UGAGU
Motif283	CAAGUUCUCGAGUUGAUCAUUGUUUGUA
Motif284	CCCA[AG]AGAU[CG]CC[GU]CCA[CU]A[AG]U[AU]CCCU[CU]C
Motif285	GACCUUCUUAAGUGCUGAUAAUG[CU]UUC
Motif286	GAAUUGAAGUGCUUGAAUUA[CG]ACCAGA
Motif287	CACGU[AG]UCCAAAACC[AG]GA[CU]UAU[AC]UCAUA
Motif288	GUGAGUGAA[AU]GAG[CU]UGGG[AG]CAA[AG]AGAAAC
Motif289	[AC]CC[UCG][CAU][CU][UAG][UAG]CU[GA]CAAA[CU][AG]CCUU[GA][GA][AG]
Motif290	CGAAAGUCAACAAAAACUU[GU][AU]CGAUUUA
Motif291	C[AG]AAACUUGGAUUC[AG]AUUACUUUUUCGUC
Motif292	AAAGUCAUUUUUCUUUCUAAAAACACAA
Motif293	CUAUUAAUGAGAUUAA[CU]GUCGAGCAUUUG
Motif294	UGAUCUUUCUU[UG]AU[AU]CU[CG][UC]AU[UC]A[AC][GC]AC
Motif295	GGG[CU]CUCAAGA[AG][AC]ACCUGC
Motif296	GCU[UG][GU]UAAAAUGGA[UA]GAUGC
Motif297	AUAUGA[CU]UAUGACA[AU]ACACGAUU[AG]GAAGC
Motif298	GAAA[CU]GCUGCACCAC
Motif299	AGAA[AC]AUCCAAGG[CU]GUUUG[CU]AGAAA[AG]AGG
Motif300	GA[CU]CAGCU[AC]UCGUAUUUCAUGUC[AG]UAAUA
Motif301	AGGGAAGC[AG]CUUUCUGUUGUCU[GA]AAAGAAAAGAAAG[UC]GCUUCC[CU]UUU[AG]GA
Motif302	[UA][AG]UU[GA][UC]G[GU]U[UC][UG][UC]U[UG][UC][AC][UA]UUA[UAC][GAU][AU][UCG][UG]AAU[GC][AG][CU]A[AC]AA[AG][GC][UC][GAC][CA]A[CA][UC]U[AC][UC]UUUU
Motif303	CA[AU][UG][CU]A[UA]GU[AGU][AU]A[AC]U[UA]AAAU[AGU]U[GA]A[UAC]UG[UGA][CU]ACCU[UC]U[CG]UG[AG]G[UA][AG]GAGUAA[UC]G[CU]
Motif304	UCUCA[UG]GCUGUGAC[CU]CUC[UC]A[GA]
Motif305	[GAU][UG][GUA]G[UGA][GU][GUA][UAG][ACGU][AU][UGA][UAG][CUG][CA]C[CA][CG][CAU][CU][UCA][AG]G[GA]AGAUAACU[AG]UACA[AG][CU]CUACU[GA][CGU]CUU[UC]C
Motif306	G[UG]GUUAC[GUC]GUUUGAG
Motif307	[UC]AU[UG][UC]C[AC][CG][AU][AU][AG]C[UA][UA][UA][UAG]UU[UG][GU]G[GU]A[CU][AG]UACUUA[UG][GC][CU][UG][AU]A[AC][AU]A[AU][AC][AU][UG]UA[UG][UG][UG][GU]
Motif308	U[CU]C[CU][AG]GUUCUUCC[CU][AG][GA]AGU[CU][GA]GGAAAAGCUGGGUUGAGAGG
Motif309	[GA][UC][UG][CU][CU]AA[AUG]G[UA][GA]C[UA]U[UA][CU]AGUGC[AU]G[GU][UC][AG]GUG[AUG][GU][UAG]U[GU][GAU][GUA][CA][UA][GCUA]U
Motif310	[CG][UC]A[CU][CG][UG][GU]GG[UA]G[ACG][GU][AU]G[UA]GCU[GU]UCU[GC]AA[UA][GA]C[AC][AC][UC][GU]C[AC]C[CA][UC][AG][GU]GCA[AG]GG[AU]UU[CG]
Motif311	AGGUUGGUGCAAAAG
Motif312	[GA][AU][UG][UGA][UGC][UCG]U[UA][GU][UC]U[AGU][AU][UA][UA]U[UGA][AU][AU][AU][AU][UAC][UGC][AG][AC][AC][UA]A[AU]A[CU]A[AG][CG][AG][AG][AU][UC]A[UCA][UC][UA]U[UGC][CGU][UAC]A[CG]CA
Motif313	UACU[UC][GA]A[AG]GAGAGGUU[GA][UC]C[CU]G
Motif314	A[GC]UG[UC][UA]GC[CA][UG][UC][GA][UC][UAG][GU]CAU[GUA][GU][UAG][GU][UA][UA]CA[AU]GC[AU][GA]CA[UG]U[GC][UA]A[CG]A[GU]G[GC][CG][UA]AU[CG]A[AU]
Motif315	G[GA][AG][AG]GCACUUUCUGU[UG]G[UC]C[UA][GA]AAA[AG][AGC]A[AG][AG]
Motif316	C[CU]CAGU[GU][UA]UCA[GC]A[CG]U[AG]C[CU][UG][GA]U[UG]C[AU]G[GU][AC][CU]A[UAC][UC][CG][UC][AC][AG][AU][UG]GUACAGUA[CG]U[GC]UG
Motif317	[UA][GU][AU][UG][UAG][CGA][AC][AU][UA][CGA]U[UAG][AU][UG][UG][GACU]UC[UC]A[GU]CA[CU]C[AG]U[UC]U[GC]AAAU[CG][AG]GU[GUC][UA]U
Motif318	G[AUC][UG][AU][CGU]UGUAAACAUCC[UC][UAC][CG]A[CG]U[CG][GAU][CA]A[GU]CUG[UC][AG]A[AGC][AG][AUC][GAC][UGA][ACU]
Motif319	AG[CA][AG][CU]A[CU][UC][GC][UA][GU][UG][GU][AU]UAU[UG][UC][GU]G[CU][UA][GC]UGCAAA[UC][CA][CU]AUGCAAAACUGA[CU]UG[UA][GA]
Motif320	G[GC][CG][CGA][GC][GU]GG[CG][GUA]G[GA]G[GC][CGA][GUA][GC][GC][GA]GC[AU]G[GC][CG][CG][CU][GU][GC]
Motif321	[CU][GA][UG]UC[GA]C[UA]U[UG]AU[UC]U[GA][UC]G[AU][CU][GC][UA]AU[AG]UA[AC][AC][AG][UG]GGU[CA][CG]ACU[CA][UA][CU]
Motif322	[UAG][UCG][GU][UA][GA][GU][GU][AG][AU][ACU][UCG]U[UAG][GA][UA][CAG][CG][GU]CACA[AG][AG][CU]U[CU]G[UAC][AU]UCUA[GU][GA]GG[AU][AC]U[AG]U[GA]U[CAG][GAU][GU][UC][GU]
Motif323	UGAGG[UG]AGUAG[GA]UUGU[AG]U[AGU]GU
Motif324	[AG]GU[GA]CC[CU]U[AU]C[UA]C[AC][GA][GA][AG][AG][GA]GUG
Motif325	[CG][CUA][CGU][GUC][GUC]C[CU]C[UC][GU][CG]C[UC]C[CU][UCG][UCG]C[CU]CC
Motif326	[AG][AGU][CAG][AC]AA[AC][CU]CA[CU][UC]GACC[GA][UA]UGA[ACGU]UG[UCG]A[CA]C[CU]U[GA][GAU]GG[CU][CU][CAU][GAU][CGU][AC]
Motif327	[UC][GC][CU][UCG][UAC]UG[CU]U[ACG][GCU][AG]GCU[GA]GU[AC]A[AU]A[UC]G[GA][AG][AC]CCA[AG][AGU]U[CG][CG][ACG][CU][UAC][GCU]U[CU][CA][ACU][AG][AU][GA][AG][AG][UG][UG]
Motif328	G[CG]UGGA[GC][GC][CU]UGC[AC][GC]UG[AG]GC[UAC][AUG][UA]G[AC][UA][CU][GUA][UC]G[CU]C[AU]C[UG]G[CU][AC][CU][UG][CA]CAG[CU][CG][UC][GC]GG[CU]
Motif329	C[UA][GC][UGA][UGC][CU][UA]GUG[CG][UC][UC]UA[UG]G[GU][CA][UG]UUU[CU]AU[UG][CU][CU][UG][AU]UG[UG]GAU[UA][GC][UAC][AG]
Motif330	[AGU][GA][CU][AG][CU][UA]GG[UA][UA]G[GA][AGU][UAC]U[CA][AG][CGU]U[GU][GU][GC]AA[GCU][ACG][CGU][UC][CG]U[ACG][AU][CUG][AU]C[UA]GU[CAG][UA][GA][GU]UA[ACU][CUA]G[AC][UA][GC]
Motif331	[UC][CGU][UG][UA][CG][AU][GA][AC][GA][GC][UG]G[AU][UAC][AC][CA][CA][AC][GAC][UCG][AU][CAU]G[UCG]U[UG]UGU[UG][CU]ACA[GC]UGGCU[AC]AGUUC[AC]GC[AC]
Motif332	[UG][GA]AC[UC][UC]GUG[AG][ACU][GC]U[UC][UC][CA][CA][AUC][UG]U[AGU][UC][CA][AC][UA][CU]C[UC][AU][CU]G[CG][CG][UC][AGU][AU]G[GA][CA]U[UCA][UA][CAU][AGU]G[AGC]AG[GC][GAU]
Motif333	[AG][GAC][AU][AG][GC]A[UG][CG]AC[UA]G[GA][AG]CUU[GU]G[AU][GUC]UC[AG][GA]AA[GAU]G
Motif334	U[AGU][GA]GCU[UG][UG][CG]AG[UA][CU][GUA]GAUGUU[UG][AG]C[UA][GC][CU][UA][GU]C
Motif335	GCUCA[GU][AG]C[UA]CC[UA][GU][UG]G[GU]UG[GU]CUG[CA][UG][CU]AUGCA[CG]CA[CU]G[GC][AU]UGU[UC]UG[AC][GU]CAU[GA][UC]
Motif336	CA[GU]GCUGUGAC[CU]CUC
Motif337	[CU][ACG][GCU][UCG][GU][CA][UCG][CU][UA]AGC[AU][GC][CU][AC][CAU][GA][UGA][AG][AU][AG]UAUU[GU]G[CU][GACU][UCG][AU][GAC][AUG][GU][AC][AUC][UAG][CG][CGU][AU][AG][UAG][ACG]U[GUA][AC][CU][AC]
Motif338	[UC]C[CUA][UG][GC][CU]C[CG][UA]C[GA][AU]G[GAC]A[GC][CA][UG]CA[CU][AC][GC][UC][CA][UA][AGU][UAG][UC][GACU][ACGU][GU][UG][CU][UA][CAG][CAU]U[UC][CU][CA][CU][GU][AU]C[UAC][CUA][UCG][AC][CG]
Motif339	[GA]GC[CAU][UA][GA][CG]U[GCUA]U[CGA][UA][UG]UUC[UA][CG][CA][UC]U[CG][UA][GUA]C[UC][AC][AUC][AU][CG][UAC]U[UA][GC][UC][AC][CA][CA]U[GU]A
Motif340	ACAU[AG][CU][UA]U[CA]U[UA]UAU[AG]U[GAC][CU][CA]C[AG]UAUG[GAU]A[UC][ACU][UA][ACG][UC][AU][AU][AGU][GUC][CGU][UA][AU][UG]G
Motif341	[ACG][UAC][UA][AG][ACU][AG][UC][UC][GU][CU]A[UA]GU[UA][GCU][GU][CG][GA][UAC][GU]G[AUC][ACG][ACGU]C[AC][AC]U[GA][CA]A[AG]U[AUG][UC][AU][GU][UAC][GCU][UAG][GAC][UA][GA][UA][GA][CA][UA][ACU]
Motif342	[UC][CU][UG]G[UA]U[UA][CA][GU][UAG]G[GUC][CU][AC][GU][UA][GA][GCU][AC][AC][UC]U[AG][GU]C[UA]GA[UG][UA]G[UG][AU]UU[AGU][UC][AG][UA]U[UC][CG][UA][CU][AU][CG][AU]GU
Motif343	[UA][CG]U[AG]A[CU][CU][AU]UGU[GU]GU[UG][GC][CUA][GA][AC][GU][GA]U[AG][CUG][GUA]A[GAC][GUC][AG][ACG]AACA[UA]G[GU][UC][UA]C[ACU]G[UC]C[AG][AG][GC]C[AU]C
Motif344	GA[GUA]U[UA][AU][GA]G[UC]A[GC][UC][AU][GU]CA[CU][AG]U[UA][AUG]U[UG]G[CUG][UG][UC][GC]UG[GU][ACG]U[UC]U[CU][CGU][GA][AC][AU][CA][GUA][GC][AU][GA]CA[AG][GUC][CA]
Motif345	CA[CU]A[CA]A[CU][UCA][AG][UG][AGC][UA][CUA][UC][UA][UG][GU][UAG][GCA][UAG][CG][UC][GUA][CG][GAU][UG]U[GA][UGA]G[AG]AA[AC][UAC][GAU][CU]UUCU
Motif346	[UC][CU][UC][UG]G[AUC][AG][CU][UA][GC][AGU][GA]C[AUG][GA][CG][AC][AC][GC][GA][AC][AG][ACG][UC][CG]C[CAU]U[AGC][ACU][UG][UG][CUG][AGU][CUG][ACU][UC][CA]AG[AUC][GCU][GC][GC][GU][GU][GUC][UCG][ACG]G
Motif347	G[AU][GC][CU][CG][AU]UU[AGC][AU][CUA][AUC][UCA][AG][GCU][AUG][AC][UAG][AG][AU][CAG]A[UC][UC][CG]A[AGU][UG]G[GU]C[AG][CU][AC][UAG][GC]U[UACG][GUA][GU][UG]U[GU][UCG][UG][GAU][GC][GA][GU][UAC]
Motif348	[GU][GA][GC][AUC]A[GU][UGA]U[UGC]CU[UA][CUG][GCU][UA][GU][CA]C[AUC][CA][AC][AC][AUC][UAC][GU][UAG]G[AG][UA][CUG][UG]C[CU]AGG[AG][UG][UC][AGU]U[CG]C[AU][GA][CAU][ACU][CGU]A
Motif349	UUUAUCUGAGAUUCA[AG]AAUUAAGCAUUUU
Motif350	CC[CU][UG]U[CA][AC]A[CG]CAG[CG][UC][AG][CU]AG[CA][UC][AG][UG]GCA[GU]U[GC]A
Motif351	[GC][AG][UG][UC][UG][UG][AU][AC][UC]GU[UC][UG]UCU[AG]UA[UC]A[UG]ACCCUG[UG][AC][GU][AU][UA][CU]C[GU][AU]A[UA][UA]U
Motif352	[GA][CU][UG][UG][UG]U[UG][GUA][GUC][UGC][GCA][CUG]A[AG][UGA][UA][AG][UC][GU][UC][UC]U[GC][UAC][GUA][UGA][UC][UC]CA[AC][AU][UC][AU][UGC]AA[AG]A[UC]G[AC][AC][CA]A[GUA][AG]A[AGC][AG]
Motif353	[CU]AGGGC[AU][CG]UG[AG][CU]CUAU[GA][AG][AC]UUGA[GC][AG][GA][CA]CACU[GA]CUC[CAU][CAU]G[GU]C[UA]
Motif354	[GA][CG][CUG][ACU][GA]G[CA][AU]G[GU][AC][ACU][AU][GC]A[GU][UCG][UGC][GAU][UC]C[AU][UCG][AGCU][UC][CGA][UAG][CAU][UC][GAU][CA][CG][UC][GU][UC][CA][UGA][ACG][CGU][AC][CU]UU[GU][CA]UG[GU][UCG][CU]
Motif355	U[CG][UA]GG[AC][AU]G[CU]UGGUUUCA[CUA][AG][UC][GA]G[UA]GG[CU][UC]UA
Motif356	GCACCAACCUAAUA
Motif357	GUUUGUAUGAGAUGGUUAAAA
Motif358	G[CG][UG]C[UC][GC]CUCU[CG]CGUGUUCACAGCGGACCUUGAUUUAAUGUC
Motif359	[UAC][AG][GAC][CG][AU][UCG][GU]G[AU][GC][AGU][AG][CA][UCG]G[AC]A[UG][UA][CAU][CG][AC]U[GA][GU]G[CAU]U[GA][UA]G[UA][CGU][CA][GU][UC][GU][CAU][CG][AC][GAU][AG][CU][CG][UA][CA][CU][GC][AC][UGA]
Motif360	GG[CG][UA][AC][CA]UG[AC][UC]UG[UG][CU][CU]A[GA]A[AC][GAC][CA][AU]AU[UG][CA]U[UCG][GC][UA][AGU][UC][CU][CU]A[UG][UAG][UCG][GC][CU][CU][CG][CG][CG][AC][GA][CG][CAU]G[AG]
Motif361	AG[GA][UG][GA][UC][GU]A[UG][AC]UC[AC][UG][GAC][GU][UG][UC][CG][CU]UG[GA]G[AG][GA]G[UG][GA]U[GC][AC]U[GAC][ACU][UC]G[GU][GC][CG]U[CU]C[UC][UC]GG[GU][GA][GU]
Motif362	[UA][CG][AGC][GAC][CAU]A[ACU][CU][UC][CU][CGA][UA][GU][GUA][GU]G[UG]A[CGU][UA][GU]U[GA][UG][ACU][AC][GACU][UAC][UA][UC][GACU][UA][CA][AC]A[GA]U[CAG][CAG][CAG][CG][CA][AU][GAC][GU]UG[UCG][GU][AG]
Motif363	[ACG][CG][ACG][AC][CGA][GA]G[AU][AU]U[CU]C[CU][GAU]A[AC]A[CG][CA][GA]G[CG][UG]G[UC][GU]G[AU][GAC]U[CU]CAG[GA][AG][CA][AU][CUG]U[GC]CA[UG][CU][UA][UG][ACG]G[AC]
Motif364	[GA][GAU][CGU]C[UA][CG]A[GU][GA][AG][CUG][CU][GU]GG[GU][CU][UC]U[UGC]G[ACGU][GU]GG[CU][GAC][AGU]GA[UG]G[AU][GA][UG][UG][UG][GAC]U[GC][GCU]
Motif365	[CA][GU]CAGA[UA][AG][CG]UG[CA][AU]U[CG][AU]GG[AC][AU][CU]UG[AG][UG]UGGAUA[AU][GU]AAUCAG[CU]CAC[CA][AG][UC][CA][AC][GU][UG]
Motif366	AG[CU]UGGG[GU][AG]GUGGG[AG]A[AC][CG][CG]CUUC[AC][AU][AU][CG]AGGAGU[AU]GA[AU][CG][AC][AC][CU][AC][CG]UUAU[CG]CA
Motif367	GC[AU]GUGC[AC][AG][UG]G[UA][UA][GA]A[AG]AGGGCA[UG][UC]GG[CGU][CA][GA]
Motif368	AAAGCA[AG]CGUUGAAG
Motif369	[CA]A[UA]CU[AG][CG][UC][GC]C[CU]C[UA]AA[GA]U[GC]C[CU][CG]CUU[CU]UGG[CG]
Motif370	[ACU][CU][AGU][GCU][GC][GU]C[UA]C[AUG][AG]G[GA][UCA][ACG][UAC][GC][UGA]G[UG][CUG][UG][GCU][CAU][AG][CGU][CU]U[GC]UG[AC][CAU][AU][GC]A[UG][CGU][AG][AC][CU][AC][GUA][AGCU][GU][GCU][AU]AA[GU]
Motif371	UG[GC][UG][GA][CG]U[CG][UA][GC][AUC]G[AU]U[GU]A[ACU][GUC]C[AC][CGA][UGC][CG][UAG][AC][GCU][CUG][CU]CA[GC][CG]A[UA][GCU]A[GU][UA]G[AC][UA][GUA][UC]UGUU[CG][AU][GA]
Motif372	[CA]AA[CU][GC][UG][CU][AC][GA][GA][AU][CG][UG][UC][GA]CA[GC][AU][GA][GU]U[AG]A[UG]G[GU]A[AC][CGU][AGU][CGU][GU][GA][UC][CU]C[UG][GA][AGU][GU]G[UG]U[GC][UA][UA]G[AG]
Motif373	UGCCA[AU]G[GA][GC][UA]UUG[GU]G[GU][GC]AA[CU]AU[UG]C[AG]A[CU][CG][UA][GU][UG][CU]G[GU]UG[AU]G[UA]U[UG]G[GC][GA]CAGC[UG][CU]
Motif374	U[UG]U[CG][UG][GA]G[UC][UA][UC]UAUU[UC]U[AG]A[GU][CG][CU]C[AC]AAG[GU][UG]GAA[UA][UG]U[UG][UC]UG[GC]GA[AC][GA]UUUGAGC
Motif375	[CG][AC][UA][AU]G[CG][UA]G[UC]UGA[AC]CU[GU][GC][GA][AU][AC][CA][CU][UG]GCU[AU][UG]GCCAACAUA[UA]UGCC[AU][UC][CU]U[UC][UC]CC
Motif376	G[UG][GC][GU][CG][UA]G[GACU][GU]G[CAG][AG][GC][AU][GU]GG[AG][UC][UCG][CU][UA]G[UG][GAC][CUG][CG][CG][CG][UG]G[UAG][UG][GUC][UGC][CU][AC][GU][CG][UGC][UC][GU][CG][CU][UC][CG][GAC][GCU]C[CU]
Motif377	ACU[GA][CG]A[UCG]U[GA][UA][GA][AG]GC[AU]C[UC]U[CGA][CUG][AU]
Motif378	U[UG][UC][UC]U[UG][UA][UA][GUA][UA][GU]U[AU][AU]U[AU][ACG]A[GU][AG][CA][AUG][AG]A[GU]U[CAU]UUGC[AU][CA][UA][GU][UA][UA]G[CA][CU]
Motif379	GU[AG]GAUCCU[CG]U[AC]UUUC[CG]U[AU]A[CU][CG][AU]G[CG][AG][CG]C[AU][AC][CU][AG][GU][AC]UGGCU[AC]CU[CG][CG][AG]U[CG]UCU
Motif380	[UC]U[AU]U[CG]U[AG][GA]CUGUA[UA]G[AU]GU[GU][GC][GUC][AG][CU][GA]GAG[AUC][CA][CUG]U[CG]AUAA[AG]G[CG]UAG[AG]U[AG]A[CU][CU]GA
Motif381	G[AGU][CGU][GU][AGU][UC][GC]G[CGU]CU[AG]G[UC][CGU]C[UC][GA]U[GC]UGGAAGACU
Motif382	[CG][AC]A[CG]CA[AG]UU[AC][AC]U[AG][AU]U[CU]U[AG]A[AC][GU][AU][AG]UU[CG]UAA[AC]UGGUU[CG]AA[AC]A[AC][CG]UGA[AG][CG]C[CG][AC]
Motif383	GU[GU][GU][CG]AG[CG]U[CG]G[AU][AC][AU]UG[CG][AG]G[GU]GCU[AU]C[GU][CU][CG][AC][AU][AC]G[AU][CU]G[AU]CAUC[CG]UCAUCA[CU]CA
Motif384	[AC][CU]CCU[CG]U[GU]G[CU][GU][CG]C[CU]AAUUC[AC][AG][AU][AG]GGU[CU][AG][CG][AG][GU]G[GU]A[GU]G[CU]UC[GU]CCU[CG]AA[GU]G[CG]C
Motif385	[CA][AC]U[GA][AUCG][AU][GA][GA][GU][ACG]U[AU][AU][AC][AG][GC][CG]CA[UG][GA][GA][GU][CA][UAC][AC][CA][AC]G[UG][GA][AG][UCG][GC]G[AGU]C[GC][AG][GU]
Motif386	G[AGC][CA]U[CA][AU][CGU][CG]A[UG][GUA][AUG][UC]ACA[CGA]U[UG][UG]GAG[UA][CG][AC][UA][CG][GC][GC][GC][CA][UG][AC]CA[UA]C[AC]C[AG]
Motif387	[AU]U[GUA][UA][GU][CU][AC]UGU[AG][UA][AC][UA][AUG][UA][GUAC][UC]A[UG][AUG][GCU][ACG][CU]A[AUC][AC]UA[UC][AGU][UG][AU]U[UG][AGU][GU][GC][UC][CAG][UC][AU][AUC]AU[AC]UA[UC][AC]
Motif388	CUU[GU]C[AU][CU]UGG[CU]UG[CG]UG[GU][AG]U[AU][GU][AU][AG][CU][CU][AU][GU][CG]U[CG][AC]A[CG][CG]A[AC][CU]AAGA[GU]GA[GU][CG]CC[AU]U
Motif389	[GAU][AC][AC][AGC]C[ACU]GU[CU]U[UAC][ACU][CU][UA][GU][UAC]A[GCU][UG][UG][CU]U[CAG]C[UG][GU][GAU][GUC][AC][AGU][CA]C[AU][CG][GAU][CU][AU][UC][AU]U[GA]C[UA][GA][UC][AU][GAU][CU][CU][AC]
Motif390	[GAC]U[GA][GUA][UGA][UA][CU][AGU][GACU][GAC][UC][UAG]G[GA]C[AU][GC]UG[UA][ACG][UAG][UAG][GA][UCA][UG]AGC[UCG][GU][GU][UC]UG[AC][UAC]U[UA][GU][GC]U[CG]A[AG][GU][UAG][GC][UAC][GA]
Motif391	[GC][CG][UG][UC][GU][UC][CGU][CG]U[CGU][AUC][CA][CGU][AGC]U[CA][AC][AC][GUC][CUA][AUG][UA][UA][ACG][CGU]C[AC]GGAA[GU]CCCUUA[CG][CA][CU][CG][AC][AU]AA[AG][GA][UC][AG]
Motif392	[CAU][AU][GCU][AG][UA][UC][UG][GCA][AU][GA][AU][UG]G[AG]GU[GU]A[AC][AGU]U[UAC][GCU][UA][GA]GA[GA][GA][UCG][AG][UA]G[GA][AG][CGA][GCA][UA][GC][AC][CA]
Motif393	CC[CA]U[UCG][CU]C[CA][UC][UC]G[GU]C[UG][UG][UA][AU][GC][UC][CG]A[UG][GC][AU]C[UC][GAU][UG]GGGCU[CAU][UC][UC][GC][AG]G[UCG][UC][GCU][GU][CGU]C[AUG][UG]C[UA][GC]
Motif394	U[AC][GU]CUG[CU][GU]UU[GU]GG[AC]G[CU]CU[CG][AU]C[CU][GU][CG]C[CU]G[AC][AG][AU]GC[CU][CU][AG]C[AC][GU]CU[CG]U[CG][CU]U[GU]CUCU
Motif395	[GC][AG][CA][ACG][UG][UAG][AGC][UCG][UCG]A[CAG][UGC][UG][UA][UAC][CAG][GA][UG][AG][CG][GA][GC][GU][CG][UCG]G[GACU][GC][CA]C[AG][CG][GU][UG]C[UAG][GACU][AGU][CU][UG]C[GC][UC][AC]C[CU][GUC][GU]GA
Motif396	[ACG][AGU]G[AG][AU][UAG][CGU][UG][GA][GA][UG][UC][UC][GA][ACG]G[GC][CAG][UGC]C[AU][AG][GA][AG][AU][GU]C[CUG][AG][CG][UA][CU]U[UAC][UG][UC][CUA][GUA][CA][AU][GUAC][AUG]U[CGU]C[AU][GACU][AU][AG][GA]
Motif397	[UA][UC][UA][CU]A[UC][UG][GAU][UG]A[AC][ACGU]A[GA][AGU]G[UG][AG][AG][GA][AU][AU][GAU][UC][AU]G[GU][UC][UAC][UAG][GAC][CAU][CU][AGU][GU][GAU]GA[AC][ACU][CA][GCU][CG]U[CG][UG]CU[CGU]U
Motif398	[CU]C[AG]GUC[GC]ACCAG[AC]GC[CG]C[CG]G[AU][AU][AG]C[CU][CU]C[AC]GA[AG][AG][CU][CU]CG[AG][CG][CU]C[GU][CG]G[AG][CU]C[CU]G[CU]GG
Motif399	GCCU[AG]UUCU[UC][GC][AG]UUACUUG[CGU][ACU][UC][CG][GU]GG[AG][CAG][GC]
Motif400	[CU][AU][CU]UGC[CU][UC]UC[AG]GC[UA]UCU[UA][UA]AC
Motif401	AC[AC]UU[GA][GA][UA]UAG[AG][CG]U[GA]GGC[AU][AG][GA]G[GU][AU][GAC][AG][GA][CA][AC]
Motif402	GUGC[CA]U[CU]C[UC]UUU[AG]GA
Motif403	C[UC]G[AC]GGCC[AC][CG]AC[CG]CACC[AG]GGG[GU]A[AU]GA[AG][AU]G[AU]C[AU]CU[CG][GU][CG][GU][CU][CU][CG]
Motif404	UU[AUG][GU][GA][CA][CA]A[UG][UG][UG][GC]UG[UG][GA][CA]UC[AU][ACG]A[ACG][CG][CA][CAU][CG][UAG][CU]A[CA]A[GC][AG][CAU][UCG][UAG][CG][CG][GU][AG][GAC]ACAG[AG][GA][AC][CA]
Motif405	[UG][UA]U[UA][UA]A[CUG][UC][AU]G[GA][AGU][GAU][UG]U[AC][AU][AU]A[AU][ACU]A[AU][CUA]A[CA][CU][GUC][UG][UGA][AC][UA][AU][UG][UAG][CA][AU]G[AC][GAC][UG]
Motif406	AAGUGCUUC[CG]AU[GU][UC]U[UG][CGU][AG]GU[GU]
Motif407	AGUU[UC][GA][GU][UC]UU[UG]GU[UC]U[GA]GG[UA]UUGUU[CG][UG]AGG[UA][AG]U[GC][GA][UG][CA][CA][CA]A[GA][GC][GU]A[UC]CCCAG[AG]
Motif408	[CG]G[AG]G[GU][GU][AU][UC]UGGAG[AG][GA][AG]AAGG[CA]AG[UG]U[CG][CA]UGA[UA]GG[UA][CU]C[CU][CG]U[CU]C[CU]C[AG][GU]G[GA]GC[UC]
Motif409	G[UC]UGG[GC]C[UG][GU]GA[GU]G[CA]A[GU][GU][GC][CG][CA]UU[UC][GA]U[GC]AA[GA]GCG[GA]GU[GC][GA]U[GA]C[UA]C[AG]G[AC]UC[GU]CC
Motif410	[UC]UC[AU][ACG][AU][AGU][GA]C[UA][CA][UG][GC][AC][GA]A[CG][UA]C[ACU][GU]A[GA][CU][AU][UA][GUA]A[GU]AGAAG[UA]CA[GA][UG][GA][CG][AU][UC][CGU]AC[AU][GU][ACU][AU]
Motif411	[UA]GGGA[AC][GA]G[CA][AG]AAGGG[AG][CU]G[CU]U[CU][AC][ACG][UC][UC][GU]UC[AU]
Motif412	G[GC]CA[CU]AAACCCGUAGAUCCGA
Motif413	C[CU][CG][CG][AU]G[CA][CG][UG]C[CU][GUA][AC][GC][CU]CC[AU][GA][GUA][CG]CUC[CG][CAU]G[CA][GAU]
Motif414	CUGG[CU]CU[CG]CU[GU]CAGU[GU][CU]CAC[GU]C[UC][CA][CA]G[UC][GA][UG]A[UC]UUGAC[AC][AU][GA]C[UA]
Motif415	[AG]U[CG][CU]UCA[GC][AU]CA[AG][UG]CC[AG][UA]GUGC[UG]UCUC[UC]UGUC[CA][UG][UG]CA[UA][UG][CG][CG]A
Motif416	[CA]A[CA][CA][AU][GU][UG][AUG][CG][GU][AGC][UC][AU][CG][CA][GA][CUA][AG][CA]U[GU][UG]UGA[AG][CA]UGUU[CUA]A[GC][AG]A[CG]CA[CG][UC][GA]GAC[CA]C[GUA][GU]C
Motif417	CUGGG[CG]A[AG]CA[UA][AG][GA][UC]GAGACC[UC]
Motif418	ACCA[ACG]U[UG][UG]G[AG][AC][ACG][AG][CU]A[AG]U[AGU][GA][AGU][UA]U[ACG][UG]A[AC][ACU][GA][UC][AGU][ACG]UUC[ACU][CA][UC]UG[UG][GU][CGU][CU][ACU][CU][UA]A[GC]C[CG]
Motif419	CU[CA][AC][AU][CA][GA][UA][GC][UA]U[UA][GC][GA][GU][AG][UA]U[UA][UA][GU]G[ACU][CU][UC][CAG][CUG][AUC][AU][CA][AUG]GA[UC][UG][UC][CGU][GU][AG][AC][AU][UA][AU]UU[GA]G[AC][AU]
Motif420	CG[GA]G[GCU]UGA[GA]G[UG]AG[GU][AU]GGUU[GC]U
Motif421	G[CG]UC[CUG]C[UC][CU]U[CU]UC[AU][GAC][AC]U[CG][CU]UU[CGU]
Motif422	[AU]GG[GA]UU[GU][AU]U[CG][GU]A[GU][CU]AG[AG]A[GU]U[AG][CG][AU][CU]A[CU]CUGA[CG]CCAAAG[GU]AA[AU]UCAA[GU][CU][AC]AU
Motif423	AA[UA][GA][UA]AA[AG]GAA[GU]U[AGC]UGU[AGC][UG][UC]U
Motif424	G[GA]G[CU]G[CG]C[CGA]G[AUG][CGA][CG][GCU][CG][AU]G[CGU]C[CA]C[GC][GU][GU][GUC][GU]C[GAC][GC][ACG][GCA][CG][CG][GC][GA]A[CG][AC][GU][CG][GC][GC]
Motif425	[GA]G[AUC][CG][UG][GA]C[UC][GU]GGUG[AU][CG][GC]CUG[GU]A[AUC][AGC][CU]C[CU][AUC][GC][AU][GC][UC]G[CG][UG][CU][AG][GC][CG][CG][CA]C
Motif426	[GC][GC][GC][ACG][GAU][GU][CG][CG][UC][GU][CU][CU][AC][GU]GC[ACU]C[CU][GA][AC][AG][GAC][GCU][AC][AC][CU][CG]U[GU]C[UC][UCG][CG][CG][CG][AG][GCU][GAC]U[GU][GU][CG][AG][GA][CA][AU]G[CG][UCA]
Motif427	[GU][CG][UCG][UC]U[CG][UC][CA][UA][AGU][ACU]C[CU][CA][CAG][UA][GU][CG][UG][UG]CC[UA][GU][GC][ACU]C[ACU][GCU][GAU]GG[GC]A[AG]A[AC][AG][CG][UA]G[GA][GA][UAC][AU]G[AG][GC]A[AC]
Motif428	[GUA][GC]U[GA][GA]GA[CA]A[AU]UA[GU][AC][UG][GA][CGA]A[GA]G[CA]A[CA][CA][AGU][CG][AU]G[AUC][AU][AGC]UC[AU]CU[CG]C[AU][GUC][ACU]AG[CU][UC]AC[UA]GA
Motif429	A[UG][CGA][CG][AG]AUC[CUA][GA][UAG][AC][UA][GA]A[GU][CA]U[UC][GAU]G[CG]UG[UG][UC][CU][GU][GAU][AG]A[GAU]U[GC]UC[UA]UCA
Motif430	AUU[AG][CU][UC][GU][ACG][AG][CU][UA][CGU]AG[AUC][AC]AU[GC][GC][UC]A[CA][UC][GC]G[UC][UC][AUC][CU]C[UC]UG[GC][UC][CA]UAC[CU]
Motif431	[UC][GU][AC][UC][UG]C[UA]G[GC][AUC][GA]GU[GA][AC]U[GC][GU][UA][GC][AGU]U[AG]G[UA]CUGG[UG]G[AG][GU]GG[CG][UG][GC][UA]GG
Motif432	[UC]U[GC][CG][AU][UG]C[UA][GU][AGC][AU][ACU][GU][GAU][ACG][GU][CAU]A[UC][UCG][UC]U[GA][CG]UC[AG][CG][AUC][GU]A[GAU]U[GC][UA][AC][UGA][UA][UA]A
Motif433	A[GA]GAAGCU[UC]CU[GA][GU]AG[AC]UCCUG[CU][UA][CG]C[GU]UC[GU]
Motif434	UAUU[AG][AG]CUGUGCUGCU[CG][AC]AG[GU][AC]AGG[GU]UG[AG]
Motif435	UA[CU][AG][AG]UUAGUUUUGCAGGUUU
Motif436	AC[AU]A[UC]UA[AU]GG[CG][AC]CGC[GU]G[UG]GAA
Motif437	UCCCGAUAAACCCCUAAAUAGGGACUUUCCCGGGGGGUGACCCUGGCUUU
Motif438	UAGGAAAACCUUCUGUGGGGAGUGGGGCUUCGACCCUAACCCAGGUGGGC
Motif439	[GAC][AGU][GA][GA]A[GA][GA][CA][UGAC][CG]A[GU][CG][UCG][GU]G[CG][AU][GAC][GAC][UCG][AG][AGU][CG][CGA][CGUA][CG][UC][CGU][GUC][GU][ACG][CA][CA][UA][UG][UGC][UAC]G[UG][CG]U[GC][UA][GCU][CGU][UCG][UC][CU][CU]
Motif440	G[AG]G[AG][AG]G[CA]AG[UC][AG][GC]G[GA]UG[AU][AG][ACG][UC][GU]G[AU][CU]A[AGU][AU][GA][UC]
Motif441	[CG][AU]G[UG]G[GUC][UACG][CG][AC][GC][ACG][GC]G[CA][GA][AG]AG[AC][CA][UAG][UC][GAC]G[GA][GC][AG][AU]U
Motif442	[CA]C[AU]G[GAU][GC][GC][CG]C[AC][GU]C[CUA][GC][CU][CG][CG][CA][UC][GU][AG][GC][AC][ACG]CC[AC][CAG]G[UGA]C[UA][GU][CG][AU]CU[GUC][GAU][GC][CA]
Motif443	[AC][CG][CG][AGU][GC]UG[CU][CG][AC][CA]C[AC]A[AG][AG][CG][CUA][CG]U[GU][GU][AGU][CG]A[CG][UAG]G[GA]G[UG][AUC]AG[AC][GU]G[GA]A[GC][UC][GU]C[CU][GA]A[AGU][AG]A[GA]
Motif444	[AG]GA[CU][CG][CUG][AG]G[CU][CU][GAC][AUG][GC]U[CG][UA]CU[AG][AU][UC]ACUG[CU]CU[GA][GC][UC]AA[UA][ACG][CUA][CU]G[AU]C[CG]
Motif445	[GCA][UA][GAU][UG][GCU][AG][UC][AGU]GC[UG]G[ACG][UGA][GC][AUG][CU]C[UA][GA]U[GC][ACG]CUG[AG]G[GC]
Motif446	[CU]C[UA][CU][AG]GC[ACU]AC[AC]C[CA]AG[CU][CU][GA]AU[GU]G[GAU]C[UA][GU][AU][GC][UG]

## Sheet: MotifsForTable2
Experiment	Motif #	Regular Expression of the Motif Sequence
Virus vs Hominidae	Motif1	[CG]AUG[AG]A[GUA]A[AG][AG][AU][GA][AG]A[UG][AC]AU[GA]U[UG][UA][GUA][GU][UG]AGCCAAGGAUGACUUGCC[UG][GA][UAC]U[UC][UC]U				Motif Length Statistics
	Motif2	[GA][UCG]UGACAGAAGA[GU]AG[UA]GAGCAC[AU][CA]A[UAG][GA][GA][UG][GC][AG][CA][UA]U[UG][CUG][AUC][AU][UGA]				Experiment	All Created Motifs				Among Best 100 Features
	Motif3	[GA][UA][UC][GC][UG][CA]G[GA]A[CG]CAGG[CG][UC][UA]C[AG]U[UG]C[CG][CA][CA][CU]CAA					Min	Max	Mean	Median	Min	Max	Mean	Median	Num
	Motif4	[UA]AG[AG][UC][AUG]U[CU]AGGCAGUCUCCUUGGCUAU[CU][CU][UA][GU]A[CU]AU[GU][UC][UC][CU][UC]U[UC]U[CU][UA][CU][UC][CU][AC][UA]				Virus vs Hominidae	11	50	38.2915	41	15	50	43.1077	50	65
	Motif5	[UA][UC][ACU][UA][AU]U[AC][AU][AU][AU][AG]U[GA][UA][AU][UG][UA][CA][CU]ACUGAAGUGUUUGGGGG[AG]ACUC[CU][UA]GG[UA]				Homo sapiens vs Hominidae	11	50	38.2915	41	11	50	38.1562	41	64
	Motif7	UU[GAC]A[GU][GA][GAU][GU]AAUG[UG]UG[UC]CUGGC[UA][CA]G[AU][GU]G[ACU]C[AC]U[UG][AG][AG][CAG][UA][CA][UG][GA][AU][UA]				Aves vs Hominidae	11	50	38.2915	41	11	50	37.2267	41	75
	Motif10	UU[GA]U[UC][UC]GAUUGAGCCG[UC]GCCAAUAUC[AU]C				Nematoda vs Hominidae	11	50	38.2915	41	11	50	34.1818	37.5	22
	Motif11	CGAGAUAUU[AG]GUGCGGUUCAAUCA[AG]A[UA]A[GA][UC]C[GA][UC]ACUCUU[AU][UG][GCU]U[UG][AGU]UAGAG				Cercopithecidae vs Hominidae	11	50	38.2915	41	21	50	39.0625	41	16
	Motif12	G[UA][UC]G[CA][AU][UA][UA][UC][GU][CU]U[UG]C[UG][CU][UG]UGCGUGCUCAC[UC][GU]CUCU[UA]UCUGUCAG[AU]U[UG]CC[GU]G				Pisces vs Hominidae	11	50	38.2915	41	21	50	40.0667	40	15
	Motif15	U[GA]AGU[GC]U[CU]GAUUAGAUCAUGUUCG[CU]AGUUUCACCC[GA]UUGACUGUC[GU]C[AG][CU]C				Hexapoda vs Hominidae	11	50	38.2915	41	15	50	41.9565	42	46
	Motif21	[UG][AU]AG[UG][UC][AGU][UC][AG][GU]A[GU][UG]U[GU][UG]U[GU][CG]AAGA[GA]A[CG]AA[AG][AG][UC][AG][GA][ACG]G[UA][UAC][GC]U[UG]				Brassicaceae vs Hominidae	11	50	38.2915	41	15	50	44.241	49	83
	Motif29	[CAU]A[AG][AU]U[CAU][GA][AU][AC][AU][AC][AG][AGC]C[AG]U[UG]AA[CU]A[CG][ACU][UG][CU][UGA][AU][AU]A[AC]A[GCA][CU]UCU[GC][CAU][UA][AU][AC]C[AC][GU][CA][GU][UG][UA][AU][ACG]				Laurasiatheira vs Hominidae	11	50	38.2915	41	15	50	44.1944	49.5	36
	Motif34	G[AG][AU]CAU[CA][AU]UU[GU][AU][GC][UC][GA]CAGC[GU]UU[GC][AU]UG[UA][AG][AC]UUU[CAU][CUA][UC]UU[UA][CU][UA]UU[UA][UC][CU][AC][UC][UA][GU]U				Rodentisa vs Hominidae	11	50	38.2915	41	15	50	35.5294	40	51
	Motif61	[UC][CU]CC[AC][AU][AC][AG]C[CU][CU][GC][CG][AU]U[CU]C[AC]AU[CUA]A[GC][AG][AU][AC]G[GA]U[CU][UG][AG][GUC][GC]U[CG][AU][CGA]AG[CU][CA]A[CU][UG][CA][CA][UC]				Monocotyledons vs Hominidae	11	50	38.2915	41	14	50	41.24	41	50
	Motif74	G[GAC][CU][UG][GAU][UA]AA[UC]GACGC[UC]ACGUCAUU[GA]U[UA]ACA				Fabaceae vs Hominidae	11	50	38.2915	41	11	50	38.4167	41	84
	Motif82	[CA]A[UA][AG]U[AU]U[GA][UC][AG]UAU[AG][UC]AUAUA[UC]											39.7816
	Motif116	C[ACU][CG]A[CU][UC][ACU][GU][AC]UCGA[UA]AGUCU[UC][AGU][GA][AU]GUU[GA]GU
	Motif122	A[GA]A[AU]U[CA]U[AG][AG][CG][AG]GUU[CG]A[GU]G[GU][UAC]UUC[CU]UC[AG]UAGAG[AG][GU]UG[AC][GU][CU][GA][AG]
	Motif192	U[GU]CU[GA]A[UA]CUC[UC]U[CU]G[GU][AC]CU[CG]U[CU]CU[UC]G
	Motif224	[GC]U[AGU]GGAAG[AG]A[AU]UU[AC][AG]G[AG]CUGA[CG][UG][UG][CU][GC]AAA[UA][AU][CG]CC[UA][UA]U[AU]A[AU][AC][ACU][CA][GA]G[GA][GU]U
	Motif236	GUCUAUGUAUU[AG]UGAGAUA[GU]CUACUUCUAUG[AG]CUAGGAUA
	Motif240	CAAUCUCAUUU[CG]AAUA[CG][AU][CU]UCAGAUCUGAUGAUUGAUUAGG
	Motif252	GU[CG]CUGAGCCGAU[AG]AGCCUC
	Motif263	G[AG]AAUGCAACAGAGA
	Motif273	GUUGUCAG[CU]AGACUAUCGGUC
	Motif301	AGGGAAGC[AG]CUUUCUGUUGUCU[GA]AAAGAAAAGAAAG[UC]GCUUCC[CU]UUU[AG]GA
	Motif302	[UA][AG]UU[GA][UC]G[GU]U[UC][UG][UC]U[UG][UC][AC][UA]UUA[UAC][GAU][AU][UCG][UG]AAU[GC][AG][CU]A[AC]AA[AG][GC][UC][GAC][CA]A[CA][UC]U[AC][UC]UUUU
	Motif303	CA[AU][UG][CU]A[UA]GU[AGU][AU]A[AC]U[UA]AAAU[AGU]U[GA]A[UAC]UG[UGA][CU]ACCU[UC]U[CG]UG[AG]G[UA][AG]GAGUAA[UC]G[CU]
	Motif305	[GAU][UG][GUA]G[UGA][GU][GUA][UAG][ACGU][AU][UGA][UAG][CUG][CA]C[CA][CG][CAU][CU][UCA][AG]G[GA]AGAUAACU[AG]UACA[AG][CU]CUACU[GA][CGU]CUU[UC]C
	Motif307	[UC]AU[UG][UC]C[AC][CG][AU][AU][AG]C[UA][UA][UA][UAG]UU[UG][GU]G[GU]A[CU][AG]UACUUA[UG][GC][CU][UG][AU]A[AC][AU]A[AU][AC][AU][UG]UA[UG][UG][UG][GU]
	Motif309	[GA][UC][UG][CU][CU]AA[AUG]G[UA][GA]C[UA]U[UA][CU]AGUGC[AU]G[GU][UC][AG]GUG[AUG][GU][UAG]U[GU][GAU][GUA][CA][UA][GCUA]U
	Motif312	[GA][AU][UG][UGA][UGC][UCG]U[UA][GU][UC]U[AGU][AU][UA][UA]U[UGA][AU][AU][AU][AU][UAC][UGC][AG][AC][AC][UA]A[AU]A[CU]A[AG][CG][AG][AG][AU][UC]A[UCA][UC][UA]U[UGC][CGU][UAC]A[CG]CA
	Motif314	A[GC]UG[UC][UA]GC[CA][UG][UC][GA][UC][UAG][GU]CAU[GUA][GU][UAG][GU][UA][UA]CA[AU]GC[AU][GA]CA[UG]U[GC][UA]A[CG]A[GU]G[GC][CG][UA]AU[CG]A[AU]
	Motif315	G[GA][AG][AG]GCACUUUCUGU[UG]G[UC]C[UA][GA]AAA[AG][AGC]A[AG][AG]
	Motif316	C[CU]CAGU[GU][UA]UCA[GC]A[CG]U[AG]C[CU][UG][GA]U[UG]C[AU]G[GU][AC][CU]A[UAC][UC][CG][UC][AC][AG][AU][UG]GUACAGUA[CG]U[GC]UG
	Motif317	[UA][GU][AU][UG][UAG][CGA][AC][AU][UA][CGA]U[UAG][AU][UG][UG][GACU]UC[UC]A[GU]CA[CU]C[AG]U[UC]U[GC]AAAU[CG][AG]GU[GUC][UA]U
	Motif319	AG[CA][AG][CU]A[CU][UC][GC][UA][GU][UG][GU][AU]UAU[UG][UC][GU]G[CU][UA][GC]UGCAAA[UC][CA][CU]AUGCAAAACUGA[CU]UG[UA][GA]
	Motif327	[UC][GC][CU][UCG][UAC]UG[CU]U[ACG][GCU][AG]GCU[GA]GU[AC]A[AU]A[UC]G[GA][AG][AC]CCA[AG][AGU]U[CG][CG][ACG][CU][UAC][GCU]U[CU][CA][ACU][AG][AU][GA][AG][AG][UG][UG]
	Motif330	[AGU][GA][CU][AG][CU][UA]GG[UA][UA]G[GA][AGU][UAC]U[CA][AG][CGU]U[GU][GU][GC]AA[GCU][ACG][CGU][UC][CG]U[ACG][AU][CUG][AU]C[UA]GU[CAG][UA][GA][GU]UA[ACU][CUA]G[AC][UA][GC]
	Motif331	[UC][CGU][UG][UA][CG][AU][GA][AC][GA][GC][UG]G[AU][UAC][AC][CA][CA][AC][GAC][UCG][AU][CAU]G[UCG]U[UG]UGU[UG][CU]ACA[GC]UGGCU[AC]AGUUC[AC]GC[AC]
	Motif332	[UG][GA]AC[UC][UC]GUG[AG][ACU][GC]U[UC][UC][CA][CA][AUC][UG]U[AGU][UC][CA][AC][UA][CU]C[UC][AU][CU]G[CG][CG][UC][AGU][AU]G[GA][CA]U[UCA][UA][CAU][AGU]G[AGC]AG[GC][GAU]
	Motif339	[GA]GC[CAU][UA][GA][CG]U[GCUA]U[CGA][UA][UG]UUC[UA][CG][CA][UC]U[CG][UA][GUA]C[UC][AC][AUC][AU][CG][UAC]U[UA][GC][UC][AC][CA][CA]U[GU]A
	Motif341	[ACG][UAC][UA][AG][ACU][AG][UC][UC][GU][CU]A[UA]GU[UA][GCU][GU][CG][GA][UAC][GU]G[AUC][ACG][ACGU]C[AC][AC]U[GA][CA]A[AG]U[AUG][UC][AU][GU][UAC][GCU][UAG][GAC][UA][GA][UA][GA][CA][UA][ACU]
	Motif343	[UA][CG]U[AG]A[CU][CU][AU]UGU[GU]GU[UG][GC][CUA][GA][AC][GU][GA]U[AG][CUG][GUA]A[GAC][GUC][AG][ACG]AACA[UA]G[GU][UC][UA]C[ACU]G[UC]C[AG][AG][GC]C[AU]C
	Motif344	GA[GUA]U[UA][AU][GA]G[UC]A[GC][UC][AU][GU]CA[CU][AG]U[UA][AUG]U[UG]G[CUG][UG][UC][GC]UG[GU][ACG]U[UC]U[CU][CGU][GA][AC][AU][CA][GUA][GC][AU][GA]CA[AG][GUC][CA]
	Motif348	[GU][GA][GC][AUC]A[GU][UGA]U[UGC]CU[UA][CUG][GCU][UA][GU][CA]C[AUC][CA][AC][AC][AUC][UAC][GU][UAG]G[AG][UA][CUG][UG]C[CU]AGG[AG][UG][UC][AGU]U[CG]C[AU][GA][CAU][ACU][CGU]A
	Motif349	UUUAUCUGAGAUUCA[AG]AAUUAAGCAUUUU
	Motif352	[GA][CU][UG][UG][UG]U[UG][GUA][GUC][UGC][GCA][CUG]A[AG][UGA][UA][AG][UC][GU][UC][UC]U[GC][UAC][GUA][UGA][UC][UC]CA[AC][AU][UC][AU][UGC]AA[AG]A[UC]G[AC][AC][CA]A[GUA][AG]A[AGC][AG]
	Motif365	[CA][GU]CAGA[UA][AG][CG]UG[CA][AU]U[CG][AU]GG[AC][AU][CU]UG[AG][UG]UGGAUA[AU][GU]AAUCAG[CU]CAC[CA][AG][UC][CA][AC][GU][UG]
	Motif366	AG[CU]UGGG[GU][AG]GUGGG[AG]A[AC][CG][CG]CUUC[AC][AU][AU][CG]AGGAGU[AU]GA[AU][CG][AC][AC][CU][AC][CG]UUAU[CG]CA
	Motif371	UG[GC][UG][GA][CG]U[CG][UA][GC][AUC]G[AU]U[GU]A[ACU][GUC]C[AC][CGA][UGC][CG][UAG][AC][GCU][CUG][CU]CA[GC][CG]A[UA][GCU]A[GU][UA]G[AC][UA][GUA][UC]UGUU[CG][AU][GA]
	Motif374	U[UG]U[CG][UG][GA]G[UC][UA][UC]UAUU[UC]U[AG]A[GU][CG][CU]C[AC]AAG[GU][UG]GAA[UA][UG]U[UG][UC]UG[GC]GA[AC][GA]UUUGAGC
	Motif377	ACU[GA][CG]A[UCG]U[GA][UA][GA][AG]GC[AU]C[UC]U[CGA][CUG][AU]
	Motif387	[AU]U[GUA][UA][GU][CU][AC]UGU[AG][UA][AC][UA][AUG][UA][GUAC][UC]A[UG][AUG][GCU][ACG][CU]A[AUC][AC]UA[UC][AGU][UG][AU]U[UG][AGU][GU][GC][UC][CAG][UC][AU][AUC]AU[AC]UA[UC][AC]
	Motif389	[GAU][AC][AC][AGC]C[ACU]GU[CU]U[UAC][ACU][CU][UA][GU][UAC]A[GCU][UG][UG][CU]U[CAG]C[UG][GU][GAU][GUC][AC][AGU][CA]C[AU][CG][GAU][CU][AU][UC][AU]U[GA]C[UA][GA][UC][AU][GAU][CU][CU][AC]
	Motif391	[GC][CG][UG][UC][GU][UC][CGU][CG]U[CGU][AUC][CA][CGU][AGC]U[CA][AC][AC][GUC][CUA][AUG][UA][UA][ACG][CGU]C[AC]GGAA[GU]CCCUUA[CG][CA][CU][CG][AC][AU]AA[AG][GA][UC][AG]
	Motif396	[ACG][AGU]G[AG][AU][UAG][CGU][UG][GA][GA][UG][UC][UC][GA][ACG]G[GC][CAG][UGC]C[AU][AG][GA][AG][AU][GU]C[CUG][AG][CG][UA][CU]U[UAC][UG][UC][CUA][GUA][CA][AU][GUAC][AUG]U[CGU]C[AU][GACU][AU][AG][GA]
	Motif397	[UA][UC][UA][CU]A[UC][UG][GAU][UG]A[AC][ACGU]A[GA][AGU]G[UG][AG][AG][GA][AU][AU][GAU][UC][AU]G[GU][UC][UAC][UAG][GAC][CAU][CU][AGU][GU][GAU]GA[AC][ACU][CA][GCU][CG]U[CG][UG]CU[CGU]U
	Motif405	[UG][UA]U[UA][UA]A[CUG][UC][AU]G[GA][AGU][GAU][UG]U[AC][AU][AU]A[AU][ACU]A[AU][CUA]A[CA][CU][GUC][UG][UGA][AC][UA][AU][UG][UAG][CA][AU]G[AC][GAC][UG]
	Motif407	AGUU[UC][GA][GU][UC]UU[UG]GU[UC]U[GA]GG[UA]UUGUU[CG][UG]AGG[UA][AG]U[GC][GA][UG][CA][CA][CA]A[GA][GC][GU]A[UC]CCCAG[AG]
	Motif410	[UC]UC[AU][ACG][AU][AGU][GA]C[UA][CA][UG][GC][AC][GA]A[CG][UA]C[ACU][GU]A[GA][CU][AU][UA][GUA]A[GU]AGAAG[UA]CA[GA][UG][GA][CG][AU][UC][CGU]AC[AU][GU][ACU][AU]
	Motif422	[AU]GG[GA]UU[GU][AU]U[CG][GU]A[GU][CU]AG[AG]A[GU]U[AG][CG][AU][CU]A[CU]CUGA[CG]CCAAAG[GU]AA[AU]UCAA[GU][CU][AC]AU
	Motif423	AA[UA][GA][UA]AA[AG]GAA[GU]U[AGC]UGU[AGC][UG][UC]U
	Motif428	[GUA][GC]U[GA][GA]GA[CA]A[AU]UA[GU][AC][UG][GA][CGA]A[GA]G[CA]A[CA][CA][AGU][CG][AU]G[AUC][AU][AGC]UC[AU]CU[CG]C[AU][GUC][ACU]AG[CU][UC]AC[UA]GA
	Motif432	[UC]U[GC][CG][AU][UG]C[UA][GU][AGC][AU][ACU][GU][GAU][ACG][GU][CAU]A[UC][UCG][UC]U[GA][CG]UC[AG][CG][AUC][GU]A[GAU]U[GC][UA][AC][UGA][UA][UA]A
Homo sapiens vs Hominidae	Motif1	[CG]AUG[AG]A[GUA]A[AG][AG][AU][GA][AG]A[UG][AC]AU[GA]U[UG][UA][GUA][GU][UG]AGCCAAGGAUGACUUGCC[UG][GA][UAC]U[UC][UC]U
	Motif4	[UA]AG[AG][UC][AUG]U[CU]AGGCAGUCUCCUUGGCUAU[CU][CU][UA][GU]A[CU]AU[GU][UC][UC][CU][UC]U[UC]U[CU][UA][CU][UC][CU][AC][UA]
	Motif7	UU[GAC]A[GU][GA][GAU][GU]AAUG[UG]UG[UC]CUGGC[UA][CA]G[AU][GU]G[ACU]C[AC]U[UG][AG][AG][CAG][UA][CA][UG][GA][AU][UA]
	Motif9	[CU][CU]C[UA][AU]GAGUUCC[CU][CU]U[GU]A[AG]C[AG]CUUCAUUG[GU]
	Motif12	G[UA][UC]G[CA][AU][UA][UA][UC][GU][CU]U[UG]C[UG][CU][UG]UGCGUGCUCAC[UC][GU]CUCU[UA]UCUGUCAG[AU]U[UG]CC[GU]G
	Motif14	GG[UC]G[CU]AC[CA]GGCAUCUGAUGAAGCUGCCAGCAUGAUCUA[AG]UUA[AGU]CUUU[CA]UU
	Motif22	[AU][UC][GU][UA]UG[AU][UC][CA][AU][UA][AU]U[UA]UU[CU]GCACGUG[UC]UC[UC]ACU[AC]CUCCAACA[CU]
	Motif24	[CU][UC][CG][GU][UA]U[UC]U[UG][GU][CU]UGUUG[AG]A[AU][CU]A[AG]AUU[CU]A[AC][AG]C[AC]C[AU]AA[AC]UC[CG][UC][AC]A[AU][AC]U[CG][GU][AC]UU
	Motif35	GU[UG][UG]UGU[UG]U[GU]G[UA][AG][GA][GA][AG]GGAGGUGGG[CU]AUACUGCCAA[UC]AGAGAUCUGUUA
	Motif39	ACAGA[GC]AUCUUUGGCAUUCUGUCCACCUCCU[CU]
	Motif43	UGGA[UC]CUCGACAGGGU[UC]GA[UC]AUGAG[AG]ACA[CU]A[UC]G[AGU][GU][CUA]A[AU][UC][CA]A
	Motif50	AU[CA]UCUGU[GU]C[UC]UCUUUGUCUA[CU][AC][ACG]UUU[UG]G[GA]AAA[AG][AG][GU]U[GA][AG]UG[AU][CU][GA][CU][CU]AU[UC][GU]
	Motif66	G[GU][AU]UCA[UG]GC[AGU][AG]UCUC[UC]UUGG[AC]
	Motif76	[AC][AG]G[CU]UCAA[GU]AAAGCUGUGGGA
	Motif91	[UG]A[UC]U[CG][CG][AGU]U[CA]A[AG]C[CGU]C[AGU][AU][GU]C[UA][AU][GC][CGU][UA]C[AC][UA][GC][CA][UC]C[GU][GA]A[CG]A[GA][GC]CU[ACU]A
	Motif95	G[AG]A[GU]A[GU][CG]AAUG[GU][AG]AA[GU]C[AC]G[AG][AG][AC][ACU][AC][CU]AAA[CU][CU][AG]A[AU]A[CG]AG[AG][GU]GC[GU][CU][AC][GAC]C[CAG][AC]AA
	Motif96	C[AC]G[AC][AG]AAU[CU][AC][AG]CAAA[CU][AC]G[AU]AACGA[AG][GU][AC][GU][GU]U[GU]CUU[CG]G[CG]AA[CAG][CG][AC][UC][CU][UG][UG]U[UC][GAC]A
	Motif108	CCGUUCACCCCACU[CU]UCAAUCUGUAGUGA
	Motif110	[AC]AA[UG][UC]C[AG]CC[GU][GC][CU]G[AG]U[GU]UUG[AU]G[CU][AG]A[AG]A[AU][CGU]G[AG][AG][AG]AG[CG]AAA[AG][UC]C
	Motif116	C[ACU][CG]A[CU][UC][ACU][GU][AC]UCGA[UA]AGUCU[UC][AGU][GA][AU]GUU[GA]GU
	Motif125	AACAACUGUUUU[CU]GUCCUUAA
	Motif155	CCAACCU[CU]UCAUCGUUCCCUUCU[CU]UG[CU]AAUAACG[CU][CU]GUUUUGCAAAAC[CU]G
	Motif164	GGAUUACUGGGCGAAUACUCCUAUGGCAGAU[AC]GC[AU]UUG[CG]C
	Motif173	GACGUU[AU]UAC[CG]CAACA[AU]UAUAA[CU]UUCUGUUGUAGUCA[AU]CUUCUGCUGCAA
	Motif202	GAUGGGUUGCAA[GU]AGAACAUCACUAAAAUAGAAGU[AG]A[CU]AUUGUU[GU]GG[AG]AA
	Motif217	GAUGUAUAAUAACUAAGCGUCGCUCUGA
	Motif229	GGGACUGU[CG]GUCU[CU][GU]GUU[CU]GCGA[CU]CCA[CU]A[AC]GUAAUCUUUUG
	Motif255	CAGCUAUUCCG
	Motif262	CACGUACU[CU][AC][AC]CUUCUCCAAC
	Motif301	AGGGAAGC[AG]CUUUCUGUUGUCU[GA]AAAGAAAAGAAAG[UC]GCUUCC[CU]UUU[AG]GA
	Motif303	CA[AU][UG][CU]A[UA]GU[AGU][AU]A[AC]U[UA]AAAU[AGU]U[GA]A[UAC]UG[UGA][CU]ACCU[UC]U[CG]UG[AG]G[UA][AG]GAGUAA[UC]G[CU]
	Motif304	UCUCA[UG]GCUGUGAC[CU]CUC[UC]A[GA]
	Motif305	[GAU][UG][GUA]G[UGA][GU][GUA][UAG][ACGU][AU][UGA][UAG][CUG][CA]C[CA][CG][CAU][CU][UCA][AG]G[GA]AGAUAACU[AG]UACA[AG][CU]CUACU[GA][CGU]CUU[UC]C
	Motif308	U[CU]C[CU][AG]GUUCUUCC[CU][AG][GA]AGU[CU][GA]GGAAAAGCUGGGUUGAGAGG
	Motif311	AGGUUGGUGCAAAAG
	Motif313	UACU[UC][GA]A[AG]GAGAGGUU[GA][UC]C[CU]G
	Motif314	A[GC]UG[UC][UA]GC[CA][UG][UC][GA][UC][UAG][GU]CAU[GUA][GU][UAG][GU][UA][UA]CA[AU]GC[AU][GA]CA[UG]U[GC][UA]A[CG]A[GU]G[GC][CG][UA]AU[CG]A[AU]
	Motif316	C[CU]CAGU[GU][UA]UCA[GC]A[CG]U[AG]C[CU][UG][GA]U[UG]C[AU]G[GU][AC][CU]A[UAC][UC][CG][UC][AC][AG][AU][UG]GUACAGUA[CG]U[GC]UG
	Motif317	[UA][GU][AU][UG][UAG][CGA][AC][AU][UA][CGA]U[UAG][AU][UG][UG][GACU]UC[UC]A[GU]CA[CU]C[AG]U[UC]U[GC]AAAU[CG][AG]GU[GUC][UA]U
	Motif321	[CU][GA][UG]UC[GA]C[UA]U[UG]AU[UC]U[GA][UC]G[AU][CU][GC][UA]AU[AG]UA[AC][AC][AG][UG]GGU[CA][CG]ACU[CA][UA][CU]
	Motif323	UGAGG[UG]AGUAG[GA]UUGU[AG]U[AGU]GU
	Motif325	[CG][CUA][CGU][GUC][GUC]C[CU]C[UC][GU][CG]C[UC]C[CU][UCG][UCG]C[CU]CC
	Motif326	[AG][AGU][CAG][AC]AA[AC][CU]CA[CU][UC]GACC[GA][UA]UGA[ACGU]UG[UCG]A[CA]C[CU]U[GA][GAU]GG[CU][CU][CAU][GAU][CGU][AC]
	Motif329	C[UA][GC][UGA][UGC][CU][UA]GUG[CG][UC][UC]UA[UG]G[GU][CA][UG]UUU[CU]AU[UG][CU][CU][UG][AU]UG[UG]GAU[UA][GC][UAC][AG]
	Motif333	[AG][GAC][AU][AG][GC]A[UG][CG]AC[UA]G[GA][AG]CUU[GU]G[AU][GUC]UC[AG][GA]AA[GAU]G
	Motif336	CA[GU]GCUGUGAC[CU]CUC
	Motif338	[UC]C[CUA][UG][GC][CU]C[CG][UA]C[GA][AU]G[GAC]A[GC][CA][UG]CA[CU][AC][GC][UC][CA][UA][AGU][UAG][UC][GACU][ACGU][GU][UG][CU][UA][CAG][CAU]U[UC][CU][CA][CU][GU][AU]C[UAC][CUA][UCG][AC][CG]
	Motif339	[GA]GC[CAU][UA][GA][CG]U[GCUA]U[CGA][UA][UG]UUC[UA][CG][CA][UC]U[CG][UA][GUA]C[UC][AC][AUC][AU][CG][UAC]U[UA][GC][UC][AC][CA][CA]U[GU]A
	Motif340	ACAU[AG][CU][UA]U[CA]U[UA]UAU[AG]U[GAC][CU][CA]C[AG]UAUG[GAU]A[UC][ACU][UA][ACG][UC][AU][AU][AGU][GUC][CGU][UA][AU][UG]G
	Motif345	CA[CU]A[CA]A[CU][UCA][AG][UG][AGC][UA][CUA][UC][UA][UG][GU][UAG][GCA][UAG][CG][UC][GUA][CG][GAU][UG]U[GA][UGA]G[AG]AA[AC][UAC][GAU][CU]UUCU
	Motif346	[UC][CU][UC][UG]G[AUC][AG][CU][UA][GC][AGU][GA]C[AUG][GA][CG][AC][AC][GC][GA][AC][AG][ACG][UC][CG]C[CAU]U[AGC][ACU][UG][UG][CUG][AGU][CUG][ACU][UC][CA]AG[AUC][GCU][GC][GC][GU][GU][GUC][UCG][ACG]G
	Motif347	G[AU][GC][CU][CG][AU]UU[AGC][AU][CUA][AUC][UCA][AG][GCU][AUG][AC][UAG][AG][AU][CAG]A[UC][UC][CG]A[AGU][UG]G[GU]C[AG][CU][AC][UAG][GC]U[UACG][GUA][GU][UG]U[GU][UCG][UG][GAU][GC][GA][GU][UAC]
	Motif350	CC[CU][UG]U[CA][AC]A[CG]CAG[CG][UC][AG][CU]AG[CA][UC][AG][UG]GCA[GU]U[GC]A
	Motif351	[GC][AG][UG][UC][UG][UG][AU][AC][UC]GU[UC][UG]UCU[AG]UA[UC]A[UG]ACCCUG[UG][AC][GU][AU][UA][CU]C[GU][AU]A[UA][UA]U
	Motif364	[GA][GAU][CGU]C[UA][CG]A[GU][GA][AG][CUG][CU][GU]GG[GU][CU][UC]U[UGC]G[ACGU][GU]GG[CU][GAC][AGU]GA[UG]G[AU][GA][UG][UG][UG][GAC]U[GC][GCU]
	Motif376	G[UG][GC][GU][CG][UA]G[GACU][GU]G[CAG][AG][GC][AU][GU]GG[AG][UC][UCG][CU][UA]G[UG][GAC][CUG][CG][CG][CG][UG]G[UAG][UG][GUC][UGC][CU][AC][GU][CG][UGC][UC][GU][CG][CU][UC][CG][GAC][GCU]C[CU]
	Motif378	U[UG][UC][UC]U[UG][UA][UA][GUA][UA][GU]U[AU][AU]U[AU][ACG]A[GU][AG][CA][AUG][AG]A[GU]U[CAU]UUGC[AU][CA][UA][GU][UA][UA]G[CA][CU]
	Motif388	CUU[GU]C[AU][CU]UGG[CU]UG[CG]UG[GU][AG]U[AU][GU][AU][AG][CU][CU][AU][GU][CG]U[CG][AC]A[CG][CG]A[AC][CU]AAGA[GU]GA[GU][CG]CC[AU]U
	Motif394	U[AC][GU]CUG[CU][GU]UU[GU]GG[AC]G[CU]CU[CG][AU]C[CU][GU][CG]C[CU]G[AC][AG][AU]GC[CU][CU][AG]C[AC][GU]CU[CG]U[CG][CU]U[GU]CUCU
	Motif401	AC[AC]UU[GA][GA][UA]UAG[AG][CG]U[GA]GGC[AU][AG][GA]G[GU][AU][GAC][AG][GA][CA][AC]
	Motif402	GUGC[CA]U[CU]C[UC]UUU[AG]GA
	Motif408	[CG]G[AG]G[GU][GU][AU][UC]UGGAG[AG][GA][AG]AAGG[CA]AG[UG]U[CG][CA]UGA[UA]GG[UA][CU]C[CU][CG]U[CU]C[CU]C[AG][GU]G[GA]GC[UC]
	Motif421	G[CG]UC[CUG]C[UC][CU]U[CU]UC[AU][GAC][AC]U[CG][CU]UU[CGU]
	Motif445	[GCA][UA][GAU][UG][GCU][AG][UC][AGU]GC[UG]G[ACG][UGA][GC][AUG][CU]C[UA][GA]U[GC][ACG]CUG[AG]G[GC]
Aves vs Hominidae	Motif2	[GA][UCG]UGACAGAAGA[GU]AG[UA]GAGCAC[AU][CA]A[UAG][GA][GA][UG][GC][AG][CA][UA]U[UG][CUG][AUC][AU][UGA]
	Motif5	[UA][UC][ACU][UA][AU]U[AC][AU][AU][AU][AG]U[GA][UA][AU][UG][UA][CA][CU]ACUGAAGUGUUUGGGGG[AG]ACUC[CU][UA]GG[UA]
	Motif14	GG[UC]G[CU]AC[CA]GGCAUCUGAUGAAGCUGCCAGCAUGAUCUA[AG]UUA[AGU]CUUU[CA]UU
	Motif15	U[GA]AGU[GC]U[CU]GAUUAGAUCAUGUUCG[CU]AGUUUCACCC[GA]UUGACUGUC[GU]C[AG][CU]C
	Motif17	U[GU][AU][GU][GU][AU][GAU][UC][GU][GA]G[UC][AGU][AC]U[CA]U[GC]C[AC][UA][CA][CA][UG]GAG[GUA]UU[UC][AG][AUC][AC][GC][CG][UG]U[AC][AU]U
	Motif18	[GU]G[GU][UCG][UA][UAC][AG]G[AU][AU][UA][AC]G[CU]U[UG][UCG][UG][AU][GA][UGC][CA][CUG][UAG][CU][GC]G[GA][AUG][UCA][AGC]C[AGU][GU]A[UA][UG][AC]CCU[CA][UA][UC][CA]CUUA[CU]
	Motif20	[CUA]A[GU][GC][UGC][CG][UA][AG][GA][AC][UG]C[UC]C[UA][GA][UG][AU][GU]G[CG][AC][GAU][AC][GA][AC][GU][CU][CU]A[UA][CUG]A[CU][UC]
	Motif24	[CU][UC][CG][GU][UA]U[UC]U[UG][GU][CU]UGUUG[AG]A[AU][CU]A[AG]AUU[CU]A[AC][AG]C[AC]C[AU]AA[AC]UC[CG][UC][AC]A[AU][AC]U[CG][GU][AC]UU
	Motif25	CCUCCAGCGCGGGAGAGCAAGAGCUUGAGUGAAGCUCA[CU]AGAA[AC]CAACAG
	Motif40	UUUAUCUCCUCUGUUAGAACAAAACAACGUUGUUUAUUGCA
	Motif49	U[CU]U[AC][GA]UU[AU][CU][AG]AAAUC[GU][AG][UA][CG][AG]CUAGUGGCGUACAGAGUAGUCAAGCAUGAC
	Motif50	AU[CA]UCUGU[GU]C[UC]UCUUUGUCUA[CU][AC][ACG]UUU[UG]G[GA]AAA[AG][AG][GU]U[GA][AG]UG[AU][CU][GA][CU][CU]AU[UC][GU]
	Motif57	[GU]GGCUC[GC]GAUU[CG]GCUU[GU][GA][UG]GC[AU]G[GU]U[CG][GU]GG[AC]
	Motif63	AAUCAUGUUG[AG]AUCUU[GU][CGU][GU][GC]G
	Motif68	AA[GC]A[AG][GC][AU][GU][AG][AU][AG][ACU]CC[AC]A[AGU]G[CGU]AU[CG][AU]U[CU]C[UA]C[ACU][UA]U[UA][GU][ACU][ACU][CGU][UC]C[UC]U[UC][GA][AU][CA][AC][AU][UG]G[AG]A
	Motif84	[GA][GA][AU][UA][CG][AU][GA][AU][AU][AGU][UG][AC][GA][ACG]C[CGU]CUG[GA]U[UG]U[AU]G[UC][CG][AU][CG]UU[UC]CA[AC][UA][GC]C[AG][UC][UG][AG]AUC
	Motif87	U[CU]CAAAA[UG]AU[AG][CG][AC][GU][UG][UA]UA[UC][GU]UUU[GU]GCAAUCA[UC][UG][AU][UA]UCUU[UG]UAU[AG]A[AU][UC][AU]C[AU]
	Motif97	GA[UC]CUUUGCAUCUCUUU[AC]UGC
	Motif98	GAAGGA[GA]AUGUCAAA
	Motif104	[CU]G[AU]U[GU]G[AC]A[AG][AG][AC][AG]U[CG][CG]AUC[CG][AG]C[CU][AU]A[AG]GCUGUC[AC]C[CG][AU][AG][GU][GU]U[AG][UAC][CU]UC[CG][AC]GCUU
	Motif109	UAUCUCU[CU]GAUUAAGCUAUUUUAUUUCUAUCA[UG]CAU[CG]AUC
	Motif122	A[GA]A[AU]U[CA]U[AG][AG][CG][AG]GUU[CG]A[GU]G[GU][UAC]UUC[CU]UC[AG]UAGAG[AG][GU]UG[AC][GU][CU][GA][AG]
	Motif125	AACAACUGUUUU[CU]GUCCUUAA
	Motif128	GUGUACCUCUAGAUAU[AU]UAUUCUCUUGCUGCGUAGGGUUCCCAAGCUGCC
	Motif146	AAAAU[GA]GA[GU]U[GA][AG][AG][AC][AU]AU[GA][CG]A[GA]U[CAU][GAU][UG]GA[AC][CA]AAA[AC][AU][AGU][AC]A
	Motif151	[AC]A[AU][AU][AU]UAUA[GU]U[AU][AU][AC][AC]AACA[UAG][AU][GU]UCA[AC]UA[CU]UUU[AC]AA[AC][GU]G[AC]A[GAU]A[UA][AG][GAC][AC][CAU]A[UA]U
	Motif156	GGGGAUGUAACGCAUGUUGUUUUCUGCG[AG]G[AG]AGCAUUUG[CU]ACAUGUUUC
	Motif161	GAUGCUAGCAU[AG]GCGUAAUUUUGUGUUCUCAU[GU][CG]UGCAGCAGGGUUAG
	Motif196	GUCCUGUGGA[AU]UUUAAGUU[CU]CC[AG]AAACUGUU[GU][AC]U[GU]AGGACAUACAAGAUC
	Motif211	AACGAUUUCAACACUCUCUU[AC]CAGGAAC[AU][AU]C[CU]UCC
	Motif217	GAUGUAUAAUAACUAAGCGUCGCUCUGA
	Motif233	CAACCGG[AU]UUAUGACCAUUGAUUUGGUC
	Motif250	GUGAGUC[AC][AU][GU]AUCAA[AG]AU[AG]CGC[AU]UUC[GU]U[GU]A[CU]CAC[AU]UGGUUGAACC
	Motif252	GU[CG]CUGAGCCGAU[AG]AGCCUC
	Motif267	CAGCGACAGCC
	Motif272	CCU[CU]CUCCACC[AC][AC][CU]ACCA
	Motif280	CGUUU[CG]UAUUCACCAUCAACAUCUUUAA
	Motif284	CCCA[AG]AGAU[CG]CC[GU]CCA[CU]A[AG]U[AU]CCCU[CU]C
	Motif293	CUAUUAAUGAGAUUAA[CU]GUCGAGCAUUUG
	Motif294	UGAUCUUUCUU[UG]AU[AU]CU[CG][UC]AU[UC]A[AC][GC]AC
	Motif299	AGAA[AC]AUCCAAGG[CU]GUUUG[CU]AGAAA[AG]AGG
	Motif301	AGGGAAGC[AG]CUUUCUGUUGUCU[GA]AAAGAAAAGAAAG[UC]GCUUCC[CU]UUU[AG]GA
	Motif302	[UA][AG]UU[GA][UC]G[GU]U[UC][UG][UC]U[UG][UC][AC][UA]UUA[UAC][GAU][AU][UCG][UG]AAU[GC][AG][CU]A[AC]AA[AG][GC][UC][GAC][CA]A[CA][UC]U[AC][UC]UUUU
	Motif303	CA[AU][UG][CU]A[UA]GU[AGU][AU]A[AC]U[UA]AAAU[AGU]U[GA]A[UAC]UG[UGA][CU]ACCU[UC]U[CG]UG[AG]G[UA][AG]GAGUAA[UC]G[CU]
	Motif304	UCUCA[UG]GCUGUGAC[CU]CUC[UC]A[GA]
	Motif306	G[UG]GUUAC[GUC]GUUUGAG
	Motif310	[CG][UC]A[CU][CG][UG][GU]GG[UA]G[ACG][GU][AU]G[UA]GCU[GU]UCU[GC]AA[UA][GA]C[AC][AC][UC][GU]C[AC]C[CA][UC][AG][GU]GCA[AG]GG[AU]UU[CG]
	Motif311	AGGUUGGUGCAAAAG
	Motif312	[GA][AU][UG][UGA][UGC][UCG]U[UA][GU][UC]U[AGU][AU][UA][UA]U[UGA][AU][AU][AU][AU][UAC][UGC][AG][AC][AC][UA]A[AU]A[CU]A[AG][CG][AG][AG][AU][UC]A[UCA][UC][UA]U[UGC][CGU][UAC]A[CG]CA
	Motif313	UACU[UC][GA]A[AG]GAGAGGUU[GA][UC]C[CU]G
	Motif315	G[GA][AG][AG]GCACUUUCUGU[UG]G[UC]C[UA][GA]AAA[AG][AGC]A[AG][AG]
	Motif321	[CU][GA][UG]UC[GA]C[UA]U[UG]AU[UC]U[GA][UC]G[AU][CU][GC][UA]AU[AG]UA[AC][AC][AG][UG]GGU[CA][CG]ACU[CA][UA][CU]
	Motif325	[CG][CUA][CGU][GUC][GUC]C[CU]C[UC][GU][CG]C[UC]C[CU][UCG][UCG]C[CU]CC
	Motif327	[UC][GC][CU][UCG][UAC]UG[CU]U[ACG][GCU][AG]GCU[GA]GU[AC]A[AU]A[UC]G[GA][AG][AC]CCA[AG][AGU]U[CG][CG][ACG][CU][UAC][GCU]U[CU][CA][ACU][AG][AU][GA][AG][AG][UG][UG]
	Motif328	G[CG]UGGA[GC][GC][CU]UGC[AC][GC]UG[AG]GC[UAC][AUG][UA]G[AC][UA][CU][GUA][UC]G[CU]C[AU]C[UG]G[CU][AC][CU][UG][CA]CAG[CU][CG][UC][GC]GG[CU]
	Motif331	[UC][CGU][UG][UA][CG][AU][GA][AC][GA][GC][UG]G[AU][UAC][AC][CA][CA][AC][GAC][UCG][AU][CAU]G[UCG]U[UG]UGU[UG][CU]ACA[GC]UGGCU[AC]AGUUC[AC]GC[AC]
	Motif333	[AG][GAC][AU][AG][GC]A[UG][CG]AC[UA]G[GA][AG]CUU[GU]G[AU][GUC]UC[AG][GA]AA[GAU]G
	Motif336	CA[GU]GCUGUGAC[CU]CUC
	Motif346	[UC][CU][UC][UG]G[AUC][AG][CU][UA][GC][AGU][GA]C[AUG][GA][CG][AC][AC][GC][GA][AC][AG][ACG][UC][CG]C[CAU]U[AGC][ACU][UG][UG][CUG][AGU][CUG][ACU][UC][CA]AG[AUC][GCU][GC][GC][GU][GU][GUC][UCG][ACG]G
	Motif350	CC[CU][UG]U[CA][AC]A[CG]CAG[CG][UC][AG][CU]AG[CA][UC][AG][UG]GCA[GU]U[GC]A
	Motif356	GCACCAACCUAAUA
	Motif364	[GA][GAU][CGU]C[UA][CG]A[GU][GA][AG][CUG][CU][GU]GG[GU][CU][UC]U[UGC]G[ACGU][GU]GG[CU][GAC][AGU]GA[UG]G[AU][GA][UG][UG][UG][GAC]U[GC][GCU]
	Motif374	U[UG]U[CG][UG][GA]G[UC][UA][UC]UAUU[UC]U[AG]A[GU][CG][CU]C[AC]AAG[GU][UG]GAA[UA][UG]U[UG][UC]UG[GC]GA[AC][GA]UUUGAGC
	Motif385	[CA][AC]U[GA][AUCG][AU][GA][GA][GU][ACG]U[AU][AU][AC][AG][GC][CG]CA[UG][GA][GA][GU][CA][UAC][AC][CA][AC]G[UG][GA][AG][UCG][GC]G[AGU]C[GC][AG][GU]
	Motif390	[GAC]U[GA][GUA][UGA][UA][CU][AGU][GACU][GAC][UC][UAG]G[GA]C[AU][GC]UG[UA][ACG][UAG][UAG][GA][UCA][UG]AGC[UCG][GU][GU][UC]UG[AC][UAC]U[UA][GU][GC]U[CG]A[AG][GU][UAG][GC][UAC][GA]
	Motif402	GUGC[CA]U[CU]C[UC]UUU[AG]GA
	Motif413	C[CU][CG][CG][AU]G[CA][CG][UG]C[CU][GUA][AC][GC][CU]CC[AU][GA][GUA][CG]CUC[CG][CAU]G[CA][GAU]
	Motif414	CUGG[CU]CU[CG]CU[GU]CAGU[GU][CU]CAC[GU]C[UC][CA][CA]G[UC][GA][UG]A[UC]UUGAC[AC][AU][GA]C[UA]
	Motif415	[AG]U[CG][CU]UCA[GC][AU]CA[AG][UG]CC[AG][UA]GUGC[UG]UCUC[UC]UGUC[CA][UG][UG]CA[UA][UG][CG][CG]A
	Motif424	G[GA]G[CU]G[CG]C[CGA]G[AUG][CGA][CG][GCU][CG][AU]G[CGU]C[CA]C[GC][GU][GU][GUC][GU]C[GAC][GC][ACG][GCA][CG][CG][GC][GA]A[CG][AC][GU][CG][GC][GC]
	Motif426	[GC][GC][GC][ACG][GAU][GU][CG][CG][UC][GU][CU][CU][AC][GU]GC[ACU]C[CU][GA][AC][AG][GAC][GCU][AC][AC][CU][CG]U[GU]C[UC][UCG][CG][CG][CG][AG][GCU][GAC]U[GU][GU][CG][AG][GA][CA][AU]G[CG][UCA]
	Motif427	[GU][CG][UCG][UC]U[CG][UC][CA][UA][AGU][ACU]C[CU][CA][CAG][UA][GU][CG][UG][UG]CC[UA][GU][GC][ACU]C[ACU][GCU][GAU]GG[GC]A[AG]A[AC][AG][CG][UA]G[GA][GA][UAC][AU]G[AG][GC]A[AC]
	Motif431	[UC][GU][AC][UC][UG]C[UA]G[GC][AUC][GA]GU[GA][AC]U[GC][GU][UA][GC][AGU]U[AG]G[UA]CUGG[UG]G[AG][GU]GG[CG][UG][GC][UA]GG
	Motif434	UAUU[AG][AG]CUGUGCUGCU[CG][AC]AG[GU][AC]AGG[GU]UG[AG]
	Motif445	[GCA][UA][GAU][UG][GCU][AG][UC][AGU]GC[UG]G[ACG][UGA][GC][AUG][CU]C[UA][GA]U[GC][ACG]CUG[AG]G[GC]
Nematoda vs Hominidae	Motif86	UGGUGACGGUAUCUCUCCUACGUAGCAAUCCUUAUAUAUG
	Motif172	G[UC][UA][GA][AG]CU[UC]C[UC]AAUU[UC][AG][AC]C[CG]UA[UA]AAG[UC]UAU[CU][GA]U[UA][GA]A[CA][CA]CGGC
	Motif195	ACCAACGAGCU[AG]UUGGCCCAAU[AG][CG]UAAAUCUCC
	Motif203	UCU[UA]GC[AU]U[AC][UA][GA][UA]UC[UA]UU[AU][UA][CG][UC]CUAUU[GU]AU[UC]GAUAUU[UG]UUC[AU][GA][UC][GA]A[GU]CA
	Motif208	CAAGA[GU]AUCAAAACGAAGAUAAGUGG[CU][GU]GCACAA[AG][CU]UU[AU][CU]UUUAGCGAA
	Motif211	AACGAUUUCAACACUCUCUU[AC]CAGGAAC[AU][AU]C[CU]UCC
	Motif237	AUUGGGAG[AC]U[CU]GAUGAGAUCGACC[CG][AU][AC]ACC[AG]A[AG][CU]C[AU]AGA
	Motif244	GCCUCCCCCUC
	Motif246	GGGGUAGAUAGA[CU]GAUCGAAACUUUUGAUUUCUGAG
	Motif247	UAAGAAA[CU]UUUCG[AG]UUG[CG]GUUUCCC[AG]UAAAG[CU]UUAGAA[AC]C[CU][CU]GCAAUUA
	Motif259	CCUGUCUUCACGAGC
	Motif277	GUGUCGA[CU]CGACACC
	Motif278	CGGCGUGUUGUUUUAACCUAA
	Motif291	C[AG]AAACUUGGAUUC[AG]AUUACUUUUUCGUC
	Motif292	AAAGUCAUUUUUCUUUCUAAAAACACAA
	Motif296	GCU[UG][GU]UAAAAUGGA[UA]GAUGC
	Motif307	[UC]AU[UG][UC]C[AC][CG][AU][AU][AG]C[UA][UA][UA][UAG]UU[UG][GU]G[GU]A[CU][AG]UACUUA[UG][GC][CU][UG][AU]A[AC][AU]A[AU][AC][AU][UG]UA[UG][UG][UG][GU]
	Motif308	U[CU]C[CU][AG]GUUCUUCC[CU][AG][GA]AGU[CU][GA]GGAAAAGCUGGGUUGAGAGG
	Motif309	[GA][UC][UG][CU][CU]AA[AUG]G[UA][GA]C[UA]U[UA][CU]AGUGC[AU]G[GU][UC][AG]GUG[AUG][GU][UAG]U[GU][GAU][GUA][CA][UA][GCUA]U
	Motif321	[CU][GA][UG]UC[GA]C[UA]U[UG]AU[UC]U[GA][UC]G[AU][CU][GC][UA]AU[AG]UA[AC][AC][AG][UG]GGU[CA][CG]ACU[CA][UA][CU]
	Motif322	[UAG][UCG][GU][UA][GA][GU][GU][AG][AU][ACU][UCG]U[UAG][GA][UA][CAG][CG][GU]CACA[AG][AG][CU]U[CU]G[UAC][AU]UCUA[GU][GA]GG[AU][AC]U[AG]U[GA]U[CAG][GAU][GU][UC][GU]
	Motif325	[CG][CUA][CGU][GUC][GUC]C[CU]C[UC][GU][CG]C[UC]C[CU][UCG][UCG]C[CU]CC
Cercopithecidae vs Hominidae	Motif2	[GA][UCG]UGACAGAAGA[GU]AG[UA]GAGCAC[AU][CA]A[UAG][GA][GA][UG][GC][AG][CA][UA]U[UG][CUG][AUC][AU][UGA]
	Motif4	[UA]AG[AG][UC][AUG]U[CU]AGGCAGUCUCCUUGGCUAU[CU][CU][UA][GU]A[CU]AU[GU][UC][UC][CU][UC]U[UC]U[CU][UA][CU][UC][CU][AC][UA]
	Motif5	[UA][UC][ACU][UA][AU]U[AC][AU][AU][AU][AG]U[GA][UA][AU][UG][UA][CA][CU]ACUGAAGUGUUUGGGGG[AG]ACUC[CU][UA]GG[UA]
	Motif21	[UG][AU]AG[UG][UC][AGU][UC][AG][GU]A[GU][UG]U[GU][UG]U[GU][CG]AAGA[GA]A[CG]AA[AG][AG][UC][AG][GA][ACG]G[UA][UAC][GC]U[UG]
	Motif22	[AU][UC][GU][UA]UG[AU][UC][CA][AU][UA][AU]U[UA]UU[CU]GCACGUG[UC]UC[UC]ACU[AC]CUCCAACA[CU]
	Motif51	[GU][AU][CU]U[AU][UA]A[AG][GA][UG]UAUAUCAA[GU][CU]A[AG]UGACCAUUUU[GA]C[UG][UC]AU[AC]AA
	Motif139	ACAAGACCGGCUUUUCUUCU[AU]CUUCUUGCACAACCUGAGGU[AU]AUUG[AG]GGC
	Motif161	GAUGCUAGCAU[AG]GCGUAAUUUUGUGUUCUCAU[GU][CG]UGCAGCAGGGUUAG
	Motif171	CUUGUCUCGCCUAGGUUGGAUGGGCGUGC
	Motif303	CA[AU][UG][CU]A[UA]GU[AGU][AU]A[AC]U[UA]AAAU[AGU]U[GA]A[UAC]UG[UGA][CU]ACCU[UC]U[CG]UG[AG]G[UA][AG]GAGUAA[UC]G[CU]
	Motif320	G[GC][CG][CGA][GC][GU]GG[CG][GUA]G[GA]G[GC][CGA][GUA][GC][GC][GA]GC[AU]G[GC][CG][CG][CU][GU][GC]
	Motif325	[CG][CUA][CGU][GUC][GUC]C[CU]C[UC][GU][CG]C[UC]C[CU][UCG][UCG]C[CU]CC
	Motif340	ACAU[AG][CU][UA]U[CA]U[UA]UAU[AG]U[GAC][CU][CA]C[AG]UAUG[GAU]A[UC][ACU][UA][ACG][UC][AU][AU][AGU][GUC][CGU][UA][AU][UG]G
	Motif376	G[UG][GC][GU][CG][UA]G[GACU][GU]G[CAG][AG][GC][AU][GU]GG[AG][UC][UCG][CU][UA]G[UG][GAC][CUG][CG][CG][CG][UG]G[UAG][UG][GUC][UGC][CU][AC][GU][CG][UGC][UC][GU][CG][CU][UC][CG][GAC][GCU]C[CU]
	Motif406	AAGUGCUUC[CG]AU[GU][UC]U[UG][CGU][AG]GU[GU]
	Motif441	[CG][AU]G[UG]G[GUC][UACG][CG][AC][GC][ACG][GC]G[CA][GA][AG]AG[AC][CA][UAG][UC][GAC]G[GA][GC][AG][AU]U
Pisces vs Hominidae	Motif2	[GA][UCG]UGACAGAAGA[GU]AG[UA]GAGCAC[AU][CA]A[UAG][GA][GA][UG][GC][AG][CA][UA]U[UG][CUG][AUC][AU][UGA]
	Motif8	[AG][AG][GU][AGU][UG][UC][UC][UC][UAG][UGC][ACG][UC][UC]U[UGC][UA]A[CG][UC][CU][CUA]U[GU][UC]GUGCUC[UA]CU[AC]U[CA][CU]UUCUGUCA[CU]C[AC]C
	Motif33	GA[UG][CA][ACU]U[UA][CA]A[GA][GAU]AG[UA]UA[GA][GA]UAUA[GA]AA[GU][AGU]A[AG][AG]U[ACU][CG][AU]UU[AC]AGU[CU]CA[UG]UCAUG[AG]
	Motif78	UG[AU]GAG[AC][GU]A[AG][GU]U[AG]UGAGUG[AU][CU]G[CG][CU]CAUGG[CG][AC][AU][GU][CAG][AG]A[CG]A[AC][CG][GU]UG[AC]G[AG][CA]U[AU]G
	Motif100	G[AG]GAG[GA]C[UA]A[CG][ACG][AU]G[UC]GGG[AU][UG][GA][AC][UA][GA]A[ACU][ACU][ACU][ACG][GC]A[CA][GC][AU][CGU][GA]A[UA][CG][CG][UC]
	Motif118	UG[AUC][CU][CG][AC][AC]GA[AUC]G[AC][UA][GA]CC[AUG][CG][AG][GU]CCG[CG]U[AUG][UC][CA][AG][UC][CUA][AC][AUC][CAG]G[GC][AU][CG][UG]
	Motif137	ACCAAUUCGGCUGACACAGCCUCGUGAC
	Motif140	CUC[AU]UA[ACU]AC[AG]CA[CA][AC][GA]UU[UC]C[AU][GC]C[AU][UC]AUG[CA]UG[GC]AUC[UA][AG]C[UA][UA][GC]AA[GC][AU]C[UC][AU][CU][UG]G
	Motif185	AUCUCUUUAGCAGAUGA[AU]GUUAUUUGUGGUAUAAAACC[AC]ACAGUUUUAUC
	Motif204	GCUCAAAGCUCAGA[AG]C[AU]AAGGCGCUUAUC
	Motif247	UAAGAAA[CU]UUUCG[AG]UUG[CG]GUUUCCC[AG]UAAAG[CU]UUAGAA[AC]C[CU][CU]GCAAUUA
	Motif251	A[UC][UA]C[AG][AU]GUGA[GU]CA[UCG]A[AG]AGAGU
	Motif280	CGUUU[CG]UAUUCACCAUCAACAUCUUUAA
	Motif293	CUAUUAAUGAGAUUAA[CU]GUCGAGCAUUUG
	Motif363	[ACG][CG][ACG][AC][CGA][GA]G[AU][AU]U[CU]C[CU][GAU]A[AC]A[CG][CA][GA]G[CG][UG]G[UC][GU]G[AU][GAC]U[CU]CAG[GA][AG][CA][AU][CUG]U[GC]CA[UG][CU][UA][UG][ACG]G[AC]
Hexapoda vs Hominidae	Motif1	[CG]AUG[AG]A[GUA]A[AG][AG][AU][GA][AG]A[UG][AC]AU[GA]U[UG][UA][GUA][GU][UG]AGCCAAGGAUGACUUGCC[UG][GA][UAC]U[UC][UC]U
	Motif3	[GA][UA][UC][GC][UG][CA]G[GA]A[CG]CAGG[CG][UC][UA]C[AG]U[UG]C[CG][CA][CA][CU]CAA
	Motif4	[UA]AG[AG][UC][AUG]U[CU]AGGCAGUCUCCUUGGCUAU[CU][CU][UA][GU]A[CU]AU[GU][UC][UC][CU][UC]U[UC]U[CU][UA][CU][UC][CU][AC][UA]
	Motif6	[AU]U[UG]A[GA][AG][GU][UG][UG]UU[GU][AC]U[AU]U[GU][UC][GA][UA][AU]UG[AG]GAAUCUUGAUGAUGCUGCA[UG]C[AG][GA]C
	Motif17	U[GU][AU][GU][GU][AU][GAU][UC][GU][GA]G[UC][AGU][AC]U[CA]U[GC]C[AC][UA][CA][CA][UG]GAG[GUA]UU[UC][AG][AUC][AC][GC][CG][UG]U[AC][AU]U
	Motif21	[UG][AU]AG[UG][UC][AGU][UC][AG][GU]A[GU][UG]U[GU][UG]U[GU][CG]AAGA[GA]A[CG]AA[AG][AG][UC][AG][GA][ACG]G[UA][UAC][GC]U[UG]
	Motif22	[AU][UC][GU][UA]UG[AU][UC][CA][AU][UA][AU]U[UA]UU[CU]GCACGUG[UC]UC[UC]ACU[AC]CUCCAACA[CU]
	Motif28	A[UAG]U[UAG][GA][AG][GAC]U[CG]AUGU[CG]G[UG]U[AG]AGUAG[GU]U[UC]AA[UC]A[GUC]A[AU][UA][GUA][GAU][AU][UC]U[AU][ACU][ACG][GU][AG][CU][GA]UUA[AC]
	Motif31	UC[AGU][UA][GU]U[CAG]U[AU]GA[CU][CGU][AC][UCG][UCA]U[GCA][UC][GA][AU]GAA[GU]GG[ACG][GU]U[UA]U[GU][UA]G[GU][AU][UGA][GC][CA]A
	Motif33	GA[UG][CA][ACU]U[UA][CA]A[GA][GAU]AG[UA]UA[GA][GA]UAUA[GA]AA[GU][AGU]A[AG][AG]U[ACU][CG][AU]UU[AC]AGU[CU]CA[UG]UCAUG[AG]
	Motif39	ACAGA[GC]AUCUUUGGCAUUCUGUCCACCUCCU[CU]
	Motif40	UUUAUCUCCUCUGUUAGAACAAAACAACGUUGUUUAUUGCA
	Motif43	UGGA[UC]CUCGACAGGGU[UC]GA[UC]AUGAG[AG]ACA[CU]A[UC]G[AGU][GU][CUA]A[AU][UC][CA]A
	Motif61	[UC][CU]CC[AC][AU][AC][AG]C[CU][CU][GC][CG][AU]U[CU]C[AC]AU[CUA]A[GC][AG][AU][AC]G[GA]U[CU][UG][AG][GUC][GC]U[CG][AU][CGA]AG[CU][CA]A[CU][UG][CA][CA][UC]
	Motif62	[CA][CA]A[AC][AU][GU][AG]AAA[AC]UGAA[AU][UG][AU]A[AU][AC]A[AG]A[GA]AA[AU][CG]A[AU]U[GA][CU]CA[GA][AU]A[AU][GA]AAA[UA]U[GU][UC]AU
	Motif80	[AC]A[AU]GGAG[UC][GA][UG]CA[UA][GC][AU]GA[AU]C[AU]C[GA][GU]A[UG]C[CA]U[AGC]U[AGU][GA][UG][UA]UCU[UG][UC][AU][AGC][AUG][UA]U[UG][UC]C[CA][UA][CU]
	Motif81	[UC]GU[CG]U[CU]U[UG]CAAUAAAC[GA]AC[GA]UUGUUU[UG][GU]U
	Motif82	[CA]A[UA][AG]U[AU]U[GA][UC][AG]UAU[AG][UC]AUAUA[UC]
	Motif83	[UC][GUA][AGU][GA][AUG]U[CU][UC][CAG][UC][CU]U[UCG][CU][UA][UG][UG][AGU][GA]A[AU][GU]C[ACU][CAU][AU][UC][UA]U[GU]A[GA][UC][AGC][UA]G[AC][AC][UA][AU][AG]
	Motif84	[GA][GA][AU][UA][CG][AU][GA][AU][AU][AGU][UG][AC][GA][ACG]C[CGU]CUG[GA]U[UG]U[AU]G[UC][CG][AU][CG]UU[UC]CA[AC][UA][GC]C[AG][UC][UG][AG]AUC
	Motif93	G[AGU][AG][AUC]AA[AU][AG][UG][GU][GC][UA][UC][GA]GUGUCAUGUUUGA[AC][AG]
	Motif110	[AC]AA[UG][UC]C[AG]CC[GU][GC][CU]G[AG]U[GU]UUG[AU]G[CU][AG]A[AG]A[AU][CGU]G[AG][AG][AG]AG[CG]AAA[AG][UC]C
	Motif112	[CU]AACC[AC]UU[GU][AU][AG][AU][GU]UGUU[CU][AG]U[AU][AG]A[GU]UG[AU][UC]A[CU]CU[AU][CU]A[CU]AU[UAG]U[UC]G[AC][AU][AC]A[AU]CCU
	Motif113	GUGU[GU][GU][AGU]GA[GU][UCG][CG][GU][CG]A[AU]GAU[AU]U[GA][AG][AG]U[AG]AG[AU]U[AU][GU]UUC[CU]U[AC][AC]U[CG][CU]GCCCA
	Motif117	[CG]C[CU][AC][AU]CCA[CU]A[AC]AG[AC]UU[AU][CU]CAU[AG]C[AG][AG][GU]A[UAG][AU]A[AG]A[AC][AC][CG]U[AU]UC[AU]C
	Motif122	A[GA]A[AU]U[CA]U[AG][AG][CG][AG]GUU[CG]A[GU]G[GU][UAC]UUC[CU]UC[AG]UAGAG[AG][GU]UG[AC][GU][CU][GA][AG]
	Motif127	AGCCUUGAACGC[CU]GUCGUUUCG[CU]C[GU][CU]CGAC[AG]ACA[AU]UCACACGCGCACAC
	Motif130	AGGUUUACAUCC[AG]CAGUGUGGAAGACACU[AG]AAGGACCUAAACUAACAAAG
	Motif131	A[GU]AAG[CG]UG[GC]A[UG]G[ACU][AU][GC][AC][GA]G[UG]UGA[UG][CGU]GAU[CA]U[CU]UU[CG][AU][UA][CG][GU][GC]
	Motif135	CAGAC[AG]UU[UC]ACCUUC
	Motif150	G[AC][CU]A[ACU]AAU[UC][CAU]AC[GAC]A[CU][CU][AC][CG][AU][CG][AU]U[AC]A[CG][AC]UA[UC]AAA[AG][CGU][CAU]A[AC]AAC[AC][AU]U[CA][CAU][UA][UA][CU][CG]U
	Motif151	[AC]A[AU][AU][AU]UAUA[GU]U[AU][AU][AC][AC]AACA[UAG][AU][GU]UCA[AC]UA[CU]UUU[AC]AA[AC][GU]G[AC]A[GAU]A[UA][AG][GAC][AC][CAU]A[UA]U
	Motif155	CCAACCU[CU]UCAUCGUUCCCUUCU[CU]UG[CU]AAUAACG[CU][CU]GUUUUGCAAAAC[CU]G
	Motif159	GAUUGUUCUUAGUAUGAG[GU]UGUUCUCGUACUAAGUAGAGUCUAAGAGAAC
	Motif161	GAUGCUAGCAU[AG]GCGUAAUUUUGUGUUCUCAU[GU][CG]UGCAGCAGGGUUAG
	Motif162	CUAAUUGGAUAUGAUAAAUGGUA[AC]CAAGU[AU]UUCACUUGCAUUCAAGGGAC
	Motif184	C[CU]UUCCACUUUCUAAUGUUUCUUGCUUAAAUGAGUAUUCCAUGUAAAAA
	Motif186	U[GU]UUU[GAC]UU[CU]A[CU][GAU]ACU[GAU]CAU[UA][UA]U[CU][CU]ACUC[CU]AUU
	Motif188	CUAA[CU]AAUCGAAUUGAACCU[CU]CAGAUUUCAGAU[CU]UGA[CU]UAGGGUUUUAGC
	Motif197	U[CG][UA]U[AC][CA][GU]CA[UG]AAAA[UC]AGUG[AU]UUUU[GC]UU[CU]A[ACU]A[UG]CUC[UG][GU][CU][UA][CU][GA][AU][UA]UGAUU[UG]G
	Motif215	GAG[AC][GA]C[AC]U[AG][CG]AU[AGU]UCAU[GA][UA][AU]C[GC][AU][AU][AG]UCUAC[AGU]A[UA][UA]U[AGU]A[AC][CA]UCUA
	Motif229	GGGACUGU[CG]GUCU[CU][GU]GUU[CU]GCGA[CU]CCA[CU]A[AC]GUAAUCUUUUG
	Motif234	CCCAUCUACUUACACUUAA[AG]GUCGUUG
	Motif242	CGUACGUAAU[AC]UAAUACGAAAAAGUAUUUACUUAUUUAUA
	Motif245	GUGC[AU]GCAAC[CU][AC]UU[CG]UG[CG]UAGCU[AU]GU[AG]CAAGAGUU[CU]AAAAG
	Motif252	GU[CG]CUGAGCCGAU[AG]AGCCUC
Brassicaceae vs Hominidae	Motif1	[CG]AUG[AG]A[GUA]A[AG][AG][AU][GA][AG]A[UG][AC]AU[GA]U[UG][UA][GUA][GU][UG]AGCCAAGGAUGACUUGCC[UG][GA][UAC]U[UC][UC]U
	Motif16	[UC][GU][CU][AU][GA][GUA][UG][GC]CA[GU]CA[CU][CG][AU]U[CU][AC][AU]GA[UC]U[CG]ACA[AU][GA][UAG][CAU]A[AU][GU]U[UG][GA][UC][UA][UA][CAU][UAC][CU][UG][GUC][CGU][UA][AU][UAC]
	Motif24	[CU][UC][CG][GU][UA]U[UC]U[UG][GU][CU]UGUUG[AG]A[AU][CU]A[AG]AUU[CU]A[AC][AG]C[AC]C[AU]AA[AC]UC[CG][UC][AC]A[AU][AC]U[CG][GU][AC]UU
	Motif27	[AU]UU[UA][CGU]AA[UG]UU[CG][AU][UA]G[GU]G[UG][UG]U[UC]G[GU]AUU[AC][UA][UC]AU[GA]CA[UA][CU][UC][AC]AA[AG][AG][GC]UA[UG]A[AG]UA
	Motif28	A[UAG]U[UAG][GA][AG][GAC]U[CG]AUGU[CG]G[UG]U[AG]AGUAG[GU]U[UC]AA[UC]A[GUC]A[AU][UA][GUA][GAU][AU][UC]U[AU][ACU][ACG][GU][AG][CU][GA]UUA[AC]
	Motif29	[CAU]A[AG][AU]U[CAU][GA][AU][AC][AU][AC][AG][AGC]C[AG]U[UG]AA[CU]A[CG][ACU][UG][CU][UGA][AU][AU]A[AC]A[GCA][CU]UCU[GC][CAU][UA][AU][AC]C[AC][GU][CA][GU][UG][UA][AU][ACG]
	Motif33	GA[UG][CA][ACU]U[UA][CA]A[GA][GAU]AG[UA]UA[GA][GA]UAUA[GA]AA[GU][AGU]A[AG][AG]U[ACU][CG][AU]UU[AC]AGU[CU]CA[UG]UCAUG[AG]
	Motif34	G[AG][AU]CAU[CA][AU]UU[GU][AU][GC][UC][GA]CAGC[GU]UU[GC][AU]UG[UA][AG][AC]UUU[CAU][CUA][UC]UU[UA][CU][UA]UU[UA][UC][CU][AC][UC][UA][GU]U
	Motif37	AAGGAA[AC]AUAGCU[UA]GUUC[AG]AC[AU]UA[UC]CA[CU]ACUAC[UC]CUUUU[AU][GAC]AAAC[AU]A[UA][AC]C
	Motif40	UUUAUCUCCUCUGUUAGAACAAAACAACGUUGUUUAUUGCA
	Motif45	[AG][AC][AC][AC]A[UAG][CA][AU][UA][GU][AC][UC][CG]G[GC][CA]A[AG][GU]U[UCG][GUA][UC]C[CU]U[UC]GGCUA[CU][AG][CU][GAU][UA][UC][UAG][CG]U[CU]U[CG]U[GU][CU][CU][GU]C
	Motif46	U[GC]A[AG][UA]G[CAU]AUU[AG][AU]AAG[UA][GC][AU]CUACA[UC][CU][AGU]G[GC][GU][UA]U[GU]C[AG][UA]U[UC][UA][AU]U[UG][AU]U[UG]U[UC][UC][CU]U[CA]
	Motif48	AA[AG]U[GU][CU]AAU[AG]UAU[AG]UAGUCCAAUCUAUUGAAGUACUAG[CU]ACACCA[GU]CUCU
	Motif50	AU[CA]UCUGU[GU]C[UC]UCUUUGUCUA[CU][AC][ACG]UUU[UG]G[GA]AAA[AG][AG][GU]U[GA][AG]UG[AU][CU][GA][CU][CU]AU[UC][GU]
	Motif51	[GU][AU][CU]U[AU][UA]A[AG][GA][UG]UAUAUCAA[GU][CU]A[AG]UGACCAUUUU[GA]C[UG][UC]AU[AC]AA
	Motif52	AAGAGUC[GA]UAUUACAUGUUUUGUGC[GU]UGA[AC]UCUAAUU[CU][AG][AU][CA][AU]G[GC][CU][UC]
	Motif56	[UG]UU[AC][GA][AGU]GG[UG][AU]UU[GU]CAU[GC][AG][CU][ACU][GU]CU[AU][AG]GA[AU][UC][UC]U[GC][AGU][AC]UC[UA]U[GU][CU][AU][CU]U[AU][CA][GU][UC]A[UG]C
	Motif60	UU[UG][GA][GC][UC]CAA[UC]U[UC]A[UA][UAG]UU[AG][CU][CU]AA[UA]U[UG]A[AG]UU[AG][UG][GU]U[CG]U[ACU]ACCCAUA[UA]CU[CU][CA][AU]U
	Motif62	[CA][CA]A[AC][AU][GU][AG]AAA[AC]UGAA[AU][UG][AU]A[AU][AC]A[AG]A[GA]AA[AU][CG]A[AU]U[GA][CU]CA[GA][AU]A[AU][GA]AAA[UA]U[GU][UC]AU
	Motif68	AA[GC]A[AG][GC][AU][GU][AG][AU][AG][ACU]CC[AC]A[AGU]G[CGU]AU[CG][AU]U[CU]C[UA]C[ACU][UA]U[UA][GU][ACU][ACU][CGU][UC]C[UC]U[UC][GA][AU][CA][AC][AU][UG]G[AG]A
	Motif70	AAA[UAC]AAAU[CG]A[CAU]A[AC]A[GC][UA]UU[UG][UG][GC]UU[GU][AGU][CGU]UU[UG]
	Motif80	[AC]A[AU]GGAG[UC][GA][UG]CA[UA][GC][AU]GA[AU]C[AU]C[GA][GU]A[UG]C[CA]U[AGC]U[AGU][GA][UG][UA]UCU[UG][UC][AU][AGC][AUG][UA]U[UG][UC]C[CA][UA][CU]
	Motif82	[CA]A[UA][AG]U[AU]U[GA][UC][AG]UAU[AG][UC]AUAUA[UC]
	Motif83	[UC][GUA][AGU][GA][AUG]U[CU][UC][CAG][UC][CU]U[UCG][CU][UA][UG][UG][AGU][GA]A[AU][GU]C[ACU][CAU][AU][UC][UA]U[GU]A[GA][UC][AGC][UA]G[AC][AC][UA][AU][AG]
	Motif87	U[CU]CAAAA[UG]AU[AG][CG][AC][GU][UG][UA]UA[UC][GU]UUU[GU]GCAAUCA[UC][UG][AU][UA]UCUU[UG]UAU[AG]A[AU][UC][AU]C[AU]
	Motif88	[AG][AU][CU][AGU][CU][CG]AU[CA][AG]U[CG][ACG][UG]CA[CG][AG][AU][ACU][CGU][AGU]UC[UA][UC][CU][ACU][ACU]A[CU][UC]U[AU][UA][GA]U[UA]U[CGU]UU[UA]AGG[UA]C[CA]
	Motif94	AGAUGCUUUUCCAGCUUGAUAUACGUUGUUUUGUUAUGUAU
	Motif96	C[AC]G[AC][AG]AAU[CU][AC][AG]CAAA[CU][AC]G[AU]AACGA[AG][GU][AC][GU][GU]U[GU]CUU[CG]G[CG]AA[CAG][CG][AC][UC][CU][UG][UG]U[UC][GAC]A
	Motif99	U[GAC][GA]U[AGU][UAG]U[GCU]U[CGA][UC]U[CG][GAU]A[GC][CU]U[UC][GU]G[UC][GCU]U[UC][UCG][UCA]U[UGC][UG][CU][UC][CA][GCA][UC][CU][AC]A[CA][UAC][CU]
	Motif103	UUUG[AU][AC]U[CU][CU]U[CU]U[AC][AU][AC]AAG[GU][AC]U[AU][CU]AA[AU]A[UC]UUAG[GU][CU]UUU[CU]A[AC][AG]AUC[AU][CG]GUU[AG]
	Motif109	UAUCUCU[CU]GAUUAAGCUAUUUUAUUUCUAUCA[UG]CAU[CG]AUC
	Motif112	[CU]AACC[AC]UU[GU][AU][AG][AU][GU]UGUU[CU][AG]U[AU][AG]A[GU]UG[AU][UC]A[CU]CU[AU][CU]A[CU]AU[UAG]U[UC]G[AC][AU][AC]A[AU]CCU
	Motif115	UU[CU][AG][AC][CU]U[ACG]C[AU][AC][CU][AC]A[CU]AA[AU]CUU[GU][AC]A[AC]C[AG][AU]ACAA[AG]A[AU]A[AC]U[GC]A[AU]G[AG]AAA[AC][AC][AC]
	Motif119	UCUU[CU][AGU][UA]U[AU][GU][UA]AA[CG]U[AU][UAC]U[AG]A[GA]UAU[CG][CU][AU]G[AG][AU][AU]ACU[CA]UAA
	Motif120	AAA[AC][AU][AU]A[CA][ACU]AAA[AG][AC]UCUCU[AC]AC[AU]UUUAA[AC]ACU[UC][UC][AG][AG]AA[AU]AA
	Motif123	A[CU]A[AG]U[AU]GA[AG]AUU[AG][AU][AC]GA[AU][CU]U[CU][GU][GU][AU][CG]AUGACAA[CU][AG]A[AU][GU][AU][GCU][AC][CU][AC][GU][AC][GU][GCU][AC]UCA
	Motif133	[CU]AU[CG]UUUGAGAUUUU
	Motif150	G[AC][CU]A[ACU]AAU[UC][CAU]AC[GAC]A[CU][CU][AC][CG][AU][CG][AU]U[AC]A[CG][AC]UA[UC]AAA[AG][CGU][CAU]A[AC]AAC[AC][AU]U[CA][CAU][UA][UA][CU][CG]U
	Motif151	[AC]A[AU][AU][AU]UAUA[GU]U[AU][AU][AC][AC]AACA[UAG][AU][GU]UCA[AC]UA[CU]UUU[AC]AA[AC][GU]G[AC]A[GAU]A[UA][AG][GAC][AC][CAU]A[UA]U
	Motif152	AUGA[AC][UA][CA][AC]UUC[UC]ACCAAUUG[AG][CU][UA]UGU[AC]C[UC]UU[GA]AA[GU]CU[UC][UC][GA][AC][UC][UA]UGA[AG][CU]C
	Motif163	[CA]UU[AG][AGU][CA]CAA[UC][UC][AG]C[GU]AG[UA][GC]CAA[AU]GU[AU][GU]AGUU[AGU]G[AU]ACAU[UC][CU][CA]AU[UG]U[AU]A[CU]AA
	Motif165	CACACGACAACACAAUUUCA[CU]U[GU]GU[AG]CCAAUCAUUC[CU]AACAAA[GU]UAUA[AC]C
	Motif170	UA[UC]GG[AC][AU]A[UA]AUCA[AU]A[GC]A[AC][GA]AUAA[GC]C[GU][CG]C[UG]U[AG][GC]UUCU[GA][AU][AU]GA[UG]A[AC][GU]C
	Motif173	GACGUU[AU]UAC[CG]CAACA[AU]UAUAA[CU]UUCUGUUGUAGUCA[AU]CUUCUGCUGCAA
	Motif178	CACAAAACAAAACACAAACUGUUCCAAUUUGUUUUCUC
	Motif180	GAAUGGAUUAAAGCAAUUUACAUCAACGUUGGCUCAAUUA
	Motif184	C[CU]UUCCACUUUCUAAUGUUUCUUGCUUAAAUGAGUAUUCCAUGUAAAAA
	Motif185	AUCUCUUUAGCAGAUGA[AU]GUUAUUUGUGGUAUAAAACC[AC]ACAGUUUUAUC
	Motif186	U[GU]UUU[GAC]UU[CU]A[CU][GAU]ACU[GAU]CAU[UA][UA]U[CU][CU]ACUC[CU]AUU
	Motif188	CUAA[CU]AAUCGAAUUGAACCU[CU]CAGAUUUCAGAU[CU]UGA[CU]UAGGGUUUUAGC
	Motif189	GUGA[CA][UG]UAU[AG][AG]U[AG]AUC[UC]CAU[GA]A[AU]U[GAC]G[AC]UU
	Motif190	CAUUCUUAAUAUA[CU]AAUACU[AU]CUUUUUCA
	Motif197	U[CG][UA]U[AC][CA][GU]CA[UG]AAAA[UC]AGUG[AU]UUUU[GC]UU[CU]A[ACU]A[UG]CUC[UG][GU][CU][UA][CU][GA][AU][UA]UGAUU[UG]G
	Motif202	GAUGGGUUGCAA[GU]AGAACAUCACUAAAAUAGAAGU[AG]A[CU]AUUGUU[GU]GG[AG]AA
	Motif203	UCU[UA]GC[AU]U[AC][UA][GA][UA]UC[UA]UU[AU][UA][CG][UC]CUAUU[GU]AU[UC]GAUAUU[UG]UUC[AU][GA][UC][GA]A[GU]CA
	Motif208	CAAGA[GU]AUCAAAACGAAGAUAAGUGG[CU][GU]GCACAA[AG][CU]UU[AU][CU]UUUAGCGAA
	Motif210	AUCGUUUAUUUCAUUCAUC[CU]AUCCUUCUUAUGAUCAUCAUA
	Motif214	U[CG]A[AG][GU]A[AU]A[AG][AG][GU]CU[UC]U[GU]AU[AC][UC][AG]A[GU]A[GCU][UAC][CU]U[UA]U[AU][GAC][GAU][CU]U[AU][AG]UA[UG][UAG]U[AG]A[AG]UUU[UC]U
	Motif215	GAG[AC][GA]C[AC]U[AG][CG]AU[AGU]UCAU[GA][UA][AU]C[GC][AU][AU][AG]UCUAC[AGU]A[UA][UA]U[AGU]A[AC][CA]UCUA
	Motif218	C[GU][CU]A[GA]CCA[AC][GA][AG][ACU][UA]A[AG][GC]U[AC][AC]AAA[GA]UAU[UG]UUU[CU][AU]UCU[UG]A[GC]A[GA]AA
	Motif219	AACGAGUUUUGCU[CU]A[AG]GACAACA[GU]U[CU]UCA[AG]GAUGGAAAAUG
	Motif221	GAUAG[AG]ACAU[CU]GUACUGCUUGAAAAAAC[AU]UGUUAA[CU]GUCAUAAA
	Motif226	UCUU[UG][CU]UCU[AU][CU][AU][AU][UG]UUU[UG][UAC]CA[CU][UG]UU[UG][UC]UCUC[AG]U
	Motif227	AGAG[CU][GU]AUCAAU[AU]AGUAUU[AG]GAACAAAGUUUUAUACUGACAAUUC[AG]AUCU
	Motif230	CUAACA[AG]A[GU][CU]AAAUAAACAAG[AU]CAUUAA[AC]GCCGUAAAAAAA
	Motif231	AUCACUC[CG]AAUUAAUUUGGAAGAAC[AG]AAUUAAGAAA[AC]CC
	Motif240	CAAUCUCAUUU[CG]AAUA[CG][AU][CU]UCAGAUCUGAUGAUUGAUUAGG
	Motif242	CGUACGUAAU[AC]UAAUACGAAAAAGUAUUUACUUAUUUAUA
	Motif247	UAAGAAA[CU]UUUCG[AG]UUG[CG]GUUUCCC[AG]UAAAG[CU]UUAGAA[AC]C[CU][CU]GCAAUUA
	Motif264	[AG][AG][GA][AU]A[GA][AC][AG]A[AG]AA[AG][AG]A[GA]A[GA]AA[AG][GA][AG][ACG][AU]A[CG][AG][AG]
	Motif280	CGUUU[CG]UAUUCACCAUCAACAUCUUUAA
	Motif291	C[AG]AAACUUGGAUUC[AG]AUUACUUUUUCGUC
	Motif302	[UA][AG]UU[GA][UC]G[GU]U[UC][UG][UC]U[UG][UC][AC][UA]UUA[UAC][GAU][AU][UCG][UG]AAU[GC][AG][CU]A[AC]AA[AG][GC][UC][GAC][CA]A[CA][UC]U[AC][UC]UUUU
	Motif303	CA[AU][UG][CU]A[UA]GU[AGU][AU]A[AC]U[UA]AAAU[AGU]U[GA]A[UAC]UG[UGA][CU]ACCU[UC]U[CG]UG[AG]G[UA][AG]GAGUAA[UC]G[CU]
	Motif307	[UC]AU[UG][UC]C[AC][CG][AU][AU][AG]C[UA][UA][UA][UAG]UU[UG][GU]G[GU]A[CU][AG]UACUUA[UG][GC][CU][UG][AU]A[AC][AU]A[AU][AC][AU][UG]UA[UG][UG][UG][GU]
	Motif312	[GA][AU][UG][UGA][UGC][UCG]U[UA][GU][UC]U[AGU][AU][UA][UA]U[UGA][AU][AU][AU][AU][UAC][UGC][AG][AC][AC][UA]A[AU]A[CU]A[AG][CG][AG][AG][AU][UC]A[UCA][UC][UA]U[UGC][CGU][UAC]A[CG]CA
	Motif317	[UA][GU][AU][UG][UAG][CGA][AC][AU][UA][CGA]U[UAG][AU][UG][UG][GACU]UC[UC]A[GU]CA[CU]C[AG]U[UC]U[GC]AAAU[CG][AG]GU[GUC][UA]U
	Motif340	ACAU[AG][CU][UA]U[CA]U[UA]UAU[AG]U[GAC][CU][CA]C[AG]UAUG[GAU]A[UC][ACU][UA][ACG][UC][AU][AU][AGU][GUC][CGU][UA][AU][UG]G
	Motif345	CA[CU]A[CA]A[CU][UCA][AG][UG][AGC][UA][CUA][UC][UA][UG][GU][UAG][GCA][UAG][CG][UC][GUA][CG][GAU][UG]U[GA][UGA]G[AG]AA[AC][UAC][GAU][CU]UUCU
	Motif349	UUUAUCUGAGAUUCA[AG]AAUUAAGCAUUUU
	Motif387	[AU]U[GUA][UA][GU][CU][AC]UGU[AG][UA][AC][UA][AUG][UA][GUAC][UC]A[UG][AUG][GCU][ACG][CU]A[AUC][AC]UA[UC][AGU][UG][AU]U[UG][AGU][GU][GC][UC][CAG][UC][AU][AUC]AU[AC]UA[UC][AC]
	Motif405	[UG][UA]U[UA][UA]A[CUG][UC][AU]G[GA][AGU][GAU][UG]U[AC][AU][AU]A[AU][ACU]A[AU][CUA]A[CA][CU][GUC][UG][UGA][AC][UA][AU][UG][UAG][CA][AU]G[AC][GAC][UG]
	Motif419	CU[CA][AC][AU][CA][GA][UA][GC][UA]U[UA][GC][GA][GU][AG][UA]U[UA][UA][GU]G[ACU][CU][UC][CAG][CUG][AUC][AU][CA][AUG]GA[UC][UG][UC][CGU][GU][AG][AC][AU][UA][AU]UU[GA]G[AC][AU]
Laurasiatheira vs Hominidae	Motif1	[CG]AUG[AG]A[GUA]A[AG][AG][AU][GA][AG]A[UG][AC]AU[GA]U[UG][UA][GUA][GU][UG]AGCCAAGGAUGACUUGCC[UG][GA][UAC]U[UC][UC]U
	Motif3	[GA][UA][UC][GC][UG][CA]G[GA]A[CG]CAGG[CG][UC][UA]C[AG]U[UG]C[CG][CA][CA][CU]CAA
	Motif6	[AU]U[UG]A[GA][AG][GU][UG][UG]UU[GU][AC]U[AU]U[GU][UC][GA][UA][AU]UG[AG]GAAUCUUGAUGAUGCUGCA[UG]C[AG][GA]C
	Motif13	GG[UA]U[AU]G[GU]GAG[CG]AGG[GA][AG]U[AU][GU]GAU[CA]C[CG][GA][CG]C[UA]UG[UC]AUCA[AU][CU]U[GC]A[AG]U[CG][GA]G[AC][GA][CU][CG]
	Motif15	U[GA]AGU[GC]U[CU]GAUUAGAUCAUGUUCG[CU]AGUUUCACCC[GA]UUGACUGUC[GU]C[AG][CU]C
	Motif19	UU[AC][UC][CU][UC]UU[GC]UUUGGA[CU]UGAAGGGAGCUC[CU]
	Motif23	[AU][UG][UG][UC][UAG][UGA][UG]U[AU][UAG][AC][UA][GUA][GU][CA]U[UC][CA][CU][CA]U[GA][CU]C[AU][AC]AGGAG[AC][UG]UU[GA][CA]C[CU][UC]G
	Motif36	A[GA][AG][GA][AG][GU][UC]C[CU]CU[UC]UGAUAUUGGCCUGGUUCACUCAGAU[CU][UC]UCC
	Motif42	UGUGUUCUCAGGUCACCCCU[GU][CU][UG][GA]A[GU]CUC
	Motif45	[AG][AC][AC][AC]A[UAG][CA][AU][UA][GU][AC][UC][CG]G[GC][CA]A[AG][GU]U[UCG][GUA][UC]C[CU]U[UC]GGCUA[CU][AG][CU][GAU][UA][UC][UAG][CG]U[CU]U[CG]U[GU][CU][CU][GU]C
	Motif61	[UC][CU]CC[AC][AU][AC][AG]C[CU][CU][GC][CG][AU]U[CU]C[AC]AU[CUA]A[GC][AG][AU][AC]G[GA]U[CU][UG][AG][GUC][GC]U[CG][AU][CGA]AG[CU][CA]A[CU][UG][CA][CA][UC]
	Motif62	[CA][CA]A[AC][AU][GU][AG]AAA[AC]UGAA[AU][UG][AU]A[AU][AC]A[AG]A[GA]AA[AU][CG]A[AU]U[GA][CU]CA[GA][AU]A[AU][GA]AAA[UA]U[GU][UC]AU
	Motif79	GA[AG][GA][GA]AG[AC][CU]AG[GC]G[AC][AU][GC]A[AC][GC][CG]AG[AU][AG][CG]A[UC][CG]GA[UA][AU]G[AU][GC]UU[CU][AU][CG][AU][CA]AA[AC][AC]A
	Motif94	AGAUGCUUUUCCAGCUUGAUAUACGUUGUUUUGUUAUGUAU
	Motif99	U[GAC][GA]U[AGU][UAG]U[GCU]U[CGA][UC]U[CG][GAU]A[GC][CU]U[UC][GU]G[UC][GCU]U[UC][UCG][UCA]U[UGC][UG][CU][UC][CA][GCA][UC][CU][AC]A[CA][UAC][CU]
	Motif129	AGUAAGGG[AG]AUCGAUCUGU[AU]CCAAUUGUACUCAAACACACUCUCUCAUCC
	Motif132	C[CU]UGGC[CU]UCUGCAACCGGAAAGGGGAGCAGCAUGAAACUC
	Motif135	CAGAC[AG]UU[UC]ACCUUC
	Motif143	CUCAAGUAACUUAGG[GU]UU[GU][AG]AAAA[AG]CAGCUUCUCCAGUCAGCAUCUUACC
	Motif194	CUUAUUU[GU]AAG[AC]UUAAGUGUGUAUUGACAGGUGGUGGAACAAAUAUGAG
	Motif213	CGAUUGGUUUAGAUGACCAUCAACAAAC
	Motif310	[CG][UC]A[CU][CG][UG][GU]GG[UA]G[ACG][GU][AU]G[UA]GCU[GU]UCU[GC]AA[UA][GA]C[AC][AC][UC][GU]C[AC]C[CA][UC][AG][GU]GCA[AG]GG[AU]UU[CG]
	Motif328	G[CG]UGGA[GC][GC][CU]UGC[AC][GC]UG[AG]GC[UAC][AUG][UA]G[AC][UA][CU][GUA][UC]G[CU]C[AU]C[UG]G[CU][AC][CU][UG][CA]CAG[CU][CG][UC][GC]GG[CU]
	Motif335	GCUCA[GU][AG]C[UA]CC[UA][GU][UG]G[GU]UG[GU]CUG[CA][UG][CU]AUGCA[CG]CA[CU]G[GC][AU]UGU[UC]UG[AC][GU]CAU[GA][UC]
	Motif361	AG[GA][UG][GA][UC][GU]A[UG][AC]UC[AC][UG][GAC][GU][UG][UC][CG][CU]UG[GA]G[AG][GA]G[UG][GA]U[GC][AC]U[GAC][ACU][UC]G[GU][GC][CG]U[CU]C[UC][UC]GG[GU][GA][GU]
	Motif364	[GA][GAU][CGU]C[UA][CG]A[GU][GA][AG][CUG][CU][GU]GG[GU][CU][UC]U[UGC]G[ACGU][GU]GG[CU][GAC][AGU]GA[UG]G[AU][GA][UG][UG][UG][GAC]U[GC][GCU]
	Motif376	G[UG][GC][GU][CG][UA]G[GACU][GU]G[CAG][AG][GC][AU][GU]GG[AG][UC][UCG][CU][UA]G[UG][GAC][CUG][CG][CG][CG][UG]G[UAG][UG][GUC][UGC][CU][AC][GU][CG][UGC][UC][GU][CG][CU][UC][CG][GAC][GCU]C[CU]
	Motif393	CC[CA]U[UCG][CU]C[CA][UC][UC]G[GU]C[UG][UG][UA][AU][GC][UC][CG]A[UG][GC][AU]C[UC][GAU][UG]GGGCU[CAU][UC][UC][GC][AG]G[UCG][UC][GCU][GU][CGU]C[AUG][UG]C[UA][GC]
	Motif398	[CU]C[AG]GUC[GC]ACCAG[AC]GC[CG]C[CG]G[AU][AU][AG]C[CU][CU]C[AC]GA[AG][AG][CU][CU]CG[AG][CG][CU]C[GU][CG]G[AG][CU]C[CU]G[CU]GG
	Motif403	C[UC]G[AC]GGCC[AC][CG]AC[CG]CACC[AG]GGG[GU]A[AU]GA[AG][AU]G[AU]C[AU]CU[CG][GU][CG][GU][CU][CU][CG]
	Motif424	G[GA]G[CU]G[CG]C[CGA]G[AUG][CGA][CG][GCU][CG][AU]G[CGU]C[CA]C[GC][GU][GU][GUC][GU]C[GAC][GC][ACG][GCA][CG][CG][GC][GA]A[CG][AC][GU][CG][GC][GC]
	Motif426	[GC][GC][GC][ACG][GAU][GU][CG][CG][UC][GU][CU][CU][AC][GU]GC[ACU]C[CU][GA][AC][AG][GAC][GCU][AC][AC][CU][CG]U[GU]C[UC][UCG][CG][CG][CG][AG][GCU][GAC]U[GU][GU][CG][AG][GA][CA][AU]G[CG][UCA]
	Motif427	[GU][CG][UCG][UC]U[CG][UC][CA][UA][AGU][ACU]C[CU][CA][CAG][UA][GU][CG][UG][UG]CC[UA][GU][GC][ACU]C[ACU][GCU][GAU]GG[GC]A[AG]A[AC][AG][CG][UA]G[GA][GA][UAC][AU]G[AG][GC]A[AC]
	Motif431	[UC][GU][AC][UC][UG]C[UA]G[GC][AUC][GA]GU[GA][AC]U[GC][GU][UA][GC][AGU]U[AG]G[UA]CUGG[UG]G[AG][GU]GG[CG][UG][GC][UA]GG
	Motif438	UAGGAAAACCUUCUGUGGGGAGUGGGGCUUCGACCCUAACCCAGGUGGGC
	Motif443	[AC][CG][CG][AGU][GC]UG[CU][CG][AC][CA]C[AC]A[AG][AG][CG][CUA][CG]U[GU][GU][AGU][CG]A[CG][UAG]G[GA]G[UG][AUC]AG[AC][GU]G[GA]A[GC][UC][GU]C[CU][GA]A[AGU][AG]A[GA]
Rodentia vs Hominidae	Motif1	[CG]AUG[AG]A[GUA]A[AG][AG][AU][GA][AG]A[UG][AC]AU[GA]U[UG][UA][GUA][GU][UG]AGCCAAGGAUGACUUGCC[UG][GA][UAC]U[UC][UC]U
	Motif2	[GA][UCG]UGACAGAAGA[GU]AG[UA]GAGCAC[AU][CA]A[UAG][GA][GA][UG][GC][AG][CA][UA]U[UG][CUG][AUC][AU][UGA]
	Motif5	[UA][UC][ACU][UA][AU]U[AC][AU][AU][AU][AG]U[GA][UA][AU][UG][UA][CA][CU]ACUGAAGUGUUUGGGGG[AG]ACUC[CU][UA]GG[UA]
	Motif16	[UC][GU][CU][AU][GA][GUA][UG][GC]CA[GU]CA[CU][CG][AU]U[CU][AC][AU]GA[UC]U[CG]ACA[AU][GA][UAG][CAU]A[AU][GU]U[UG][GA][UC][UA][UA][CAU][UAC][CU][UG][GUC][CGU][UA][AU][UAC]
	Motif47	[AG][AGU]AG[AG]GCU[CU]C[CU]U[UA][AC]AGU[CU][CA]AA[UA]C[AG][AU][GA][GA][GA][UG]
	Motif51	[GU][AU][CU]U[AU][UA]A[AG][GA][UG]UAUAUCAA[GU][CU]A[AG]UGACCAUUUU[GA]C[UG][UC]AU[AC]AA
	Motif67	[AC]UGUAU[GU][GC]U[CU][CGU][CAG][AG]G[CU][UA][AG][GC][CA][AC][AC][AG]A[UC][GC]U[CU]A[AC][CG][AU][AU][AU][CU][AU]AG[CG][UA]G[AC]
	Motif69	[GU]U[UG][ACU][GUA]AAA[AG][UC]C[GA]GC[UC][GA][CA][CG][GA]GUG[GA][CU]G[UA]AC[AG]A[GA][GA][AU]G[UC][CG]AA[GC]C
	Motif86	UGGUGACGGUAUCUCUCCUACGUAGCAAUCCUUAUAUAUG
	Motif100	G[AG]GAG[GA]C[UA]A[CG][ACG][AU]G[UC]GGG[AU][UG][GA][AC][UA][GA]A[ACU][ACU][ACU][ACG][GC]A[CA][GC][AU][CGU][GA]A[UA][CG][CG][UC]
	Motif105	[AC]C[CA]A[AG][UA]UGAUGC[AU]AUG[GU]AAACAU[CG]GAU
	Motif116	C[ACU][CG]A[CU][UC][ACU][GU][AC]UCGA[UA]AGUCU[UC][AGU][GA][AU]GUU[GA]GU
	Motif124	UCCU[CU][CU]A[GU]AA[AG]A[UC][GA]UG[CU]GCA[AG]A[GU][GU]CUUUC
	Motif127	AGCCUUGAACGC[CU]GUCGUUUCG[CU]C[GU][CU]CGAC[AG]ACA[AU]UCACACGCGCACAC
	Motif139	ACAAGACCGGCUUUUCUUCU[AU]CUUCUUGCACAACCUGAGGU[AU]AUUG[AG]GGC
	Motif147	AAAUGAAUCCAAGUUUC[AG]AGCACA[CU]UGUCUUUACACUAGUGUGGCAG[CG]C
	Motif153	GA[AG]A[CA][AG][UG][UA][GA]G[GU][GU][UG]CAUG[AC][UG]A[UC][AU]CCUUUAU[AC]UCC[GU]CA[UG][UC][UA][GC]C[GC][CU]AUC
	Motif160	C[CG][AC]AGUGCUUAAAUCGU[AU]GA[GU]GCU[AG]AAGUCGUUGAAGAGGACUUGGAAC
	Motif169	GUACAAGGAGAUGAG[AG]AGUGAAUCAC[CU][AG]AAACAAGUGGUU[CU]UGGUUUGUG
	Motif181	ACAGUA[AG]U[CU]UUCCAAUAGGUC[GU]AGCAUGUGCUGAAACUGUG
	Motif195	ACCAACGAGCU[AG]UUGGCCCAAU[AG][CG]UAAAUCUCC
	Motif212	CUAAGUUAUUUUGUAUGUUGAAGGUGUAUUGUAGGAAUCGG
	Motif223	ACACUAAAA[AG]UGUUGUACA[AG]AU[CU]UAAGUGUAC[AG]AAUCAAAC
	Motif224	[GC]U[AGU]GGAAG[AG]A[AU]UU[AC][AG]G[AG]CUGA[CG][UG][UG][CU][GC]AAA[UA][AU][CG]CC[UA][UA]U[AU]A[AU][AC][ACU][CA][GA]G[GA][GU]U
	Motif225	CUC[UC]AAAAU[AU][GU][AG][GA][ACG]AAA[AGU][UA]A[UA]AGA[GA][UG]UG[AG][CGU]C[AU]UU[UG]GAGA[UG]G
	Motif226	UCUU[UG][CU]UCU[AU][CU][AU][AU][UG]UUU[UG][UAC]CA[CU][UG]UU[UG][UC]UCUC[AG]U
	Motif228	AUAGCUUGGCAAUC[CU]CAUGUCAAAUAAGG
	Motif229	GGGACUGU[CG]GUCU[CU][GU]GUU[CU]GCGA[CU]CCA[CU]A[AC]GUAAUCUUUUG
	Motif230	CUAACA[AG]A[GU][CU]AAAUAAACAAG[AU]CAUUAA[AC]GCCGUAAAAAAA
	Motif233	CAACCGG[AU]UUAUGACCAUUGAUUUGGUC
	Motif234	CCCAUCUACUUACACUUAA[AG]GUCGUUG
	Motif237	AUUGGGAG[AC]U[CU]GAUGAGAUCGACC[CG][AU][AC]ACC[AG]A[AG][CU]C[AU]AGA
	Motif238	CGUAAAGCAGGUGAUUCACCA
	Motif239	CUUGUUUGCACA[CU]UUUGU[CU]U[CU][CU]GUUAUUU[CU]CGCAUGCUCC
	Motif242	CGUACGUAAU[AC]UAAUACGAAAAAGUAUUUACUUAUUUAUA
	Motif258	GGACCAGUACU[AG][GU]GCUCAUCA
	Motif262	CACGUACU[CU][AC][AC]CUUCUCCAAC
	Motif278	CGGCGUGUUGUUUUAACCUAA
	Motif284	CCCA[AG]AGAU[CG]CC[GU]CCA[CU]A[AG]U[AU]CCCU[CU]C
	Motif285	GACCUUCUUAAGUGCUGAUAAUG[CU]UUC
	Motif290	CGAAAGUCAACAAAAACUU[GU][AU]CGAUUUA
	Motif294	UGAUCUUUCUU[UG]AU[AU]CU[CG][UC]AU[UC]A[AC][GC]AC
	Motif298	GAAA[CU]GCUGCACCAC
	Motif300	GA[CU]CAGCU[AC]UCGUAUUUCAUGUC[AG]UAAUA
	Motif304	UCUCA[UG]GCUGUGAC[CU]CUC[UC]A[GA]
	Motif306	G[UG]GUUAC[GUC]GUUUGAG
	Motif309	[GA][UC][UG][CU][CU]AA[AUG]G[UA][GA]C[UA]U[UA][CU]AGUGC[AU]G[GU][UC][AG]GUG[AUG][GU][UAG]U[GU][GAU][GUA][CA][UA][GCUA]U
	Motif313	UACU[UC][GA]A[AG]GAGAGGUU[GA][UC]C[CU]G
	Motif324	[AG]GU[GA]CC[CU]U[AU]C[UA]C[AC][GA][GA][AG][AG][GA]GUG
	Motif327	[UC][GC][CU][UCG][UAC]UG[CU]U[ACG][GCU][AG]GCU[GA]GU[AC]A[AU]A[UC]G[GA][AG][AC]CCA[AG][AGU]U[CG][CG][ACG][CU][UAC][GCU]U[CU][CA][ACU][AG][AU][GA][AG][AG][UG][UG]
	Motif346	[UC][CU][UC][UG]G[AUC][AG][CU][UA][GC][AGU][GA]C[AUG][GA][CG][AC][AC][GC][GA][AC][AG][ACG][UC][CG]C[CAU]U[AGC][ACU][UG][UG][CUG][AGU][CUG][ACU][UC][CA]AG[AUC][GCU][GC][GC][GU][GU][GUC][UCG][ACG]G
Monocotyledons vs Hominidae	Motif1	[CG]AUG[AG]A[GUA]A[AG][AG][AU][GA][AG]A[UG][AC]AU[GA]U[UG][UA][GUA][GU][UG]AGCCAAGGAUGACUUGCC[UG][GA][UAC]U[UC][UC]U
	Motif2	[GA][UCG]UGACAGAAGA[GU]AG[UA]GAGCAC[AU][CA]A[UAG][GA][GA][UG][GC][AG][CA][UA]U[UG][CUG][AUC][AU][UGA]
	Motif5	[UA][UC][ACU][UA][AU]U[AC][AU][AU][AU][AG]U[GA][UA][AU][UG][UA][CA][CU]ACUGAAGUGUUUGGGGG[AG]ACUC[CU][UA]GG[UA]
	Motif6	[AU]U[UG]A[GA][AG][GU][UG][UG]UU[GU][AC]U[AU]U[GU][UC][GA][UA][AU]UG[AG]GAAUCUUGAUGAUGCUGCA[UG]C[AG][GA]C
	Motif7	UU[GAC]A[GU][GA][GAU][GU]AAUG[UG]UG[UC]CUGGC[UA][CA]G[AU][GU]G[ACU]C[AC]U[UG][AG][AG][CAG][UA][CA][UG][GA][AU][UA]
	Motif10	UU[GA]U[UC][UC]GAUUGAGCCG[UC]GCCAAUAUC[AU]C
	Motif13	GG[UA]U[AU]G[GU]GAG[CG]AGG[GA][AG]U[AU][GU]GAU[CA]C[CG][GA][CG]C[UA]UG[UC]AUCA[AU][CU]U[GC]A[AG]U[CG][GA]G[AC][GA][CU][CG]
	Motif14	GG[UC]G[CU]AC[CA]GGCAUCUGAUGAAGCUGCCAGCAUGAUCUA[AG]UUA[AGU]CUUU[CA]UU
	Motif19	UU[AC][UC][CU][UC]UU[GC]UUUGGA[CU]UGAAGGGAGCUC[CU]
	Motif21	[UG][AU]AG[UG][UC][AGU][UC][AG][GU]A[GU][UG]U[GU][UG]U[GU][CG]AAGA[GA]A[CG]AA[AG][AG][UC][AG][GA][ACG]G[UA][UAC][GC]U[UG]
	Motif24	[CU][UC][CG][GU][UA]U[UC]U[UG][GU][CU]UGUUG[AG]A[AU][CU]A[AG]AUU[CU]A[AC][AG]C[AC]C[AU]AA[AC]UC[CG][UC][AC]A[AU][AC]U[CG][GU][AC]UU
	Motif35	GU[UG][UG]UGU[UG]U[GU]G[UA][AG][GA][GA][AG]GGAGGUGGG[CU]AUACUGCCAA[UC]AGAGAUCUGUUA
	Motif37	AAGGAA[AC]AUAGCU[UA]GUUC[AG]AC[AU]UA[UC]CA[CU]ACUAC[UC]CUUUU[AU][GAC]AAAC[AU]A[UA][AC]C
	Motif43	UGGA[UC]CUCGACAGGGU[UC]GA[UC]AUGAG[AG]ACA[CU]A[UC]G[AGU][GU][CUA]A[AU][UC][CA]A
	Motif46	U[GC]A[AG][UA]G[CAU]AUU[AG][AU]AAG[UA][GC][AU]CUACA[UC][CU][AGU]G[GC][GU][UA]U[GU]C[AG][UA]U[UC][UA][AU]U[UG][AU]U[UG]U[UC][UC][CU]U[CA]
	Motif49	U[CU]U[AC][GA]UU[AU][CU][AG]AAAUC[GU][AG][UA][CG][AG]CUAGUGGCGUACAGAGUAGUCAAGCAUGAC
	Motif51	[GU][AU][CU]U[AU][UA]A[AG][GA][UG]UAUAUCAA[GU][CU]A[AG]UGACCAUUUU[GA]C[UG][UC]AU[AC]AA
	Motif64	GACUAUGCCACACUUCGGACAGACAUUUU[UG]CCUA[CA]GAGAUGUCAAACCUC
	Motif71	ACCAAC[AU][CG]UAC[CU]AUGUGCAGAAACU[CA]UG[GU]UCUU[AG]AGUUGC[UC]UGUGAAUAC
	Motif88	[AG][AU][CU][AGU][CU][CG]AU[CA][AG]U[CG][ACG][UG]CA[CG][AG][AU][ACU][CGU][AGU]UC[UA][UC][CU][ACU][ACU]A[CU][UC]U[AU][UA][GA]U[UA]U[CGU]UU[UA]AGG[UA]C[CA]
	Motif99	U[GAC][GA]U[AGU][UAG]U[GCU]U[CGA][UC]U[CG][GAU]A[GC][CU]U[UC][GU]G[UC][GCU]U[UC][UCG][UCA]U[UGC][UG][CU][UC][CA][GCA][UC][CU][AC]A[CA][UAC][CU]
	Motif104	[CU]G[AU]U[GU]G[AC]A[AG][AG][AC][AG]U[CG][CG]AUC[CG][AG]C[CU][AU]A[AG]GCUGUC[AC]C[CG][AU][AG][GU][GU]U[AG][UAC][CU]UC[CG][AC]GCUU
	Motif117	[CG]C[CU][AC][AU]CCA[CU]A[AC]AG[AC]UU[AU][CU]CAU[AG]C[AG][AG][GU]A[UAG][AU]A[AG]A[AC][AC][CG]U[AU]UC[AU]C
	Motif118	UG[AUC][CU][CG][AC][AC]GA[AUC]G[AC][UA][GA]CC[AUG][CG][AG][GU]CCG[CG]U[AUG][UC][CA][AG][UC][CUA][AC][AUC][CAG]G[GC][AU][CG][UG]
	Motif122	A[GA]A[AU]U[CA]U[AG][AG][CG][AG]GUU[CG]A[GU]G[GU][UAC]UUC[CU]UC[AG]UAGAG[AG][GU]UG[AC][GU][CU][GA][AG]
	Motif129	AGUAAGGG[AG]AUCGAUCUGU[AU]CCAAUUGUACUCAAACACACUCUCUCAUCC
	Motif155	CCAACCU[CU]UCAUCGUUCCCUUCU[CU]UG[CU]AAUAACG[CU][CU]GUUUUGCAAAAC[CU]G
	Motif156	GGGGAUGUAACGCAUGUUGUUUUCUGCG[AG]G[AG]AGCAUUUG[CU]ACAUGUUUC
	Motif177	CCAAUACCC[AC]CCA[AG]UCUCUAA[AG]UUUGUAAGAAGUAUUAUGC
	Motif178	CACAAAACAAAACACAAACUGUUCCAAUUUGUUUUCUC
	Motif180	GAAUGGAUUAAAGCAAUUUACAUCAACGUUGGCUCAAUUA
	Motif207	UGA[GA]AUCGAUCGGUA
	Motif234	CCCAUCUACUUACACUUAA[AG]GUCGUUG
	Motif235	AAUUCGUUGGCGAUUUUGAGUGAAAUCGG
	Motif282	ACCCAUCAA[AC]U[GC]A[AU][AU]UGAGU
	Motif283	CAAGUUCUCGAGUUGAUCAUUGUUUGUA
	Motif303	CA[AU][UG][CU]A[UA]GU[AGU][AU]A[AC]U[UA]AAAU[AGU]U[GA]A[UAC]UG[UGA][CU]ACCU[UC]U[CG]UG[AG]G[UA][AG]GAGUAA[UC]G[CU]
	Motif307	[UC]AU[UG][UC]C[AC][CG][AU][AU][AG]C[UA][UA][UA][UAG]UU[UG][GU]G[GU]A[CU][AG]UACUUA[UG][GC][CU][UG][AU]A[AC][AU]A[AU][AC][AU][UG]UA[UG][UG][UG][GU]
	Motif308	U[CU]C[CU][AG]GUUCUUCC[CU][AG][GA]AGU[CU][GA]GGAAAAGCUGGGUUGAGAGG
	Motif313	UACU[UC][GA]A[AG]GAGAGGUU[GA][UC]C[CU]G
	Motif321	[CU][GA][UG]UC[GA]C[UA]U[UG]AU[UC]U[GA][UC]G[AU][CU][GC][UA]AU[AG]UA[AC][AC][AG][UG]GGU[CA][CG]ACU[CA][UA][CU]
	Motif326	[AG][AGU][CAG][AC]AA[AC][CU]CA[CU][UC]GACC[GA][UA]UGA[ACGU]UG[UCG]A[CA]C[CU]U[GA][GAU]GG[CU][CU][CAU][GAU][CGU][AC]
	Motif327	[UC][GC][CU][UCG][UAC]UG[CU]U[ACG][GCU][AG]GCU[GA]GU[AC]A[AU]A[UC]G[GA][AG][AC]CCA[AG][AGU]U[CG][CG][ACG][CU][UAC][GCU]U[CU][CA][ACU][AG][AU][GA][AG][AG][UG][UG]
	Motif332	[UG][GA]AC[UC][UC]GUG[AG][ACU][GC]U[UC][UC][CA][CA][AUC][UG]U[AGU][UC][CA][AC][UA][CU]C[UC][AU][CU]G[CG][CG][UC][AGU][AU]G[GA][CA]U[UCA][UA][CAU][AGU]G[AGC]AG[GC][GAU]
	Motif340	ACAU[AG][CU][UA]U[CA]U[UA]UAU[AG]U[GAC][CU][CA]C[AG]UAUG[GAU]A[UC][ACU][UA][ACG][UC][AU][AU][AGU][GUC][CGU][UA][AU][UG]G
	Motif347	G[AU][GC][CU][CG][AU]UU[AGC][AU][CUA][AUC][UCA][AG][GCU][AUG][AC][UAG][AG][AU][CAG]A[UC][UC][CG]A[AGU][UG]G[GU]C[AG][CU][AC][UAG][GC]U[UACG][GUA][GU][UG]U[GU][UCG][UG][GAU][GC][GA][GU][UAC]
	Motif356	GCACCAACCUAAUA
	Motif368	AAAGCA[AG]CGUUGAAG
	Motif372	[CA]AA[CU][GC][UG][CU][AC][GA][GA][AU][CG][UG][UC][GA]CA[GC][AU][GA][GU]U[AG]A[UG]G[GU]A[AC][CGU][AGU][CGU][GU][GA][UC][CU]C[UG][GA][AGU][GU]G[UG]U[GC][UA][UA]G[AG]
	Motif437	UCCCGAUAAACCCCUAAAUAGGGACUUUCCCGGGGGGUGACCCUGGCUUU
Fabaceae vs Hominidae	Motif1	[CG]AUG[AG]A[GUA]A[AG][AG][AU][GA][AG]A[UG][AC]AU[GA]U[UG][UA][GUA][GU][UG]AGCCAAGGAUGACUUGCC[UG][GA][UAC]U[UC][UC]U
	Motif2	[GA][UCG]UGACAGAAGA[GU]AG[UA]GAGCAC[AU][CA]A[UAG][GA][GA][UG][GC][AG][CA][UA]U[UG][CUG][AUC][AU][UGA]
	Motif3	[GA][UA][UC][GC][UG][CA]G[GA]A[CG]CAGG[CG][UC][UA]C[AG]U[UG]C[CG][CA][CA][CU]CAA
	Motif4	[UA]AG[AG][UC][AUG]U[CU]AGGCAGUCUCCUUGGCUAU[CU][CU][UA][GU]A[CU]AU[GU][UC][UC][CU][UC]U[UC]U[CU][UA][CU][UC][CU][AC][UA]
	Motif5	[UA][UC][ACU][UA][AU]U[AC][AU][AU][AU][AG]U[GA][UA][AU][UG][UA][CA][CU]ACUGAAGUGUUUGGGGG[AG]ACUC[CU][UA]GG[UA]
	Motif6	[AU]U[UG]A[GA][AG][GU][UG][UG]UU[GU][AC]U[AU]U[GU][UC][GA][UA][AU]UG[AG]GAAUCUUGAUGAUGCUGCA[UG]C[AG][GA]C
	Motif9	[CU][CU]C[UA][AU]GAGUUCC[CU][CU]U[GU]A[AG]C[AG]CUUCAUUG[GU]
	Motif12	G[UA][UC]G[CA][AU][UA][UA][UC][GU][CU]U[UG]C[UG][CU][UG]UGCGUGCUCAC[UC][GU]CUCU[UA]UCUGUCAG[AU]U[UG]CC[GU]G
	Motif15	U[GA]AGU[GC]U[CU]GAUUAGAUCAUGUUCG[CU]AGUUUCACCC[GA]UUGACUGUC[GU]C[AG][CU]C
	Motif16	[UC][GU][CU][AU][GA][GUA][UG][GC]CA[GU]CA[CU][CG][AU]U[CU][AC][AU]GA[UC]U[CG]ACA[AU][GA][UAG][CAU]A[AU][GU]U[UG][GA][UC][UA][UA][CAU][UAC][CU][UG][GUC][CGU][UA][AU][UAC]
	Motif17	U[GU][AU][GU][GU][AU][GAU][UC][GU][GA]G[UC][AGU][AC]U[CA]U[GC]C[AC][UA][CA][CA][UG]GAG[GUA]UU[UC][AG][AUC][AC][GC][CG][UG]U[AC][AU]U
	Motif19	UU[AC][UC][CU][UC]UU[GC]UUUGGA[CU]UGAAGGGAGCUC[CU]
	Motif22	[AU][UC][GU][UA]UG[AU][UC][CA][AU][UA][AU]U[UA]UU[CU]GCACGUG[UC]UC[UC]ACU[AC]CUCCAACA[CU]
	Motif25	CCUCCAGCGCGGGAGAGCAAGAGCUUGAGUGAAGCUCA[CU]AGAA[AC]CAACAG
	Motif26	[UG][AG][GUA]G[AG]U[AUC][CGU]AA[UA]U[AG][GUA]CU[GUC][CU]CGACUCAU[CU]CAUCCAAA[UC]AC[CU][CGA][AG][GUA][UG][GC][AUG][AC][GAC][AG][AG]A
	Motif27	[AU]UU[UA][CGU]AA[UG]UU[CG][AU][UA]G[GU]G[UG][UG]U[UC]G[GU]AUU[AC][UA][UC]AU[GA]CA[UA][CU][UC][AC]AA[AG][AG][GC]UA[UG]A[AG]UA
	Motif33	GA[UG][CA][ACU]U[UA][CA]A[GA][GAU]AG[UA]UA[GA][GA]UAUA[GA]AA[GU][AGU]A[AG][AG]U[ACU][CG][AU]UU[AC]AGU[CU]CA[UG]UCAUG[AG]
	Motif35	GU[UG][UG]UGU[UG]U[GU]G[UA][AG][GA][GA][AG]GGAGGUGGG[CU]AUACUGCCAA[UC]AGAGAUCUGUUA
	Motif43	UGGA[UC]CUCGACAGGGU[UC]GA[UC]AUGAG[AG]ACA[CU]A[UC]G[AGU][GU][CUA]A[AU][UC][CA]A
	Motif47	[AG][AGU]AG[AG]GCU[CU]C[CU]U[UA][AC]AGU[CU][CA]AA[UA]C[AG][AU][GA][GA][GA][UG]
	Motif48	AA[AG]U[GU][CU]AAU[AG]UAU[AG]UAGUCCAAUCUAUUGAAGUACUAG[CU]ACACCA[GU]CUCU
	Motif55	[GU][AG][GA]G[UCG][CU][AC]A[UG]GUGGGU[CAU]U[GC]UGAUUUUGAGAUAAU[GA]A[AU]AUC[GA]A
	Motif64	GACUAUGCCACACUUCGGACAGACAUUUU[UG]CCUA[CA]GAGAUGUCAAACCUC
	Motif65	C[AC]U[AC]U[AG][CU][AG]U[AG][UC]AUC[AU]UC[AU]C[AC][CG]CG[CG][AC][UA]G[UC][GU][GC]AUGA[UA][AU]A[CA]A[AU][AG]
	Motif72	[UC][UC][CU][AU]U[GA]AC[AG]AUGGA[AG]AAG[AG]GA
	Motif79	GA[AG][GA][GA]AG[AC][CU]AG[GC]G[AC][AU][GC]A[AC][GC][CG]AG[AU][AG][CG]A[UC][CG]GA[UA][AU]G[AU][GC]UU[CU][AU][CG][AU][CA]AA[AC][AC]A
	Motif89	CACCUCCA[UC]GAUUCA
	Motif91	[UG]A[UC]U[CG][CG][AGU]U[CA]A[AG]C[CGU]C[AGU][AU][GU]C[UA][AU][GC][CGU][UA]C[AC][UA][GC][CA][UC]C[GU][GA]A[CG]A[GA][GC]CU[ACU]A
	Motif92	[CU][AU][UG]UU[CG][CU][AG]GAUG[CU][UA]GCAU[AC][CA][AU]UAA[UCG][AU]UU[UC]
	Motif96	C[AC]G[AC][AG]AAU[CU][AC][AG]CAAA[CU][AC]G[AU]AACGA[AG][GU][AC][GU][GU]U[GU]CUU[CG]G[CG]AA[CAG][CG][AC][UC][CU][UG][UG]U[UC][GAC]A
	Motif101	GAGAUCGUGGGGAUG
	Motif108	CCGUUCACCCCACU[CU]UCAAUCUGUAGUGA
	Motif110	[AC]AA[UG][UC]C[AG]CC[GU][GC][CU]G[AG]U[GU]UUG[AU]G[CU][AG]A[AG]A[AU][CGU]G[AG][AG][AG]AG[CG]AAA[AG][UC]C
	Motif113	GUGU[GU][GU][AGU]GA[GU][UCG][CG][GU][CG]A[AU]GAU[AU]U[GA][AG][AG]U[AG]AG[AU]U[AU][GU]UUC[CU]U[AC][AC]U[CG][CU]GCCCA
	Motif116	C[ACU][CG]A[CU][UC][ACU][GU][AC]UCGA[UA]AGUCU[UC][AGU][GA][AU]GUU[GA]GU
	Motif125	AACAACUGUUUU[CU]GUCCUUAA
	Motif126	GGA[AU]CGA[GC][AC]CGGGU[AC][GA]C[AC][AC][AG][GC][AG]U[UG][UA]C[GA][AG]G[UC][AG]G[CG]A[CA]U[UA]C[AU]UAC[UC]AC[CU][GU][UA]G
	Motif128	GUGUACCUCUAGAUAU[AU]UAUUCUCUUGCUGCGUAGGGUUCCCAAGCUGCC
	Motif132	C[CU]UGGC[CU]UCUGCAACCGGAAAGGGGAGCAGCAUGAAACUC
	Motif133	[CU]AU[CG]UUUGAGAUUUU
	Motif135	CAGAC[AG]UU[UC]ACCUUC
	Motif138	[CG][AC][CU]G[UG][UC]GGU[AU]GC[AG]G[UC]AGCGG[UC][GU]G[UC][AG][AG]U[GA][CGU]CG[AG]U[AG]GCG
	Motif141	CGUAGCC[AG]UGAAGUUAAUGGCUAGAGUGACUAGACCCGUAACAUU[AG]C
	Motif145	CUCUGUAUUCUUCCACAGCUUUCUUGAACUGCAAAACUUCUUCAGA
	Motif160	C[CG][AC]AGUGCUUAAAUCGU[AU]GA[GU]GCU[AG]AAGUCGUUGAAGAGGACUUGGAAC
	Motif164	GGAUUACUGGGCGAAUACUCCUAUGGCAGAU[AC]GC[AU]UUG[CG]C
	Motif188	CUAA[CU]AAUCGAAUUGAACCU[CU]CAGAUUUCAGAU[CU]UGA[CU]UAGGGUUUUAGC
	Motif190	CAUUCUUAAUAUA[CU]AAUACU[AU]CUUUUUCA
	Motif192	U[GU]CU[GA]A[UA]CUC[UC]U[CU]G[GU][AC]CU[CG]U[CU]CU[UC]G
	Motif194	CUUAUUU[GU]AAG[AC]UUAAGUGUGUAUUGACAGGUGGUGGAACAAAUAUGAG
	Motif200	GGGGAUCUGCUGGUCGUUCCAUGUUAAAC
	Motif201	AGACGUAGAUGAGGGCUCCUCAG[AG]UGUUC
	Motif202	GAUGGGUUGCAA[GU]AGAACAUCACUAAAAUAGAAGU[AG]A[CU]AUUGUU[GU]GG[AG]AA
	Motif203	UCU[UA]GC[AU]U[AC][UA][GA][UA]UC[UA]UU[AU][UA][CG][UC]CUAUU[GU]AU[UC]GAUAUU[UG]UUC[AU][GA][UC][GA]A[GU]CA
	Motif208	CAAGA[GU]AUCAAAACGAAGAUAAGUGG[CU][GU]GCACAA[AG][CU]UU[AU][CU]UUUAGCGAA
	Motif212	CUAAGUUAUUUUGUAUGUUGAAGGUGUAUUGUAGGAAUCGG
	Motif217	GAUGUAUAAUAACUAAGCGUCGCUCUGA
	Motif222	AGAAC[CU]CGUCUCUUAA[CU]UUUUAACUAAAAAAA[CU]UAA[CG]AACC
	Motif223	ACACUAAAA[AG]UGUUGUACA[AG]AU[CU]UAAGUGUAC[AG]AAUCAAAC
	Motif224	[GC]U[AGU]GGAAG[AG]A[AU]UU[AC][AG]G[AG]CUGA[CG][UG][UG][CU][GC]AAA[UA][AU][CG]CC[UA][UA]U[AU]A[AU][AC][ACU][CA][GA]G[GA][GU]U
	Motif239	CUUGUUUGCACA[CU]UUUGU[CU]U[CU][CU]GUUAUUU[CU]CGCAUGCUCC
	Motif244	GCCUCCCCCUC
	Motif245	GUGC[AU]GCAAC[CU][AC]UU[CG]UG[CG]UAGCU[AU]GU[AG]CAAGAGUU[CU]AAAAG
	Motif251	A[UC][UA]C[AG][AU]GUGA[GU]CA[UCG]A[AG]AGAGU
	Motif257	GACAGAAGAGAG[AU]GAGCACA
	Motif258	GGACCAGUACU[AG][GU]GCUCAUCA
	Motif260	U[CU]GCCUCUC[GC]AUCCG
	Motif279	AGCCG[AU]A[AG]UCCGUAUGAGUC
	Motif284	CCCA[AG]AGAU[CG]CC[GU]CCA[CU]A[AG]U[AU]CCCU[CU]C
	Motif293	CUAUUAAUGAGAUUAA[CU]GUCGAGCAUUUG
	Motif295	GGG[CU]CUCAAGA[AG][AC]ACCUGC
	Motif302	[UA][AG]UU[GA][UC]G[GU]U[UC][UG][UC]U[UG][UC][AC][UA]UUA[UAC][GAU][AU][UCG][UG]AAU[GC][AG][CU]A[AC]AA[AG][GC][UC][GAC][CA]A[CA][UC]U[AC][UC]UUUU
	Motif303	CA[AU][UG][CU]A[UA]GU[AGU][AU]A[AC]U[UA]AAAU[AGU]U[GA]A[UAC]UG[UGA][CU]ACCU[UC]U[CG]UG[AG]G[UA][AG]GAGUAA[UC]G[CU]
	Motif307	[UC]AU[UG][UC]C[AC][CG][AU][AU][AG]C[UA][UA][UA][UAG]UU[UG][GU]G[GU]A[CU][AG]UACUUA[UG][GC][CU][UG][AU]A[AC][AU]A[AU][AC][AU][UG]UA[UG][UG][UG][GU]
	Motif312	[GA][AU][UG][UGA][UGC][UCG]U[UA][GU][UC]U[AGU][AU][UA][UA]U[UGA][AU][AU][AU][AU][UAC][UGC][AG][AC][AC][UA]A[AU]A[CU]A[AG][CG][AG][AG][AU][UC]A[UCA][UC][UA]U[UGC][CGU][UAC]A[CG]CA
	Motif317	[UA][GU][AU][UG][UAG][CGA][AC][AU][UA][CGA]U[UAG][AU][UG][UG][GACU]UC[UC]A[GU]CA[CU]C[AG]U[UC]U[GC]AAAU[CG][AG]GU[GUC][UA]U
	Motif340	ACAU[AG][CU][UA]U[CA]U[UA]UAU[AG]U[GAC][CU][CA]C[AG]UAUG[GAU]A[UC][ACU][UA][ACG][UC][AU][AU][AGU][GUC][CGU][UA][AU][UG]G
	Motif341	[ACG][UAC][UA][AG][ACU][AG][UC][UC][GU][CU]A[UA]GU[UA][GCU][GU][CG][GA][UAC][GU]G[AUC][ACG][ACGU]C[AC][AC]U[GA][CA]A[AG]U[AUG][UC][AU][GU][UAC][GCU][UAG][GAC][UA][GA][UA][GA][CA][UA][ACU]
	Motif345	CA[CU]A[CA]A[CU][UCA][AG][UG][AGC][UA][CUA][UC][UA][UG][GU][UAG][GCA][UAG][CG][UC][GUA][CG][GAU][UG]U[GA][UGA]G[AG]AA[AC][UAC][GAU][CU]UUCU
	Motif349	UUUAUCUGAGAUUCA[AG]AAUUAAGCAUUUU
	Motif387	[AU]U[GUA][UA][GU][CU][AC]UGU[AG][UA][AC][UA][AUG][UA][GUAC][UC]A[UG][AUG][GCU][ACG][CU]A[AUC][AC]UA[UC][AGU][UG][AU]U[UG][AGU][GU][GC][UC][CAG][UC][AU][AUC]AU[AC]UA[UC][AC]
	Motif405	[UG][UA]U[UA][UA]A[CUG][UC][AU]G[GA][AGU][GAU][UG]U[AC][AU][AU]A[AU][ACU]A[AU][CUA]A[CA][CU][GUC][UG][UGA][AC][UA][AU][UG][UAG][CA][AU]G[AC][GAC][UG]
	Motif419	CU[CA][AC][AU][CA][GA][UA][GC][UA]U[UA][GC][GA][GU][AG][UA]U[UA][UA][GU]G[ACU][CU][UC][CAG][CUG][AUC][AU][CA][AUG]GA[UC][UG][UC][CGU][GU][AG][AC][AU][UA][AU]UU[GA]G[AC][AU]
	Motif432	[UC]U[GC][CG][AU][UG]C[UA][GU][AGC][AU][ACU][GU][GAU][ACG][GU][CAU]A[UC][UCG][UC]U[GA][CG]UC[AG][CG][AUC][GU]A[GAU]U[GC][UA][AC][UGA][UA][UA]A

## Sheet: MotifsForTable3
Experiment	Motif #	Regular Expression of the Motif Sequence
Ascaris suum vs Homo sapiens	Motif1	[CG]AUG[AG]A[GUA]A[AG][AG][AU][GA][AG]A[UG][AC]AU[GA]U[UG][UA][GUA][GU][UG]AGCCAAGGAUGACUUGCC[UG][GA][UAC]U[UC][UC]U			Motif Length Statistics
	Motif2	[GA][UCG]UGACAGAAGA[GU]AG[UA]GAGCAC[AU][CA]A[UAG][GA][GA][UG][GC][AG][CA][UA]U[UG][CUG][AUC][AU][UGA]			Experiment		Gorilla gorilla									Homo sapiens
	Motif3	[GA][UA][UC][GC][UG][CA]G[GA]A[CG]CAGG[CG][UC][UA]C[AG]U[UG]C[CG][CA][CA][CU]CAA					All Created Motifs				Among Best 100 Features					All Created Motifs				Among Best 100 Features
	Motif4	[UA]AG[AG][UC][AUG]U[CU]AGGCAGUCUCCUUGGCUAU[CU][CU][UA][GU]A[CU]AU[GU][UC][UC][CU][UC]U[UC]U[CU][UA][CU][UC][CU][AC][UA]					Min	Max	Mean	Median	Min	Max	Mean	Median	Num	Min	Max	Mean	Median	Min	Max	Mean	Median	Num
	Motif5	[UA][UC][ACU][UA][AU]U[AC][AU][AU][AU][AG]U[GA][UA][AU][UG][UA][CA][CU]ACUGAAGUGUUUGGGGG[AG]ACUC[CU][UA]GG[UA]			Nematoda	Haemonchus contortus	11	50	38.2915	41	15	50	36.8	38	20	11	50	38.2915	41	11	50	40.1905	48	42
	Motif6	[AU]U[UG]A[GA][AG][GU][UG][UG]UU[GU][AC]U[AU]U[GU][UC][GA][UA][AU]UG[AG]GAAUCUUGAUGAUGCUGCA[UG]C[AG][GA]C				Caenorhabditis brenneri	11	50	38.2915	41	15	50	41.7778	46	27	11	50	38.2915	41	15	50	39.1	41	30
	Motif7	UU[GAC]A[GU][GA][GAU][GU]AAUG[UG]UG[UC]CUGGC[UA][CA]G[AU][GU]G[ACU]C[AC]U[UG][AG][AG][CAG][UA][CA][UG][GA][AU][UA]				Brugia malayi	11	50	38.2915	41	21	50	41.7586	41	29	11	50	38.2915	41	11	50	38.2344	41	64
	Motif8	[AG][AG][GU][AGU][UG][UC][UC][UC][UAG][UGC][ACG][UC][UC]U[UGC][UA]A[CG][UC][CU][CUA]U[GU][UC]GUGCUC[UA]CU[AC]U[CA][CU]UUCUGUCA[CU]C[AC]C				Strongyloides ratti	11	50	38.2915	41	21	50	43.4839	46	31	11	50	38.2915	41	15	50	36.7632	40	38
	Motif10	UU[GA]U[UC][UC]GAUUGAGCCG[UC]GCCAAUAUC[AU]C				Caenorhabditis briggsae	11	50	38.2915	41	29	50	43.6429	46.5	28	11	50	38.2915	41	15	50	38.76	41	50
	Motif13	GG[UA]U[AU]G[GU]GAG[CG]AGG[GA][AG]U[AU][GU]GAU[CA]C[CG][GA][CG]C[UA]UG[UC]AUCA[AU][CU]U[GC]A[AG]U[CG][GA]G[AC][GA][CU][CG]				Panagrellus redivivus	11	50	38.2915	41	15	50	41.4839	46	31	11	50	38.2915	41	14	50	38.0333	40	30
	Motif14	GG[UC]G[CU]AC[CA]GGCAUCUGAUGAAGCUGCCAGCAUGAUCUA[AG]UUA[AGU]CUUU[CA]UU				Pristionchus pacificus	11	50	38.2915	41	21	50	42.1875	46	32	11	50	38.2915	41	11	50	39.3667	43.5	30
	Motif15	U[GA]AGU[GC]U[CU]GAUUAGAUCAUGUUCG[CU]AGUUUCACCC[GA]UUGACUGUC[GU]C[AG][CU]C				Ascaris suum	11	50	38.2915	41	15	50	40.9783	43.5	46	11	50	38.2915	41	11	50	41.55	49	60
	Motif20	[CUA]A[GU][GC][UGC][CG][UA][AG][GA][AC][UG]C[UC]C[UA][GA][UG][AU][GU]G[CG][AC][GAU][AC][GA][AC][GU][CU][CU]A[UA][CUG]A[CU][UC]				Caenorhabditis elegans	11	50	38.2915	41	21	50	42.125	43.5	32	11	50	38.2915	41	11	50	36.9574	41	47
	Motif26	[UG][AG][GUA]G[AG]U[AUC][CGU]AA[UA]U[AG][GUA]CU[GUC][CU]CGACUCAU[CU]CAUCCAAA[UC]AC[CU][CGA][AG][GUA][UG][GC][AUG][AC][GAC][AG][AG]A				Caenorhabditis remanei	11	50	38.2915	41	15	50	39.2632	41	38	11	50	38.2915	41	11	50	41.06	48.5	50
	Motif27	[AU]UU[UA][CGU]AA[UG]UU[CG][AU][UA]G[GU]G[UG][UG]U[UC]G[GU]AUU[AC][UA][UC]AU[GA]CA[UA][CU][UC][AC]AA[AG][AG][GC]UA[UG]A[AG]UA			Pisces	Ictalurus punctatus	11	50	38.2915	41	15	50	39.3667	49	30	11	50	38.2915	41	14	50	40.9643	45.5	28
	Motif35	GU[UG][UG]UGU[UG]U[GU]G[UA][AG][GA][GA][AG]GGAGGUGGG[CU]AUACUGCCAA[UC]AGAGAUCUGUUA				Oryzias latipes	11	50	38.2915	41	15	50	36.375	34	16	11	50	38.2915	41	15	50	39.4314	41	51
	Motif38	CCAAC[GA]AUAAC[GA]GCUGUUAGGCCAUGUUUUGUAA[CG]GGCUGUUAGGA[GA]CGC				Fugu rubripes	11	50	38.2915	41	15	50	33.8333	36.5	42	11	50	38.2915	41	15	50	35	38	60
	Motif51	[GU][AU][CU]U[AU][UA]A[AG][GA][UG]UAUAUCAA[GU][CU]A[AG]UGACCAUUUU[GA]C[UG][UC]AU[AC]AA				Danio rerio	11	50	38.2915	41	15	50	41.975	49	40	11	50	38.2915	41	15	50	42.0656	48	61
	Motif55	[GU][AG][GA]G[UCG][CU][AC]A[UG]GUGGGU[CAU]U[GC]UGAUUUUGAGAUAAU[GA]A[AU]AUC[GA]A				Salmo salar	11	50	38.2915	41	15	50	38.375	41	24	11	50	38.2915	41	15	50	37.1905	41	21
	Motif104	[CU]G[AU]U[GU]G[AC]A[AG][AG][AC][AG]U[CG][CG]AUC[CG][AG]C[CU][AU]A[AG]GCUGUC[AC]C[CG][AU][AG][GU][GU]U[AG][UAC][CU]UC[CG][AC]GCUU				Cyprinus carpio	11	50	38.2915	41	21	50	43.3333	50	21	11	50	38.2915	41	21	50	41.2456	48	57
	Motif105	[AC]C[CA]A[AG][UA]UGAUGC[AU]AUG[GU]AAACAU[CG]GAU				Tetraodon nigroviridis	11	50	38.2915	41	15	50	37.6047	41	43	11	50	38.2915	41	11	50	35.8852	40	61
	Motif109	UAUCUCU[CU]GAUUAAGCUAUUUUAUUUCUAUCA[UG]CAU[CG]AUC				Hippoglossus hippoglossus	11	50	38.2915	41	15	50	39.5625	41	16	11	50	38.2915	41	21	50	38.8889	40	18
	Motif112	[CU]AACC[AC]UU[GU][AU][AG][AU][GU]UGUU[CU][AG]U[AU][AG]A[GU]UG[AU][UC]A[CU]CU[AU][CU]A[CU]AU[UAG]U[UC]G[AC][AU][AC]A[AU]CCU				Paralichthys olivaceus	11	50	38.2915	41	21	50	40	41	24	11	50	38.2915	41	27	50	41.6875	43.5	16
	Motif114	G[GCU]U[AG][GU]G[CU]U[ACG]U[AC]G[AG][AG]U[CU][UC]A[GU]CA[CU]U[AC]U[AG][CU][CA]CAC[CU][AG]A[AU][GU]U[AC]A[ACU]GA[CU][CGU][AG][CU]G[AU]GC											40.2067									39.0723
	Motif117	[CG]C[CU][AC][AU]CCA[CU]A[AC]AG[AC]UU[AU][CU]CAU[AG]C[AG][AG][GU]A[UAG][AU]A[AG]A[AC][AC][CG]U[AU]UC[AU]C
	Motif121	CC[AU]CCA[UC][UG]AU[UC]A[UC][CG][AGU][CA][UC][AC][CU][AC]A[CG][AU][CA][GA][ACU]A[CA][ACG]UU[CU][AGU]U[CG][CG][AGU]A[GU][CGU][CG][GA][AU][AG]A[CU][AG][GA]U[GC]
	Motif125	AACAACUGUUUU[CU]GUCCUUAA
	Motif129	AGUAAGGG[AG]AUCGAUCUGU[AU]CCAAUUGUACUCAAACACACUCUCUCAUCC
	Motif135	CAGAC[AG]UU[UC]ACCUUC
	Motif150	G[AC][CU]A[ACU]AAU[UC][CAU]AC[GAC]A[CU][CU][AC][CG][AU][CG][AU]U[AC]A[CG][AC]UA[UC]AAA[AG][CGU][CAU]A[AC]AAC[AC][AU]U[CA][CAU][UA][UA][CU][CG]U			Ggo	Haemonchus contortus	Ggo-Haemonchus contortus
	Motif159	GAUUGUUCUUAGUAUGAG[GU]UGUUCUCGUACUAAGUAGAGUCUAAGAGAAC			Ggo	Caenorhabditis brenneri	Ggo-Caenorhabditis brenneri
	Motif160	C[CG][AC]AGUGCUUAAAUCGU[AU]GA[GU]GCU[AG]AAGUCGUUGAAGAGGACUUGGAAC			Ggo	Brugia malayi	Ggo-Brugia malayi
	Motif166	AACAUGGACAUAUGAUCUGCAUCUUUGCA[CU]UU[GU][AC]AA[AG]UGCAAAGAUGCAG			Ggo	Strongyloides ratti	Ggo-Strongyloides ratti
	Motif173	GACGUU[AU]UAC[CG]CAACA[AU]UAUAA[CU]UUCUGUUGUAGUCA[AU]CUUCUGCUGCAA			Ggo	Caenorhabditis briggsae	Ggo-Caenorhabditis briggsae
	Motif174	CGCAUAACAUGCCGACGCAUAUAACUAUG			Ggo	Panagrellus redivivus	Ggo-Panagrellus redivivus
	Motif187	[CU]AC[UC][CAG][UAG][AU][AG]CA[ACGU]A[UC]GG[CU][GA][AU]U[ACG][AG][CU]GAAA[AG][CG]AA[AG][ACGU][GU]G[AU][GA][CG]A			Ggo	Pristionchus pacificus	Ggo-Pristionchus pacificus
	Motif195	ACCAACGAGCU[AG]UUGGCCCAAU[AG][CG]UAAAUCUCC			Ggo	Ascaris suum	Ggo-Ascaris suum
	Motif196	GUCCUGUGGA[AU]UUUAAGUU[CU]CC[AG]AAACUGUU[GU][AC]U[GU]AGGACAUACAAGAUC			Ggo	Caenorhabditis elegans	Ggo-Caenorhabditis elegans
	Motif202	GAUGGGUUGCAA[GU]AGAACAUCACUAAAAUAGAAGU[AG]A[CU]AUUGUU[GU]GG[AG]AA			Ggo	Caenorhabditis remanei	Ggo-Caenorhabditis remanei
	Motif208	CAAGA[GU]AUCAAAACGAAGAUAAGUGG[CU][GU]GCACAA[AG][CU]UU[AU][CU]UUUAGCGAA			Ggo	Ictalurus punctatus	Ggo-Ictalurus punctatus
	Motif216	CUCAUGUUUG[AG]UUU[CU]ACA[AG]UAGAUAGAUAUCGACG[CU]CUAUC			Ggo	Oryzias latipes	Ggo-Oryzias latipes
	Motif227	AGAG[CU][GU]AUCAAU[AU]AGUAUU[AG]GAACAAAGUUUUAUACUGACAAUUC[AG]AUCU			Ggo	Fugu rubripes	Ggo-Fugu rubripes
	Motif231	AUCACUC[CG]AAUUAAUUUGGAAGAAC[AG]AAUUAAGAAA[AC]CC			Ggo	Danio rerio	Ggo-Danio rerio
	Motif239	CUUGUUUGCACA[CU]UUUGU[CU]U[CU][CU]GUUAUUU[CU]CGCAUGCUCC			Ggo	Salmo salar	Ggo-Salmo salar
	Motif247	UAAGAAA[CU]UUUCG[AG]UUG[CG]GUUUCCC[AG]UAAAG[CU]UUAGAA[AC]C[CU][CU]GCAAUUA			Ggo	Cyprinus carpio	Ggo-Cyprinus carpio
	Motif255	CAGCUAUUCCG			Ggo	Tetraodon nigroviridis	Ggo-Tetraodon nigroviridis
	Motif258	GGACCAGUACU[AG][GU]GCUCAUCA			Ggo	Hippoglossus hippoglossus	Ggo-Hippoglossus hippoglossus
	Motif273	GUUGUCAG[CU]AGACUAUCGGUC			Ggo	Paralichthys olivaceus	Ggo-Paralichthys olivaceus
	Motif279	AGCCG[AU]A[AG]UCCGUAUGAGUC			Hsa	Haemonchus contortus	Hsa-Haemonchus contortus
	Motif298	GAAA[CU]GCUGCACCAC			Hsa	Caenorhabditis brenneri	Hsa-Caenorhabditis brenneri
	Motif301	AGGGAAGC[AG]CUUUCUGUUGUCU[GA]AAAGAAAAGAAAG[UC]GCUUCC[CU]UUU[AG]GA			Hsa	Brugia malayi	Hsa-Brugia malayi
	Motif302	[UA][AG]UU[GA][UC]G[GU]U[UC][UG][UC]U[UG][UC][AC][UA]UUA[UAC][GAU][AU][UCG][UG]AAU[GC][AG][CU]A[AC]AA[AG][GC][UC][GAC][CA]A[CA][UC]U[AC][UC]UUUU			Hsa	Strongyloides ratti	Hsa-Strongyloides ratti
	Motif320	G[GC][CG][CGA][GC][GU]GG[CG][GUA]G[GA]G[GC][CGA][GUA][GC][GC][GA]GC[AU]G[GC][CG][CG][CU][GU][GC]			Hsa	Caenorhabditis briggsae	Hsa-Caenorhabditis briggsae
	Motif329	C[UA][GC][UGA][UGC][CU][UA]GUG[CG][UC][UC]UA[UG]G[GU][CA][UG]UUU[CU]AU[UG][CU][CU][UG][AU]UG[UG]GAU[UA][GC][UAC][AG]			Hsa	Panagrellus redivivus	Hsa-Panagrellus redivivus
	Motif332	[UG][GA]AC[UC][UC]GUG[AG][ACU][GC]U[UC][UC][CA][CA][AUC][UG]U[AGU][UC][CA][AC][UA][CU]C[UC][AU][CU]G[CG][CG][UC][AGU][AU]G[GA][CA]U[UCA][UA][CAU][AGU]G[AGC]AG[GC][GAU]			Hsa	Pristionchus pacificus	Hsa-Pristionchus pacificus
	Motif355	U[CG][UA]GG[AC][AU]G[CU]UGGUUUCA[CUA][AG][UC][GA]G[UA]GG[CU][UC]UA			Hsa	Ascaris suum	Hsa-Ascaris suum
	Motif362	[UA][CG][AGC][GAC][CAU]A[ACU][CU][UC][CU][CGA][UA][GU][GUA][GU]G[UG]A[CGU][UA][GU]U[GA][UG][ACU][AC][GACU][UAC][UA][UC][GACU][UA][CA][AC]A[GA]U[CAG][CAG][CAG][CG][CA][AU][GAC][GU]UG[UCG][GU][AG]			Hsa	Caenorhabditis elegans	Hsa-Caenorhabditis elegans
	Motif365	[CA][GU]CAGA[UA][AG][CG]UG[CA][AU]U[CG][AU]GG[AC][AU][CU]UG[AG][UG]UGGAUA[AU][GU]AAUCAG[CU]CAC[CA][AG][UC][CA][AC][GU][UG]			Hsa	Caenorhabditis remanei	Hsa-Caenorhabditis remanei
	Motif382	[CG][AC]A[CG]CA[AG]UU[AC][AC]U[AG][AU]U[CU]U[AG]A[AC][GU][AU][AG]UU[CG]UAA[AC]UGGUU[CG]AA[AC]A[AC][CG]UGA[AG][CG]C[CG][AC]			Hsa	Ictalurus punctatus	Hsa-Ictalurus punctatus
	Motif393	CC[CA]U[UCG][CU]C[CA][UC][UC]G[GU]C[UG][UG][UA][AU][GC][UC][CG]A[UG][GC][AU]C[UC][GAU][UG]GGGCU[CAU][UC][UC][GC][AG]G[UCG][UC][GCU][GU][CGU]C[AUG][UG]C[UA][GC]			Hsa	Oryzias latipes	Hsa-Oryzias latipes
Caenorhabditis brenneri vs Homo sapiens	Motif2	[GA][UCG]UGACAGAAGA[GU]AG[UA]GAGCAC[AU][CA]A[UAG][GA][GA][UG][GC][AG][CA][UA]U[UG][CUG][AUC][AU][UGA]			Hsa	Fugu rubripes	Hsa-Fugu rubripes
	Motif4	[UA]AG[AG][UC][AUG]U[CU]AGGCAGUCUCCUUGGCUAU[CU][CU][UA][GU]A[CU]AU[GU][UC][UC][CU][UC]U[UC]U[CU][UA][CU][UC][CU][AC][UA]			Hsa	Danio rerio	Hsa-Danio rerio
	Motif11	CGAGAUAUU[AG]GUGCGGUUCAAUCA[AG]A[UA]A[GA][UC]C[GA][UC]ACUCUU[AU][UG][GCU]U[UG][AGU]UAGAG			Hsa	Salmo salar	Hsa-Salmo salar
	Motif77	AA[GA]UCAC[AC][ACG][CU]C[AG][CU][AU][AU][CA][AU][GA][CA][UC][UA][CA][AG]A[AC][CG]A[AU][AGU][ACU][GU][GA]A[GA][CU]CAU[ACG][CG]U			Hsa	Cyprinus carpio	Hsa-Cyprinus carpio
	Motif78	UG[AU]GAG[AC][GU]A[AG][GU]U[AG]UGAGUG[AU][CU]G[CG][CU]CAUGG[CG][AC][AU][GU][CAG][AG]A[CG]A[AC][CG][GU]UG[AC]G[AG][CA]U[AU]G			Hsa	Tetraodon nigroviridis	Hsa-Tetraodon nigroviridis
	Motif87	U[CU]CAAAA[UG]AU[AG][CG][AC][GU][UG][UA]UA[UC][GU]UUU[GU]GCAAUCA[UC][UG][AU][UA]UCUU[UG]UAU[AG]A[AU][UC][AU]C[AU]			Hsa	Hippoglossus hippoglossus	Hsa-Hippoglossus hippoglossus
	Motif101	GAGAUCGUGGGGAUG			Hsa	Paralichthys olivaceus	Hsa-Paralichthys olivaceus
	Motif110	[AC]AA[UG][UC]C[AG]CC[GU][GC][CU]G[AG]U[GU]UUG[AU]G[CU][AG]A[AG]A[AU][CGU]G[AG][AG][AG]AG[CG]AAA[AG][UC]C				Virus vs Hominidae	Virus vs Hominidae
	Motif123	A[CU]A[AG]U[AU]GA[AG]AUU[AG][AU][AC]GA[AU][CU]U[CU][GU][GU][AU][CG]AUGACAA[CU][AG]A[AU][GU][AU][GCU][AC][CU][AC][GU][AC][GU][GCU][AC]UCA				Homo sapiens vs Hominidae	Homo sapiens vs Hominidae
	Motif132	C[CU]UGGC[CU]UCUGCAACCGGAAAGGGGAGCAGCAUGAAACUC				Aves vs Hominidae	Aves vs Hominidae
	Motif133	[CU]AU[CG]UUUGAGAUUUU				Nematoda vs Hominidae	Nematoda vs Hominidae
	Motif134	UAUCA[GU]AG[AG]GUCUUG				Cercopithecidae vs Hominidae	Cercopithecidae vs Hominidae
	Motif152	AUGA[AC][UA][CA][AC]UUC[UC]ACCAAUUG[AG][CU][UA]UGU[AC]C[UC]UU[GA]AA[GU]CU[UC][UC][GA][AC][UC][UA]UGA[AG][CU]C				Pisces vs Hominidae	Pisces vs Hominidae
	Motif162	CUAAUUGGAUAUGAUAAAUGGUA[AC]CAAGU[AU]UUCACUUGCAUUCAAGGGAC				Hexapoda vs Hominidae	Hexapoda vs Hominidae
	Motif164	GGAUUACUGGGCGAAUACUCCUAUGGCAGAU[AC]GC[AU]UUG[CG]C				Brassicaceae vs Hominidae	Brassicaceae vs Hominidae
	Motif165	CACACGACAACACAAUUUCA[CU]U[GU]GU[AG]CCAAUCAUUC[CU]AACAAA[GU]UAUA[AC]C				Laurasiatheira vs Hominidae	Laurasiatheira vs Hominidae
	Motif200	GGGGAUCUGCUGGUCGUUCCAUGUUAAAC				Rodentisa vs Hominidae	Rodentisa vs Hominidae
	Motif211	AACGAUUUCAACACUCUCUU[AC]CAGGAAC[AU][AU]C[CU]UCC				Monocotyledons vs Hominidae	Monocotyledons vs Hominidae
	Motif214	U[CG]A[AG][GU]A[AU]A[AG][AG][GU]CU[UC]U[GU]AU[AC][UC][AG]A[GU]A[GCU][UAC][CU]U[UA]U[AU][GAC][GAU][CU]U[AU][AG]UA[UG][UAG]U[AG]A[AG]UUU[UC]U				Fabaceae vs Hominidae	Fabaceae vs Hominidae
	Motif219	AACGAGUUUUGCU[CU]A[AG]GACAACA[GU]U[CU]UCA[AG]GAUGGAAAAUG
	Motif221	GAUAG[AG]ACAU[CU]GUACUGCUUGAAAAAAC[AU]UGUUAA[CU]GUCAUAAA
	Motif226	UCUU[UG][CU]UCU[AU][CU][AU][AU][UG]UUU[UG][UAC]CA[CU][UG]UU[UG][UC]UCUC[AG]U
	Motif250	GUGAGUC[AC][AU][GU]AUCAA[AG]AU[AG]CGC[AU]UUC[GU]U[GU]A[CU]CAC[AU]UGGUUGAACC
	Motif265	A[GC]GUUUGAGAGUGAUG[CU]UGGU
	Motif291	C[AG]AAACUUGGAUUC[AG]AUUACUUUUUCGUC
	Motif329	C[UA][GC][UGA][UGC][CU][UA]GUG[CG][UC][UC]UA[UG]G[GU][CA][UG]UUU[CU]AU[UG][CU][CU][UG][AU]UG[UG]GAU[UA][GC][UAC][AG]
	Motif340	ACAU[AG][CU][UA]U[CA]U[UA]UAU[AG]U[GAC][CU][CA]C[AG]UAUG[GAU]A[UC][ACU][UA][ACG][UC][AU][AU][AGU][GUC][CGU][UA][AU][UG]G
	Motif342	[UC][CU][UG]G[UA]U[UA][CA][GU][UAG]G[GUC][CU][AC][GU][UA][GA][GCU][AC][AC][UC]U[AG][GU]C[UA]GA[UG][UA]G[UG][AU]UU[AGU][UC][AG][UA]U[UC][CG][UA][CU][AU][CG][AU]GU
	Motif345	CA[CU]A[CA]A[CU][UCA][AG][UG][AGC][UA][CUA][UC][UA][UG][GU][UAG][GCA][UAG][CG][UC][GUA][CG][GAU][UG]U[GA][UGA]G[AG]AA[AC][UAC][GAU][CU]UUCU
	Motif355	U[CG][UA]GG[AC][AU]G[CU]UGGUUUCA[CUA][AG][UC][GA]G[UA]GG[CU][UC]UA
Strongyloides ratti vs Homo sapiens	Motif1	[CG]AUG[AG]A[GUA]A[AG][AG][AU][GA][AG]A[UG][AC]AU[GA]U[UG][UA][GUA][GU][UG]AGCCAAGGAUGACUUGCC[UG][GA][UAC]U[UC][UC]U
	Motif2	[GA][UCG]UGACAGAAGA[GU]AG[UA]GAGCAC[AU][CA]A[UAG][GA][GA][UG][GC][AG][CA][UA]U[UG][CUG][AUC][AU][UGA]
	Motif7	UU[GAC]A[GU][GA][GAU][GU]AAUG[UG]UG[UC]CUGGC[UA][CA]G[AU][GU]G[ACU]C[AC]U[UG][AG][AG][CAG][UA][CA][UG][GA][AU][UA]
	Motif89	CACCUCCA[UC]GAUUCA
	Motif91	[UG]A[UC]U[CG][CG][AGU]U[CA]A[AG]C[CGU]C[AGU][AU][GU]C[UA][AU][GC][CGU][UA]C[AC][UA][GC][CA][UC]C[GU][GA]A[CG]A[GA][GC]CU[ACU]A
	Motif92	[CU][AU][UG]UU[CG][CU][AG]GAUG[CU][UA]GCAU[AC][CA][AU]UAA[UCG][AU]UU[UC]
	Motif115	UU[CU][AG][AC][CU]U[ACG]C[AU][AC][CU][AC]A[CU]AA[AU]CUU[GU][AC]A[AC]C[AG][AU]ACAA[AG]A[AU]A[AC]U[GC]A[AU]G[AG]AAA[AC][AC][AC]
	Motif117	[CG]C[CU][AC][AU]CCA[CU]A[AC]AG[AC]UU[AU][CU]CAU[AG]C[AG][AG][GU]A[UAG][AU]A[AG]A[AC][AC][CG]U[AU]UC[AU]C
	Motif124	UCCU[CU][CU]A[GU]AA[AG]A[UC][GA]UG[CU]GCA[AG]A[GU][GU]CUUUC
	Motif134	UAUCA[GU]AG[AG]GUCUUG
	Motif137	ACCAAUUCGGCUGACACAGCCUCGUGAC
	Motif146	AAAAU[GA]GA[GU]U[GA][AG][AG][AC][AU]AU[GA][CG]A[GA]U[CAU][GAU][UG]GA[AC][CA]AAA[AC][AU][AGU][AC]A
	Motif147	AAAUGAAUCCAAGUUUC[AG]AGCACA[CU]UGUCUUUACACUAGUGUGGCAG[CG]C
	Motif148	GAGGUGAGACUGUUGGCUUUAAU[CU]C[CU]ACCAAUAACUUCAGCUGC[AG][CU]CAUG
	Motif149	GAUG[AC]GAGAAUGUG[CU]UUGGGGACAAUUGGAGCA[AG][AU]UUGACUCCCUUACGG
	Motif166	AACAUGGACAUAUGAUCUGCAUCUUUGCA[CU]UU[GU][AC]AA[AG]UGCAAAGAUGCAG
	Motif179	AUG[AU]U[GU]AU[GAU]A[UC]GAUGAUGA
	Motif188	CUAA[CU]AAUCGAAUUGAACCU[CU]CAGAUUUCAGAU[CU]UGA[CU]UAGGGUUUUAGC
	Motif193	GA[AG][UG][CA][AG]AAU[CGU]AAA[GU]CU[UG]CAAG[GU]UA[ACG][UA]AG[UA][CA]A[UA][CG][UA][UG]GGC[AU]GA
	Motif214	U[CG]A[AG][GU]A[AU]A[AG][AG][GU]CU[UC]U[GU]AU[AC][UC][AG]A[GU]A[GCU][UAC][CU]U[UA]U[AU][GAC][GAU][CU]U[AU][AG]UA[UG][UAG]U[AG]A[AG]UUU[UC]U
	Motif217	GAUGUAUAAUAACUAAGCGUCGCUCUGA
	Motif225	CUC[UC]AAAAU[AU][GU][AG][GA][ACG]AAA[AGU][UA]A[UA]AGA[GA][UG]UG[AG][CGU]C[AU]UU[UG]GAGA[UG]G
	Motif228	AUAGCUUGGCAAUC[CU]CAUGUCAAAUAAGG
	Motif233	CAACCGG[AU]UUAUGACCAUUGAUUUGGUC
	Motif235	AAUUCGUUGGCGAUUUUGAGUGAAAUCGG
	Motif240	CAAUCUCAUUU[CG]AAUA[CG][AU][CU]UCAGAUCUGAUGAUUGAUUAGG
	Motif261	AGUUGCAUAGUGGCAGUCUUC
	Motif264	[AG][AG][GA][AU]A[GA][AC][AG]A[AG]AA[AG][AG]A[GA]A[GA]AA[AG][GA][AG][ACG][AU]A[CG][AG][AG]
	Motif270	AGGAGGCAAUA[AG]CUUGAGCAA
	Motif279	AGCCG[AU]A[AG]UCCGUAUGAGUC
	Motif305	[GAU][UG][GUA]G[UGA][GU][GUA][UAG][ACGU][AU][UGA][UAG][CUG][CA]C[CA][CG][CAU][CU][UCA][AG]G[GA]AGAUAACU[AG]UACA[AG][CU]CUACU[GA][CGU]CUU[UC]C
	Motif318	G[AUC][UG][AU][CGU]UGUAAACAUCC[UC][UAC][CG]A[CG]U[CG][GAU][CA]A[GU]CUG[UC][AG]A[AGC][AG][AUC][GAC][UGA][ACU]
	Motif341	[ACG][UAC][UA][AG][ACU][AG][UC][UC][GU][CU]A[UA]GU[UA][GCU][GU][CG][GA][UAC][GU]G[AUC][ACG][ACGU]C[AC][AC]U[GA][CA]A[AG]U[AUG][UC][AU][GU][UAC][GCU][UAG][GAC][UA][GA][UA][GA][CA][UA][ACU]
	Motif348	[GU][GA][GC][AUC]A[GU][UGA]U[UGC]CU[UA][CUG][GCU][UA][GU][CA]C[AUC][CA][AC][AC][AUC][UAC][GU][UAG]G[AG][UA][CUG][UG]C[CU]AGG[AG][UG][UC][AGU]U[CG]C[AU][GA][CAU][ACU][CGU]A
	Motif365	[CA][GU]CAGA[UA][AG][CG]UG[CA][AU]U[CG][AU]GG[AC][AU][CU]UG[AG][UG]UGGAUA[AU][GU]AAUCAG[CU]CAC[CA][AG][UC][CA][AC][GU][UG]
	Motif369	[CA]A[UA]CU[AG][CG][UC][GC]C[CU]C[UA]AA[GA]U[GC]C[CU][CG]CUU[CU]UGG[CG]
	Motif371	UG[GC][UG][GA][CG]U[CG][UA][GC][AUC]G[AU]U[GU]A[ACU][GUC]C[AC][CGA][UGC][CG][UAG][AC][GCU][CUG][CU]CA[GC][CG]A[UA][GCU]A[GU][UA]G[AC][UA][GUA][UC]UGUU[CG][AU][GA]
	Motif377	ACU[GA][CG]A[UCG]U[GA][UA][GA][AG]GC[AU]C[UC]U[CGA][CUG][AU]
Brugia malayi vs Homo sapiens	Motif1	[CG]AUG[AG]A[GUA]A[AG][AG][AU][GA][AG]A[UG][AC]AU[GA]U[UG][UA][GUA][GU][UG]AGCCAAGGAUGACUUGCC[UG][GA][UAC]U[UC][UC]U
	Motif2	[GA][UCG]UGACAGAAGA[GU]AG[UA]GAGCAC[AU][CA]A[UAG][GA][GA][UG][GC][AG][CA][UA]U[UG][CUG][AUC][AU][UGA]
	Motif3	[GA][UA][UC][GC][UG][CA]G[GA]A[CG]CAGG[CG][UC][UA]C[AG]U[UG]C[CG][CA][CA][CU]CAA
	Motif4	[UA]AG[AG][UC][AUG]U[CU]AGGCAGUCUCCUUGGCUAU[CU][CU][UA][GU]A[CU]AU[GU][UC][UC][CU][UC]U[UC]U[CU][UA][CU][UC][CU][AC][UA]
	Motif6	[AU]U[UG]A[GA][AG][GU][UG][UG]UU[GU][AC]U[AU]U[GU][UC][GA][UA][AU]UG[AG]GAAUCUUGAUGAUGCUGCA[UG]C[AG][GA]C
	Motif7	UU[GAC]A[GU][GA][GAU][GU]AAUG[UG]UG[UC]CUGGC[UA][CA]G[AU][GU]G[ACU]C[AC]U[UG][AG][AG][CAG][UA][CA][UG][GA][AU][UA]
	Motif14	GG[UC]G[CU]AC[CA]GGCAUCUGAUGAAGCUGCCAGCAUGAUCUA[AG]UUA[AGU]CUUU[CA]UU
	Motif15	U[GA]AGU[GC]U[CU]GAUUAGAUCAUGUUCG[CU]AGUUUCACCC[GA]UUGACUGUC[GU]C[AG][CU]C
	Motif17	U[GU][AU][GU][GU][AU][GAU][UC][GU][GA]G[UC][AGU][AC]U[CA]U[GC]C[AC][UA][CA][CA][UG]GAG[GUA]UU[UC][AG][AUC][AC][GC][CG][UG]U[AC][AU]U
	Motif39	ACAGA[GC]AUCUUUGGCAUUCUGUCCACCUCCU[CU]
	Motif40	UUUAUCUCCUCUGUUAGAACAAAACAACGUUGUUUAUUGCA
	Motif48	AA[AG]U[GU][CU]AAU[AG]UAU[AG]UAGUCCAAUCUAUUGAAGUACUAG[CU]ACACCA[GU]CUCU
	Motif51	[GU][AU][CU]U[AU][UA]A[AG][GA][UG]UAUAUCAA[GU][CU]A[AG]UGACCAUUUU[GA]C[UG][UC]AU[AC]AA
	Motif52	AAGAGUC[GA]UAUUACAUGUUUUGUGC[GU]UGA[AC]UCUAAUU[CU][AG][AU][CA][AU]G[GC][CU][UC]
	Motif56	[UG]UU[AC][GA][AGU]GG[UG][AU]UU[GU]CAU[GC][AG][CU][ACU][GU]CU[AU][AG]GA[AU][UC][UC]U[GC][AGU][AC]UC[UA]U[GU][CU][AU][CU]U[AU][CA][GU][UC]A[UG]C
	Motif59	[CU]CCAAAUGUAGACAAAGC[AG]A[UA]ACCGUGAU
	Motif61	[UC][CU]CC[AC][AU][AC][AG]C[CU][CU][GC][CG][AU]U[CU]C[AC]AU[CUA]A[GC][AG][AU][AC]G[GA]U[CU][UG][AG][GUC][GC]U[CG][AU][CGA]AG[CU][CA]A[CU][UG][CA][CA][UC]
	Motif64	GACUAUGCCACACUUCGGACAGACAUUUU[UG]CCUA[CA]GAGAUGUCAAACCUC
	Motif68	AA[GC]A[AG][GC][AU][GU][AG][AU][AG][ACU]CC[AC]A[AGU]G[CGU]AU[CG][AU]U[CU]C[UA]C[ACU][UA]U[UA][GU][ACU][ACU][CGU][UC]C[UC]U[UC][GA][AU][CA][AC][AU][UG]G[AG]A
	Motif72	[UC][UC][CU][AU]U[GA]AC[AG]AUGGA[AG]AAG[AG]GA
	Motif76	[AC][AG]G[CU]UCAA[GU]AAAGCUGUGGGA
	Motif82	[CA]A[UA][AG]U[AU]U[GA][UC][AG]UAU[AG][UC]AUAUA[UC]
	Motif86	UGGUGACGGUAUCUCUCCUACGUAGCAAUCCUUAUAUAUG
	Motif89	CACCUCCA[UC]GAUUCA
	Motif90	A[CG][CAU]AGU[AU][AU]UAGGGC[AG][CU]CU[CU]UC[CU]AUUGGCAGG[UAC][CG][AC][CU]U[UC][AG][GCU][CU]U
	Motif92	[CU][AU][UG]UU[CG][CU][AG]GAUG[CU][UA]GCAU[AC][CA][AU]UAA[UCG][AU]UU[UC]
	Motif97	GA[UC]CUUUGCAUCUCUUU[AC]UGC
	Motif111	C[AC][CU]U[CG][AG][CU]AAUGA[AU][AC]UCA[AG]UAGAG[AU]G[AC]AUG[AC][CU]A[CA][GU][GAU][AU][CG][CU]U[CG]U
	Motif113	GUGU[GU][GU][AGU]GA[GU][UCG][CG][GU][CG]A[AU]GAU[AU]U[GA][AG][AG]U[AG]AG[AU]U[AU][GU]UUC[CU]U[AC][AC]U[CG][CU]GCCCA
	Motif118	UG[AUC][CU][CG][AC][AC]GA[AUC]G[AC][UA][GA]CC[AUG][CG][AG][GU]CCG[CG]U[AUG][UC][CA][AG][UC][CUA][AC][AUC][CAG]G[GC][AU][CG][UG]
	Motif120	AAA[AC][AU][AU]A[CA][ACU]AAA[AG][AC]UCUCU[AC]AC[AU]UUUAA[AC]ACU[UC][UC][AG][AG]AA[AU]AA
	Motif134	UAUCA[GU]AG[AG]GUCUUG
	Motif138	[CG][AC][CU]G[UG][UC]GGU[AU]GC[AG]G[UC]AGCGG[UC][GU]G[UC][AG][AG]U[GA][CGU]CG[AG]U[AG]GCG
	Motif142	CAGCCAACUUCUUAAUGUCUUCGAU[CU]GCAGAGUCGAAGAUGU[AC]G[CU]CGAG
	Motif143	CUCAAGUAACUUAGG[GU]UU[GU][AG]AAAA[AG]CAGCUUCUCCAGUCAGCAUCUUACC
	Motif155	CCAACCU[CU]UCAUCGUUCCCUUCU[CU]UG[CU]AAUAACG[CU][CU]GUUUUGCAAAAC[CU]G
	Motif163	[CA]UU[AG][AGU][CA]CAA[UC][UC][AG]C[GU]AG[UA][GC]CAA[AU]GU[AU][GU]AGUU[AGU]G[AU]ACAU[UC][CU][CA]AU[UG]U[AU]A[CU]AA
	Motif185	AUCUCUUUAGCAGAUGA[AU]GUUAUUUGUGGUAUAAAACC[AC]ACAGUUUUAUC
	Motif197	U[CG][UA]U[AC][CA][GU]CA[UG]AAAA[UC]AGUG[AU]UUUU[GC]UU[CU]A[ACU]A[UG]CUC[UG][GU][CU][UA][CU][GA][AU][UA]UGAUU[UG]G
	Motif202	GAUGGGUUGCAA[GU]AGAACAUCACUAAAAUAGAAGU[AG]A[CU]AUUGUU[GU]GG[AG]AA
	Motif205	A[AC]C[AG]G[CA]UCA[UG][UC][GC]UGCGG[GC][GU]U[AC][UA]U[AU]CACUC
	Motif207	UGA[GA]AUCGAUCGGUA
	Motif211	AACGAUUUCAACACUCUCUU[AC]CAGGAAC[AU][AU]C[CU]UCC
	Motif215	GAG[AC][GA]C[AC]U[AG][CG]AU[AGU]UCAU[GA][UA][AU]C[GC][AU][AU][AG]UCUAC[AGU]A[UA][UA]U[AGU]A[AC][CA]UCUA
	Motif220	AGUAUGA[AC]GGUUUGAAAGUGAAAGA[AU][CU]UUUGGUA[CU]GUUUCUAGAAAGUAA
	Motif221	GAUAG[AG]ACAU[CU]GUACUGCUUGAAAAAAC[AU]UGUUAA[CU]GUCAUAAA
	Motif237	AUUGGGAG[AC]U[CU]GAUGAGAUCGACC[CG][AU][AC]ACC[AG]A[AG][CU]C[AU]AGA
	Motif245	GUGC[AU]GCAAC[CU][AC]UU[CG]UG[CG]UAGCU[AU]GU[AG]CAAGAGUU[CU]AAAAG
	Motif248	CUCU[CA]UA[UA][UA][UA]CU[CU]UCUCU[CU]CU[UC]UC[AU][UA]U[UG]C[AG][AC][AGU]G[GC]
	Motif249	GGAUUGUU[GU]CUUAACACUGA[GU][AG]AGCA[CU]AUU[AG]UUGGUUCAAUUC
	Motif257	GACAGAAGAGAG[AU]GAGCACA
	Motif265	A[GC]GUUUGAGAGUGAUG[CU]UGGU
	Motif267	CAGCGACAGCC
	Motif273	GUUGUCAG[CU]AGACUAUCGGUC
	Motif276	CUACAACAUGGUC[GU]ACUUGG
	Motif279	AGCCG[AU]A[AG]UCCGUAUGAGUC
	Motif287	CACGU[AG]UCCAAAACC[AG]GA[CU]UAU[AC]UCAUA
	Motif302	[UA][AG]UU[GA][UC]G[GU]U[UC][UG][UC]U[UG][UC][AC][UA]UUA[UAC][GAU][AU][UCG][UG]AAU[GC][AG][CU]A[AC]AA[AG][GC][UC][GAC][CA]A[CA][UC]U[AC][UC]UUUU
	Motif309	[GA][UC][UG][CU][CU]AA[AUG]G[UA][GA]C[UA]U[UA][CU]AGUGC[AU]G[GU][UC][AG]GUG[AUG][GU][UAG]U[GU][GAU][GUA][CA][UA][GCUA]U
	Motif312	[GA][AU][UG][UGA][UGC][UCG]U[UA][GU][UC]U[AGU][AU][UA][UA]U[UGA][AU][AU][AU][AU][UAC][UGC][AG][AC][AC][UA]A[AU]A[CU]A[AG][CG][AG][AG][AU][UC]A[UCA][UC][UA]U[UGC][CGU][UAC]A[CG]CA
	Motif319	AG[CA][AG][CU]A[CU][UC][GC][UA][GU][UG][GU][AU]UAU[UG][UC][GU]G[CU][UA][GC]UGCAAA[UC][CA][CU]AUGCAAAACUGA[CU]UG[UA][GA]
	Motif326	[AG][AGU][CAG][AC]AA[AC][CU]CA[CU][UC]GACC[GA][UA]UGA[ACGU]UG[UCG]A[CA]C[CU]U[GA][GAU]GG[CU][CU][CAU][GAU][CGU][AC]
	Motif329	C[UA][GC][UGA][UGC][CU][UA]GUG[CG][UC][UC]UA[UG]G[GU][CA][UG]UUU[CU]AU[UG][CU][CU][UG][AU]UG[UG]GAU[UA][GC][UAC][AG]
	Motif344	GA[GUA]U[UA][AU][GA]G[UC]A[GC][UC][AU][GU]CA[CU][AG]U[UA][AUG]U[UG]G[CUG][UG][UC][GC]UG[GU][ACG]U[UC]U[CU][CGU][GA][AC][AU][CA][GUA][GC][AU][GA]CA[AG][GUC][CA]
Pristionchus pacificus vs Homo sapiens	Motif1	[CG]AUG[AG]A[GUA]A[AG][AG][AU][GA][AG]A[UG][AC]AU[GA]U[UG][UA][GUA][GU][UG]AGCCAAGGAUGACUUGCC[UG][GA][UAC]U[UC][UC]U
	Motif5	[UA][UC][ACU][UA][AU]U[AC][AU][AU][AU][AG]U[GA][UA][AU][UG][UA][CA][CU]ACUGAAGUGUUUGGGGG[AG]ACUC[CU][UA]GG[UA]
	Motif6	[AU]U[UG]A[GA][AG][GU][UG][UG]UU[GU][AC]U[AU]U[GU][UC][GA][UA][AU]UG[AG]GAAUCUUGAUGAUGCUGCA[UG]C[AG][GA]C
	Motif15	U[GA]AGU[GC]U[CU]GAUUAGAUCAUGUUCG[CU]AGUUUCACCC[GA]UUGACUGUC[GU]C[AG][CU]C
	Motif27	[AU]UU[UA][CGU]AA[UG]UU[CG][AU][UA]G[GU]G[UG][UG]U[UC]G[GU]AUU[AC][UA][UC]AU[GA]CA[UA][CU][UC][AC]AA[AG][AG][GC]UA[UG]A[AG]UA
	Motif29	[CAU]A[AG][AU]U[CAU][GA][AU][AC][AU][AC][AG][AGC]C[AG]U[UG]AA[CU]A[CG][ACU][UG][CU][UGA][AU][AU]A[AC]A[GCA][CU]UCU[GC][CAU][UA][AU][AC]C[AC][GU][CA][GU][UG][UA][AU][ACG]
	Motif38	CCAAC[GA]AUAAC[GA]GCUGUUAGGCCAUGUUUUGUAA[CG]GGCUGUUAGGA[GA]CGC
	Motif51	[GU][AU][CU]U[AU][UA]A[AG][GA][UG]UAUAUCAA[GU][CU]A[AG]UGACCAUUUU[GA]C[UG][UC]AU[AC]AA
	Motif52	AAGAGUC[GA]UAUUACAUGUUUUGUGC[GU]UGA[AC]UCUAAUU[CU][AG][AU][CA][AU]G[GC][CU][UC]
	Motif56	[UG]UU[AC][GA][AGU]GG[UG][AU]UU[GU]CAU[GC][AG][CU][ACU][GU]CU[AU][AG]GA[AU][UC][UC]U[GC][AGU][AC]UC[UA]U[GU][CU][AU][CU]U[AU][CA][GU][UC]A[UG]C
	Motif81	[UC]GU[CG]U[CU]U[UG]CAAUAAAC[GA]AC[GA]UUGUUU[UG][GU]U
	Motif95	G[AG]A[GU]A[GU][CG]AAUG[GU][AG]AA[GU]C[AC]G[AG][AG][AC][ACU][AC][CU]AAA[CU][CU][AG]A[AU]A[CG]AG[AG][GU]GC[GU][CU][AC][GAC]C[CAG][AC]AA
	Motif97	GA[UC]CUUUGCAUCUCUUU[AC]UGC
	Motif106	AGA[GU]AG[AU][AG][AG][GU]ACUAGGUCAU[CG]CUG[CG][AU][AG][CG]UU[CU][AC][AG][CU]C[AU][CG][CU][AU]AA
	Motif128	GUGUACCUCUAGAUAU[AU]UAUUCUCUUGCUGCGUAGGGUUCCCAAGCUGCC
	Motif139	ACAAGACCGGCUUUUCUUCU[AU]CUUCUUGCACAACCUGAGGU[AU]AUUG[AG]GGC
	Motif153	GA[AG]A[CA][AG][UG][UA][GA]G[GU][GU][UG]CAUG[AC][UG]A[UC][AU]CCUUUAU[AC]UCC[GU]CA[UG][UC][UA][GC]C[GC][CU]AUC
	Motif154	GAGAUA[AG]UUGACACUUCUUAUACCGUAUGAAAACAUGUGUGGUGGGC
	Motif157	GUGUUAUUGC[CU]GAGAAGGGAACGCAUGAGAGGUUGGU[AG]AA[AG]AC[CG]UCAA
	Motif171	CUUGUCUCGCCUAGGUUGGAUGGGCGUGC
	Motif178	CACAAAACAAAACACAAACUGUUCCAAUUUGUUUUCUC
	Motif193	GA[AG][UG][CA][AG]AAU[CGU]AAA[GU]CU[UG]CAAG[GU]UA[ACG][UA]AG[UA][CA]A[UA][CG][UA][UG]GGC[AU]GA
	Motif198	AGGUU[AU][AG]C[UA]GUGG[UA][GA]GUAA[AU][UC]UUU[AU][UG]CA[CA]U[CU][GA][GU]C[UA][GU]AU[UC]C
	Motif200	GGGGAUCUGCUGGUCGUUCCAUGUUAAAC
	Motif219	AACGAGUUUUGCU[CU]A[AG]GACAACA[GU]U[CU]UCA[AG]GAUGGAAAAUG
	Motif255	CAGCUAUUCCG
	Motif256	CAUUCUAGGCUUACGAUGACA
	Motif270	AGGAGGCAAUA[AG]CUUGAGCAA
	Motif278	CGGCGUGUUGUUUUAACCUAA
	Motif285	GACCUUCUUAAGUGCUGAUAAUG[CU]UUC
Caenorhabditis elegans vs Homo Sapiens	Motif5	[UA][UC][ACU][UA][AU]U[AC][AU][AU][AU][AG]U[GA][UA][AU][UG][UA][CA][CU]ACUGAAGUGUUUGGGGG[AG]ACUC[CU][UA]GG[UA]
	Motif14	GG[UC]G[CU]AC[CA]GGCAUCUGAUGAAGCUGCCAGCAUGAUCUA[AG]UUA[AGU]CUUU[CA]UU
	Motif15	U[GA]AGU[GC]U[CU]GAUUAGAUCAUGUUCG[CU]AGUUUCACCC[GA]UUGACUGUC[GU]C[AG][CU]C
	Motif20	[CUA]A[GU][GC][UGC][CG][UA][AG][GA][AC][UG]C[UC]C[UA][GA][UG][AU][GU]G[CG][AC][GAU][AC][GA][AC][GU][CU][CU]A[UA][CUG]A[CU][UC]
	Motif22	[AU][UC][GU][UA]UG[AU][UC][CA][AU][UA][AU]U[UA]UU[CU]GCACGUG[UC]UC[UC]ACU[AC]CUCCAACA[CU]
	Motif46	U[GC]A[AG][UA]G[CAU]AUU[AG][AU]AAG[UA][GC][AU]CUACA[UC][CU][AGU]G[GC][GU][UA]U[GU]C[AG][UA]U[UC][UA][AU]U[UG][AU]U[UG]U[UC][UC][CU]U[CA]
	Motif71	ACCAAC[AU][CG]UAC[CU]AUGUGCAGAAACU[CA]UG[GU]UCUU[AG]AGUUGC[UC]UGUGAAUAC
	Motif85	A[AG][AG][UG][CG][UG][CA][UA]UUC[CG]UC[UG]GUGAUU[CU]U[CG][AU]GUG[AC]AA[GU][CU]GGA[AG][GA][AG]G
	Motif87	U[CU]CAAAA[UG]AU[AG][CG][AC][GU][UG][UA]UA[UC][GU]UUU[GU]GCAAUCA[UC][UG][AU][UA]UCUU[UG]UAU[AG]A[AU][UC][AU]C[AU]
	Motif88	[AG][AU][CU][AGU][CU][CG]AU[CA][AG]U[CG][ACG][UG]CA[CG][AG][AU][ACU][CGU][AGU]UC[UA][UC][CU][ACU][ACU]A[CU][UC]U[AU][UA][GA]U[UA]U[CGU]UU[UA]AGG[UA]C[CA]
	Motif91	[UG]A[UC]U[CG][CG][AGU]U[CA]A[AG]C[CGU]C[AGU][AU][GU]C[UA][AU][GC][CGU][UA]C[AC][UA][GC][CA][UC]C[GU][GA]A[CG]A[GA][GC]CU[ACU]A
	Motif92	[CU][AU][UG]UU[CG][CU][AG]GAUG[CU][UA]GCAU[AC][CA][AU]UAA[UCG][AU]UU[UC]
	Motif95	G[AG]A[GU]A[GU][CG]AAUG[GU][AG]AA[GU]C[AC]G[AG][AG][AC][ACU][AC][CU]AAA[CU][CU][AG]A[AU]A[CG]AG[AG][GU]GC[GU][CU][AC][GAC]C[CAG][AC]AA
	Motif98	GAAGGA[GA]AUGUCAAA
	Motif115	UU[CU][AG][AC][CU]U[ACG]C[AU][AC][CU][AC]A[CU]AA[AU]CUU[GU][AC]A[AC]C[AG][AU]ACAA[AG]A[AU]A[AC]U[GC]A[AU]G[AG]AAA[AC][AC][AC]
	Motif121	CC[AU]CCA[UC][UG]AU[UC]A[UC][CG][AGU][CA][UC][AC][CU][AC]A[CG][AU][CA][GA][ACU]A[CA][ACG]UU[CU][AGU]U[CG][CG][AGU]A[GU][CGU][CG][GA][AU][AG]A[CU][AG][GA]U[GC]
	Motif136	GUAU[AG]A[UC]GA[GA]GA[AU][GA]AGAGGUC
	Motif137	ACCAAUUCGGCUGACACAGCCUCGUGAC
	Motif150	G[AC][CU]A[ACU]AAU[UC][CAU]AC[GAC]A[CU][CU][AC][CG][AU][CG][AU]U[AC]A[CG][AC]UA[UC]AAA[AG][CGU][CAU]A[AC]AAC[AC][AU]U[CA][CAU][UA][UA][CU][CG]U
	Motif152	AUGA[AC][UA][CA][AC]UUC[UC]ACCAAUUG[AG][CU][UA]UGU[AC]C[UC]UU[GA]AA[GU]CU[UC][UC][GA][AC][UC][UA]UGA[AG][CU]C
	Motif157	GUGUUAUUGC[CU]GAGAAGGGAACGCAUGAGAGGUUGGU[AG]AA[AG]AC[CG]UCAA
	Motif175	GGAUCCGCCUAGGCUGUCCCG
	Motif177	CCAAUACCC[AC]CCA[AG]UCUCUAA[AG]UUUGUAAGAAGUAUUAUGC
	Motif179	AUG[AU]U[GU]AU[GAU]A[UC]GAUGAUGA
	Motif198	AGGUU[AU][AG]C[UA]GUGG[UA][GA]GUAA[AU][UC]UUU[AU][UG]CA[CA]U[CU][GA][GU]C[UA][GU]AU[UC]C
	Motif202	GAUGGGUUGCAA[GU]AGAACAUCACUAAAAUAGAAGU[AG]A[CU]AUUGUU[GU]GG[AG]AA
	Motif225	CUC[UC]AAAAU[AU][GU][AG][GA][ACG]AAA[AGU][UA]A[UA]AGA[GA][UG]UG[AG][CGU]C[AU]UU[UG]GAGA[UG]G
	Motif241	AUCUCAUCAAUCUCCCAAUAC
	Motif243	CUUAGUUUCUUCUAUACCG[CU]GAAU[CG][AC]AAUCCU[AG]U[AG]UUGGA
	Motif244	GCCUCCCCCUC
	Motif256	CAUUCUAGGCUUACGAUGACA
	Motif257	GACAGAAGAGAG[AU]GAGCACA
	Motif279	AGCCG[AU]A[AG]UCCGUAUGAGUC
	Motif284	CCCA[AG]AGAU[CG]CC[GU]CCA[CU]A[AG]U[AU]CCCU[CU]C
	Motif286	GAAUUGAAGUGCUUGAAUUA[CG]ACCAGA
	Motif287	CACGU[AG]UCCAAAACC[AG]GA[CU]UAU[AC]UCAUA
	Motif288	GUGAGUGAA[AU]GAG[CU]UGGG[AG]CAA[AG]AGAAAC
	Motif306	G[UG]GUUAC[GUC]GUUUGAG
	Motif308	U[CU]C[CU][AG]GUUCUUCC[CU][AG][GA]AGU[CU][GA]GGAAAAGCUGGGUUGAGAGG
	Motif318	G[AUC][UG][AU][CGU]UGUAAACAUCC[UC][UAC][CG]A[CG]U[CG][GAU][CA]A[GU]CUG[UC][AG]A[AGC][AG][AUC][GAC][UGA][ACU]
	Motif341	[ACG][UAC][UA][AG][ACU][AG][UC][UC][GU][CU]A[UA]GU[UA][GCU][GU][CG][GA][UAC][GU]G[AUC][ACG][ACGU]C[AC][AC]U[GA][CA]A[AG]U[AUG][UC][AU][GU][UAC][GCU][UAG][GAC][UA][GA][UA][GA][CA][UA][ACU]
	Motif345	CA[CU]A[CA]A[CU][UCA][AG][UG][AGC][UA][CUA][UC][UA][UG][GU][UAG][GCA][UAG][CG][UC][GUA][CG][GAU][UG]U[GA][UGA]G[AG]AA[AC][UAC][GAU][CU]UUCU
	Motif348	[GU][GA][GC][AUC]A[GU][UGA]U[UGC]CU[UA][CUG][GCU][UA][GU][CA]C[AUC][CA][AC][AC][AUC][UAC][GU][UAG]G[AG][UA][CUG][UG]C[CU]AGG[AG][UG][UC][AGU]U[CG]C[AU][GA][CAU][ACU][CGU]A
	Motif351	[GC][AG][UG][UC][UG][UG][AU][AC][UC]GU[UC][UG]UCU[AG]UA[UC]A[UG]ACCCUG[UG][AC][GU][AU][UA][CU]C[GU][AU]A[UA][UA]U
	Motif368	AAAGCA[AG]CGUUGAAG
	Motif374	U[UG]U[CG][UG][GA]G[UC][UA][UC]UAUU[UC]U[AG]A[GU][CG][CU]C[AC]AAG[GU][UG]GAA[UA][UG]U[UG][UC]UG[GC]GA[AC][GA]UUUGAGC
	Motif383	GU[GU][GU][CG]AG[CG]U[CG]G[AU][AC][AU]UG[CG][AG]G[GU]GCU[AU]C[GU][CU][CG][AC][AU][AC]G[AU][CU]G[AU]CAUC[CG]UCAUCA[CU]CA
Caenorhabditis remanei vs Homo sapiens	Motif1	[CG]AUG[AG]A[GUA]A[AG][AG][AU][GA][AG]A[UG][AC]AU[GA]U[UG][UA][GUA][GU][UG]AGCCAAGGAUGACUUGCC[UG][GA][UAC]U[UC][UC]U
	Motif2	[GA][UCG]UGACAGAAGA[GU]AG[UA]GAGCAC[AU][CA]A[UAG][GA][GA][UG][GC][AG][CA][UA]U[UG][CUG][AUC][AU][UGA]
	Motif3	[GA][UA][UC][GC][UG][CA]G[GA]A[CG]CAGG[CG][UC][UA]C[AG]U[UG]C[CG][CA][CA][CU]CAA
	Motif5	[UA][UC][ACU][UA][AU]U[AC][AU][AU][AU][AG]U[GA][UA][AU][UG][UA][CA][CU]ACUGAAGUGUUUGGGGG[AG]ACUC[CU][UA]GG[UA]
	Motif6	[AU]U[UG]A[GA][AG][GU][UG][UG]UU[GU][AC]U[AU]U[GU][UC][GA][UA][AU]UG[AG]GAAUCUUGAUGAUGCUGCA[UG]C[AG][GA]C
	Motif9	[CU][CU]C[UA][AU]GAGUUCC[CU][CU]U[GU]A[AG]C[AG]CUUCAUUG[GU]
	Motif16	[UC][GU][CU][AU][GA][GUA][UG][GC]CA[GU]CA[CU][CG][AU]U[CU][AC][AU]GA[UC]U[CG]ACA[AU][GA][UAG][CAU]A[AU][GU]U[UG][GA][UC][UA][UA][CAU][UAC][CU][UG][GUC][CGU][UA][AU][UAC]
	Motif19	UU[AC][UC][CU][UC]UU[GC]UUUGGA[CU]UGAAGGGAGCUC[CU]
	Motif21	[UG][AU]AG[UG][UC][AGU][UC][AG][GU]A[GU][UG]U[GU][UG]U[GU][CG]AAGA[GA]A[CG]AA[AG][AG][UC][AG][GA][ACG]G[UA][UAC][GC]U[UG]
	Motif35	GU[UG][UG]UGU[UG]U[GU]G[UA][AG][GA][GA][AG]GGAGGUGGG[CU]AUACUGCCAA[UC]AGAGAUCUGUUA
	Motif46	U[GC]A[AG][UA]G[CAU]AUU[AG][AU]AAG[UA][GC][AU]CUACA[UC][CU][AGU]G[GC][GU][UA]U[GU]C[AG][UA]U[UC][UA][AU]U[UG][AU]U[UG]U[UC][UC][CU]U[CA]
	Motif56	[UG]UU[AC][GA][AGU]GG[UG][AU]UU[GU]CAU[GC][AG][CU][ACU][GU]CU[AU][AG]GA[AU][UC][UC]U[GC][AGU][AC]UC[UA]U[GU][CU][AU][CU]U[AU][CA][GU][UC]A[UG]C
	Motif60	UU[UG][GA][GC][UC]CAA[UC]U[UC]A[UA][UAG]UU[AG][CU][CU]AA[UA]U[UG]A[AG]UU[AG][UG][GU]U[CG]U[ACU]ACCCAUA[UA]CU[CU][CA][AU]U
	Motif64	GACUAUGCCACACUUCGGACAGACAUUUU[UG]CCUA[CA]GAGAUGUCAAACCUC
	Motif95	G[AG]A[GU]A[GU][CG]AAUG[GU][AG]AA[GU]C[AC]G[AG][AG][AC][ACU][AC][CU]AAA[CU][CU][AG]A[AU]A[CG]AG[AG][GU]GC[GU][CU][AC][GAC]C[CAG][AC]AA
	Motif101	GAGAUCGUGGGGAUG
	Motif105	[AC]C[CA]A[AG][UA]UGAUGC[AU]AUG[GU]AAACAU[CG]GAU
	Motif109	UAUCUCU[CU]GAUUAAGCUAUUUUAUUUCUAUCA[UG]CAU[CG]AUC
	Motif112	[CU]AACC[AC]UU[GU][AU][AG][AU][GU]UGUU[CU][AG]U[AU][AG]A[GU]UG[AU][UC]A[CU]CU[AU][CU]A[CU]AU[UAG]U[UC]G[AC][AU][AC]A[AU]CCU
	Motif114	G[GCU]U[AG][GU]G[CU]U[ACG]U[AC]G[AG][AG]U[CU][UC]A[GU]CA[CU]U[AC]U[AG][CU][CA]CAC[CU][AG]A[AU][GU]U[AC]A[ACU]GA[CU][CGU][AG][CU]G[AU]GC
	Motif117	[CG]C[CU][AC][AU]CCA[CU]A[AC]AG[AC]UU[AU][CU]CAU[AG]C[AG][AG][GU]A[UAG][AU]A[AG]A[AC][AC][CG]U[AU]UC[AU]C
	Motif129	AGUAAGGG[AG]AUCGAUCUGU[AU]CCAAUUGUACUCAAACACACUCUCUCAUCC
	Motif141	CGUAGCC[AG]UGAAGUUAAUGGCUAGAGUGACUAGACCCGUAACAUU[AG]C
	Motif150	G[AC][CU]A[ACU]AAU[UC][CAU]AC[GAC]A[CU][CU][AC][CG][AU][CG][AU]U[AC]A[CG][AC]UA[UC]AAA[AG][CGU][CAU]A[AC]AAC[AC][AU]U[CA][CAU][UA][UA][CU][CG]U
	Motif164	GGAUUACUGGGCGAAUACUCCUAUGGCAGAU[AC]GC[AU]UUG[CG]C
	Motif171	CUUGUCUCGCCUAGGUUGGAUGGGCGUGC
	Motif212	CUAAGUUAUUUUGUAUGUUGAAGGUGUAUUGUAGGAAUCGG
	Motif216	CUCAUGUUUG[AG]UUU[CU]ACA[AG]UAGAUAGAUAUCGACG[CU]CUAUC
	Motif239	CUUGUUUGCACA[CU]UUUGU[CU]U[CU][CU]GUUAUUU[CU]CGCAUGCUCC
	Motif255	CAGCUAUUCCG
	Motif257	GACAGAAGAGAG[AU]GAGCACA
	Motif258	GGACCAGUACU[AG][GU]GCUCAUCA
	Motif291	C[AG]AAACUUGGAUUC[AG]AUUACUUUUUCGUC
	Motif298	GAAA[CU]GCUGCACCAC
	Motif300	GA[CU]CAGCU[AC]UCGUAUUUCAUGUC[AG]UAAUA
	Motif301	AGGGAAGC[AG]CUUUCUGUUGUCU[GA]AAAGAAAAGAAAG[UC]GCUUCC[CU]UUU[AG]GA
	Motif302	[UA][AG]UU[GA][UC]G[GU]U[UC][UG][UC]U[UG][UC][AC][UA]UUA[UAC][GAU][AU][UCG][UG]AAU[GC][AG][CU]A[AC]AA[AG][GC][UC][GAC][CA]A[CA][UC]U[AC][UC]UUUU
	Motif310	[CG][UC]A[CU][CG][UG][GU]GG[UA]G[ACG][GU][AU]G[UA]GCU[GU]UCU[GC]AA[UA][GA]C[AC][AC][UC][GU]C[AC]C[CA][UC][AG][GU]GCA[AG]GG[AU]UU[CG]
	Motif320	G[GC][CG][CGA][GC][GU]GG[CG][GUA]G[GA]G[GC][CGA][GUA][GC][GC][GA]GC[AU]G[GC][CG][CG][CU][GU][GC]
	Motif322	[UAG][UCG][GU][UA][GA][GU][GU][AG][AU][ACU][UCG]U[UAG][GA][UA][CAG][CG][GU]CACA[AG][AG][CU]U[CU]G[UAC][AU]UCUA[GU][GA]GG[AU][AC]U[AG]U[GA]U[CAG][GAU][GU][UC][GU]
	Motif332	[UG][GA]AC[UC][UC]GUG[AG][ACU][GC]U[UC][UC][CA][CA][AUC][UG]U[AGU][UC][CA][AC][UA][CU]C[UC][AU][CU]G[CG][CG][UC][AGU][AU]G[GA][CA]U[UCA][UA][CAU][AGU]G[AGC]AG[GC][GAU]
	Motif335	GCUCA[GU][AG]C[UA]CC[UA][GU][UG]G[GU]UG[GU]CUG[CA][UG][CU]AUGCA[CG]CA[CU]G[GC][AU]UGU[UC]UG[AC][GU]CAU[GA][UC]
	Motif343	[UA][CG]U[AG]A[CU][CU][AU]UGU[GU]GU[UG][GC][CUA][GA][AC][GU][GA]U[AG][CUG][GUA]A[GAC][GUC][AG][ACG]AACA[UA]G[GU][UC][UA]C[ACU]G[UC]C[AG][AG][GC]C[AU]C
	Motif355	U[CG][UA]GG[AC][AU]G[CU]UGGUUUCA[CUA][AG][UC][GA]G[UA]GG[CU][UC]UA
	Motif359	[UAC][AG][GAC][CG][AU][UCG][GU]G[AU][GC][AGU][AG][CA][UCG]G[AC]A[UG][UA][CAU][CG][AC]U[GA][GU]G[CAU]U[GA][UA]G[UA][CGU][CA][GU][UC][GU][CAU][CG][AC][GAU][AG][CU][CG][UA][CA][CU][GC][AC][UGA]
	Motif362	[UA][CG][AGC][GAC][CAU]A[ACU][CU][UC][CU][CGA][UA][GU][GUA][GU]G[UG]A[CGU][UA][GU]U[GA][UG][ACU][AC][GACU][UAC][UA][UC][GACU][UA][CA][AC]A[GA]U[CAG][CAG][CAG][CG][CA][AU][GAC][GU]UG[UCG][GU][AG]
	Motif365	[CA][GU]CAGA[UA][AG][CG]UG[CA][AU]U[CG][AU]GG[AC][AU][CU]UG[AG][UG]UGGAUA[AU][GU]AAUCAG[CU]CAC[CA][AG][UC][CA][AC][GU][UG]
	Motif382	[CG][AC]A[CG]CA[AG]UU[AC][AC]U[AG][AU]U[CU]U[AG]A[AC][GU][AU][AG]UU[CG]UAA[AC]UGGUU[CG]AA[AC]A[AC][CG]UGA[AG][CG]C[CG][AC]
	Motif388	CUU[GU]C[AU][CU]UGG[CU]UG[CG]UG[GU][AG]U[AU][GU][AU][AG][CU][CU][AU][GU][CG]U[CG][AC]A[CG][CG]A[AC][CU]AAGA[GU]GA[GU][CG]CC[AU]U
	Motif397	[UA][UC][UA][CU]A[UC][UG][GAU][UG]A[AC][ACGU]A[GA][AGU]G[UG][AG][AG][GA][AU][AU][GAU][UC][AU]G[GU][UC][UAC][UAG][GAC][CAU][CU][AGU][GU][GAU]GA[AC][ACU][CA][GCU][CG]U[CG][UG]CU[CGU]U
Panagrellus redivivus vs Homo sapiens	Motif8	[AG][AG][GU][AGU][UG][UC][UC][UC][UAG][UGC][ACG][UC][UC]U[UGC][UA]A[CG][UC][CU][CUA]U[GU][UC]GUGCUC[UA]CU[AC]U[CA][CU]UUCUGUCA[CU]C[AC]C
	Motif105	[AC]C[CA]A[AG][UA]UGAUGC[AU]AUG[GU]AAACAU[CG]GAU
	Motif106	AGA[GU]AG[AU][AG][AG][GU]ACUAGGUCAU[CG]CUG[CG][AU][AG][CG]UU[CU][AC][AG][CU]C[AU][CG][CU][AU]AA
	Motif126	GGA[AU]CGA[GC][AC]CGGGU[AC][GA]C[AC][AC][AG][GC][AG]U[UG][UA]C[GA][AG]G[UC][AG]G[CG]A[CA]U[UA]C[AU]UAC[UC]AC[CU][GU][UA]G
	Motif129	AGUAAGGG[AG]AUCGAUCUGU[AU]CCAAUUGUACUCAAACACACUCUCUCAUCC
	Motif138	[CG][AC][CU]G[UG][UC]GGU[AU]GC[AG]G[UC]AGCGG[UC][GU]G[UC][AG][AG]U[GA][CGU]CG[AG]U[AG]GCG
	Motif140	CUC[AU]UA[ACU]AC[AG]CA[CA][AC][GA]UU[UC]C[AU][GC]C[AU][UC]AUG[CA]UG[GC]AUC[UA][AG]C[UA][UA][GC]AA[GC][AU]C[UC][AU][CU][UG]G
	Motif180	GAAUGGAUUAAAGCAAUUUACAUCAACGUUGGCUCAAUUA
	Motif190	CAUUCUUAAUAUA[CU]AAUACU[AU]CUUUUUCA
	Motif193	GA[AG][UG][CA][AG]AAU[CGU]AAA[GU]CU[UG]CAAG[GU]UA[ACG][UA]AG[UA][CA]A[UA][CG][UA][UG]GGC[AU]GA
	Motif202	GAUGGGUUGCAA[GU]AGAACAUCACUAAAAUAGAAGU[AG]A[CU]AUUGUU[GU]GG[AG]AA
	Motif205	A[AC]C[AG]G[CA]UCA[UG][UC][GC]UGCGG[GC][GU]U[AC][UA]U[AU]CACUC
	Motif206	AGGGUAAAG[CU]GUUCCUGCUGCU[AC][CU]CCU[CU]UU[CU][AC][GU][CG]UUG[CG]AGAAGCCA
	Motif209	G[GU]AG[AC]AUGAAAUCACAUUCCAUACAUGAAUA[AG]UAAUUACC
	Motif214	U[CG]A[AG][GU]A[AU]A[AG][AG][GU]CU[UC]U[GU]AU[AC][UC][AG]A[GU]A[GCU][UAC][CU]U[UA]U[AU][GAC][GAU][CU]U[AU][AG]UA[UG][UAG]U[AG]A[AG]UUU[UC]U
	Motif227	AGAG[CU][GU]AUCAAU[AU]AGUAUU[AG]GAACAAAGUUUUAUACUGACAAUUC[AG]AUCU
	Motif228	AUAGCUUGGCAAUC[CU]CAUGUCAAAUAAGG
	Motif231	AUCACUC[CG]AAUUAAUUUGGAAGAAC[AG]AAUUAAGAAA[AC]CC
	Motif234	CCCAUCUACUUACACUUAA[AG]GUCGUUG
	Motif239	CUUGUUUGCACA[CU]UUUGU[CU]U[CU][CU]GUUAUUU[CU]CGCAUGCUCC
	Motif242	CGUACGUAAU[AC]UAAUACGAAAAAGUAUUUACUUAUUUAUA
	Motif247	UAAGAAA[CU]UUUCG[AG]UUG[CG]GUUUCCC[AG]UAAAG[CU]UUAGAA[AC]C[CU][CU]GCAAUUA
	Motif254	CACUCACUC[AG]UAUGGGUGGG
	Motif269	CCCAACGGAGUAGAA
	Motif278	CGGCGUGUUGUUUUAACCUAA
	Motif293	CUAUUAAUGAGAUUAA[CU]GUCGAGCAUUUG
	Motif356	GCACCAACCUAAUA
	Motif370	[ACU][CU][AGU][GCU][GC][GU]C[UA]C[AUG][AG]G[GA][UCA][ACG][UAC][GC][UGA]G[UG][CUG][UG][GCU][CAU][AG][CGU][CU]U[GC]UG[AC][CAU][AU][GC]A[UG][CGU][AG][AC][CU][AC][GUA][AGCU][GU][GCU][AU]AA[GU]
	Motif379	GU[AG]GAUCCU[CG]U[AC]UUUC[CG]U[AU]A[CU][CG][AU]G[CG][AG][CG]C[AU][AC][CU][AG][GU][AC]UGGCU[AC]CU[CG][CG][AG]U[CG]UCU
	Motif385	[CA][AC]U[GA][AUCG][AU][GA][GA][GU][ACG]U[AU][AU][AC][AG][GC][CG]CA[UG][GA][GA][GU][CA][UAC][AC][CA][AC]G[UG][GA][AG][UCG][GC]G[AGU]C[GC][AG][GU]
Haemonchus contortus vs Homo sapiens	Motif1	[CG]AUG[AG]A[GUA]A[AG][AG][AU][GA][AG]A[UG][AC]AU[GA]U[UG][UA][GUA][GU][UG]AGCCAAGGAUGACUUGCC[UG][GA][UAC]U[UC][UC]U
	Motif2	[GA][UCG]UGACAGAAGA[GU]AG[UA]GAGCAC[AU][CA]A[UAG][GA][GA][UG][GC][AG][CA][UA]U[UG][CUG][AUC][AU][UGA]
	Motif3	[GA][UA][UC][GC][UG][CA]G[GA]A[CG]CAGG[CG][UC][UA]C[AG]U[UG]C[CG][CA][CA][CU]CAA
	Motif4	[UA]AG[AG][UC][AUG]U[CU]AGGCAGUCUCCUUGGCUAU[CU][CU][UA][GU]A[CU]AU[GU][UC][UC][CU][UC]U[UC]U[CU][UA][CU][UC][CU][AC][UA]
	Motif6	[AU]U[UG]A[GA][AG][GU][UG][UG]UU[GU][AC]U[AU]U[GU][UC][GA][UA][AU]UG[AG]GAAUCUUGAUGAUGCUGCA[UG]C[AG][GA]C
	Motif8	[AG][AG][GU][AGU][UG][UC][UC][UC][UAG][UGC][ACG][UC][UC]U[UGC][UA]A[CG][UC][CU][CUA]U[GU][UC]GUGCUC[UA]CU[AC]U[CA][CU]UUCUGUCA[CU]C[AC]C
	Motif9	[CU][CU]C[UA][AU]GAGUUCC[CU][CU]U[GU]A[AG]C[AG]CUUCAUUG[GU]
	Motif10	UU[GA]U[UC][UC]GAUUGAGCCG[UC]GCCAAUAUC[AU]C
	Motif11	CGAGAUAUU[AG]GUGCGGUUCAAUCA[AG]A[UA]A[GA][UC]C[GA][UC]ACUCUU[AU][UG][GCU]U[UG][AGU]UAGAG
	Motif14	GG[UC]G[CU]AC[CA]GGCAUCUGAUGAAGCUGCCAGCAUGAUCUA[AG]UUA[AGU]CUUU[CA]UU
	Motif15	U[GA]AGU[GC]U[CU]GAUUAGAUCAUGUUCG[CU]AGUUUCACCC[GA]UUGACUGUC[GU]C[AG][CU]C
	Motif17	U[GU][AU][GU][GU][AU][GAU][UC][GU][GA]G[UC][AGU][AC]U[CA]U[GC]C[AC][UA][CA][CA][UG]GAG[GUA]UU[UC][AG][AUC][AC][GC][CG][UG]U[AC][AU]U
	Motif20	[CUA]A[GU][GC][UGC][CG][UA][AG][GA][AC][UG]C[UC]C[UA][GA][UG][AU][GU]G[CG][AC][GAU][AC][GA][AC][GU][CU][CU]A[UA][CUG]A[CU][UC]
	Motif24	[CU][UC][CG][GU][UA]U[UC]U[UG][GU][CU]UGUUG[AG]A[AU][CU]A[AG]AUU[CU]A[AC][AG]C[AC]C[AU]AA[AC]UC[CG][UC][AC]A[AU][AC]U[CG][GU][AC]UU
	Motif26	[UG][AG][GUA]G[AG]U[AUC][CGU]AA[UA]U[AG][GUA]CU[GUC][CU]CGACUCAU[CU]CAUCCAAA[UC]AC[CU][CGA][AG][GUA][UG][GC][AUG][AC][GAC][AG][AG]A
	Motif28	A[UAG]U[UAG][GA][AG][GAC]U[CG]AUGU[CG]G[UG]U[AG]AGUAG[GU]U[UC]AA[UC]A[GUC]A[AU][UA][GUA][GAU][AU][UC]U[AU][ACU][ACG][GU][AG][CU][GA]UUA[AC]
	Motif30	[CU][GA][GU]U[AG]A[AC]UG[AU]AUGAAUGAUGCG[GA][GU]AGA[CU]A[AU][AU]UU[GU][GA][AG]UC[ACU]U[UC]
	Motif51	[GU][AU][CU]U[AU][UA]A[AG][GA][UG]UAUAUCAA[GU][CU]A[AG]UGACCAUUUU[GA]C[UG][UC]AU[AC]AA
	Motif101	GAGAUCGUGGGGAUG
	Motif104	[CU]G[AU]U[GU]G[AC]A[AG][AG][AC][AG]U[CG][CG]AUC[CG][AG]C[CU][AU]A[AG]GCUGUC[AC]C[CG][AU][AG][GU][GU]U[AG][UAC][CU]UC[CG][AC]GCUU
	Motif105	[AC]C[CA]A[AG][UA]UGAUGC[AU]AUG[GU]AAACAU[CG]GAU
	Motif109	UAUCUCU[CU]GAUUAAGCUAUUUUAUUUCUAUCA[UG]CAU[CG]AUC
	Motif112	[CU]AACC[AC]UU[GU][AU][AG][AU][GU]UGUU[CU][AG]U[AU][AG]A[GU]UG[AU][UC]A[CU]CU[AU][CU]A[CU]AU[UAG]U[UC]G[AC][AU][AC]A[AU]CCU
	Motif114	G[GCU]U[AG][GU]G[CU]U[ACG]U[AC]G[AG][AG]U[CU][UC]A[GU]CA[CU]U[AC]U[AG][CU][CA]CAC[CU][AG]A[AU][GU]U[AC]A[ACU]GA[CU][CGU][AG][CU]G[AU]GC
	Motif135	CAGAC[AG]UU[UC]ACCUUC
	Motif139	ACAAGACCGGCUUUUCUUCU[AU]CUUCUUGCACAACCUGAGGU[AU]AUUG[AG]GGC
	Motif150	G[AC][CU]A[ACU]AAU[UC][CAU]AC[GAC]A[CU][CU][AC][CG][AU][CG][AU]U[AC]A[CG][AC]UA[UC]AAA[AG][CGU][CAU]A[AC]AAC[AC][AU]U[CA][CAU][UA][UA][CU][CG]U
	Motif157	GUGUUAUUGC[CU]GAGAAGGGAACGCAUGAGAGGUUGGU[AG]AA[AG]AC[CG]UCAA
	Motif185	AUCUCUUUAGCAGAUGA[AU]GUUAUUUGUGGUAUAAAACC[AC]ACAGUUUUAUC
	Motif195	ACCAACGAGCU[AG]UUGGCCCAAU[AG][CG]UAAAUCUCC
	Motif207	UGA[GA]AUCGAUCGGUA
	Motif208	CAAGA[GU]AUCAAAACGAAGAUAAGUGG[CU][GU]GCACAA[AG][CU]UU[AU][CU]UUUAGCGAA
	Motif216	CUCAUGUUUG[AG]UUU[CU]ACA[AG]UAGAUAGAUAUCGACG[CU]CUAUC
	Motif225	CUC[UC]AAAAU[AU][GU][AG][GA][ACG]AAA[AGU][UA]A[UA]AGA[GA][UG]UG[AG][CGU]C[AU]UU[UG]GAGA[UG]G
	Motif255	CAGCUAUUCCG
	Motif302	[UA][AG]UU[GA][UC]G[GU]U[UC][UG][UC]U[UG][UC][AC][UA]UUA[UAC][GAU][AU][UCG][UG]AAU[GC][AG][CU]A[AC]AA[AG][GC][UC][GAC][CA]A[CA][UC]U[AC][UC]UUUU
	Motif311	AGGUUGGUGCAAAAG
	Motif320	G[GC][CG][CGA][GC][GU]GG[CG][GUA]G[GA]G[GC][CGA][GUA][GC][GC][GA]GC[AU]G[GC][CG][CG][CU][GU][GC]
	Motif322	[UAG][UCG][GU][UA][GA][GU][GU][AG][AU][ACU][UCG]U[UAG][GA][UA][CAG][CG][GU]CACA[AG][AG][CU]U[CU]G[UAC][AU]UCUA[GU][GA]GG[AU][AC]U[AG]U[GA]U[CAG][GAU][GU][UC][GU]
	Motif355	U[CG][UA]GG[AC][AU]G[CU]UGGUUUCA[CUA][AG][UC][GA]G[UA]GG[CU][UC]UA
	Motif365	[CA][GU]CAGA[UA][AG][CG]UG[CA][AU]U[CG][AU]GG[AC][AU][CU]UG[AG][UG]UGGAUA[AU][GU]AAUCAG[CU]CAC[CA][AG][UC][CA][AC][GU][UG]
	Motif382	[CG][AC]A[CG]CA[AG]UU[AC][AC]U[AG][AU]U[CU]U[AG]A[AC][GU][AU][AG]UU[CG]UAA[AC]UGGUU[CG]AA[AC]A[AC][CG]UGA[AG][CG]C[CG][AC]
Caenorhabditis briggsae vs Homo sapiens	Motif1	[CG]AUG[AG]A[GUA]A[AG][AG][AU][GA][AG]A[UG][AC]AU[GA]U[UG][UA][GUA][GU][UG]AGCCAAGGAUGACUUGCC[UG][GA][UAC]U[UC][UC]U
	Motif2	[GA][UCG]UGACAGAAGA[GU]AG[UA]GAGCAC[AU][CA]A[UAG][GA][GA][UG][GC][AG][CA][UA]U[UG][CUG][AUC][AU][UGA]
	Motif4	[UA]AG[AG][UC][AUG]U[CU]AGGCAGUCUCCUUGGCUAU[CU][CU][UA][GU]A[CU]AU[GU][UC][UC][CU][UC]U[UC]U[CU][UA][CU][UC][CU][AC][UA]
	Motif6	[AU]U[UG]A[GA][AG][GU][UG][UG]UU[GU][AC]U[AU]U[GU][UC][GA][UA][AU]UG[AG]GAAUCUUGAUGAUGCUGCA[UG]C[AG][GA]C
	Motif11	CGAGAUAUU[AG]GUGCGGUUCAAUCA[AG]A[UA]A[GA][UC]C[GA][UC]ACUCUU[AU][UG][GCU]U[UG][AGU]UAGAG
	Motif15	U[GA]AGU[GC]U[CU]GAUUAGAUCAUGUUCG[CU]AGUUUCACCC[GA]UUGACUGUC[GU]C[AG][CU]C
	Motif19	UU[AC][UC][CU][UC]UU[GC]UUUGGA[CU]UGAAGGGAGCUC[CU]
	Motif22	[AU][UC][GU][UA]UG[AU][UC][CA][AU][UA][AU]U[UA]UU[CU]GCACGUG[UC]UC[UC]ACU[AC]CUCCAACA[CU]
	Motif24	[CU][UC][CG][GU][UA]U[UC]U[UG][GU][CU]UGUUG[AG]A[AU][CU]A[AG]AUU[CU]A[AC][AG]C[AC]C[AU]AA[AC]UC[CG][UC][AC]A[AU][AC]U[CG][GU][AC]UU
	Motif27	[AU]UU[UA][CGU]AA[UG]UU[CG][AU][UA]G[GU]G[UG][UG]U[UC]G[GU]AUU[AC][UA][UC]AU[GA]CA[UA][CU][UC][AC]AA[AG][AG][GC]UA[UG]A[AG]UA
	Motif39	ACAGA[GC]AUCUUUGGCAUUCUGUCCACCUCCU[CU]
	Motif51	[GU][AU][CU]U[AU][UA]A[AG][GA][UG]UAUAUCAA[GU][CU]A[AG]UGACCAUUUU[GA]C[UG][UC]AU[AC]AA
	Motif57	[GU]GGCUC[GC]GAUU[CG]GCUU[GU][GA][UG]GC[AU]G[GU]U[CG][GU]GG[AC]
	Motif60	UU[UG][GA][GC][UC]CAA[UC]U[UC]A[UA][UAG]UU[AG][CU][CU]AA[UA]U[UG]A[AG]UU[AG][UG][GU]U[CG]U[ACU]ACCCAUA[UA]CU[CU][CA][AU]U
	Motif74	G[GAC][CU][UG][GAU][UA]AA[UC]GACGC[UC]ACGUCAUU[GA]U[UA]ACA
	Motif81	[UC]GU[CG]U[CU]U[UG]CAAUAAAC[GA]AC[GA]UUGUUU[UG][GU]U
	Motif97	GA[UC]CUUUGCAUCUCUUU[AC]UGC
	Motif99	U[GAC][GA]U[AGU][UAG]U[GCU]U[CGA][UC]U[CG][GAU]A[GC][CU]U[UC][GU]G[UC][GCU]U[UC][UCG][UCA]U[UGC][UG][CU][UC][CA][GCA][UC][CU][AC]A[CA][UAC][CU]
	Motif106	AGA[GU]AG[AU][AG][AG][GU]ACUAGGUCAU[CG]CUG[CG][AU][AG][CG]UU[CU][AC][AG][CU]C[AU][CG][CU][AU]AA
	Motif118	UG[AUC][CU][CG][AC][AC]GA[AUC]G[AC][UA][GA]CC[AUG][CG][AG][GU]CCG[CG]U[AUG][UC][CA][AG][UC][CUA][AC][AUC][CAG]G[GC][AU][CG][UG]
	Motif123	A[CU]A[AG]U[AU]GA[AG]AUU[AG][AU][AC]GA[AU][CU]U[CU][GU][GU][AU][CG]AUGACAA[CU][AG]A[AU][GU][AU][GCU][AC][CU][AC][GU][AC][GU][GCU][AC]UCA
	Motif125	AACAACUGUUUU[CU]GUCCUUAA
	Motif126	GGA[AU]CGA[GC][AC]CGGGU[AC][GA]C[AC][AC][AG][GC][AG]U[UG][UA]C[GA][AG]G[UC][AG]G[CG]A[CA]U[UA]C[AU]UAC[UC]AC[CU][GU][UA]G
	Motif141	CGUAGCC[AG]UGAAGUUAAUGGCUAGAGUGACUAGACCCGUAACAUU[AG]C
	Motif145	CUCUGUAUUCUUCCACAGCUUUCUUGAACUGCAAAACUUCUUCAGA
	Motif160	C[CG][AC]AGUGCUUAAAUCGU[AU]GA[GU]GCU[AG]AAGUCGUUGAAGAGGACUUGGAAC
	Motif165	CACACGACAACACAAUUUCA[CU]U[GU]GU[AG]CCAAUCAUUC[CU]AACAAA[GU]UAUA[AC]C
	Motif167	GGUAACAGUGAAACAUAUCCCCCAUCUAU[CU]GGGAUUAAUUA
	Motif168	ACCCGGUGGAUAAAAUCGAGUUCCA[AG]CCUC[CU]UCA[AG][AC]GAC
	Motif181	ACAGUA[AG]U[CU]UUCCAAUAGGUC[GU]AGCAUGUGCUGAAACUGUG
	Motif201	AGACGUAGAUGAGGGCUCCUCAG[AG]UGUUC
	Motif208	CAAGA[GU]AUCAAAACGAAGAUAAGUGG[CU][GU]GCACAA[AG][CU]UU[AU][CU]UUUAGCGAA
	Motif210	AUCGUUUAUUUCAUUCAUC[CU]AUCCUUCUUAUGAUCAUCAUA
	Motif211	AACGAUUUCAACACUCUCUU[AC]CAGGAAC[AU][AU]C[CU]UCC
	Motif212	CUAAGUUAUUUUGUAUGUUGAAGGUGUAUUGUAGGAAUCGG
	Motif222	AGAAC[CU]CGUCUCUUAA[CU]UUUUAACUAAAAAAA[CU]UAA[CG]AACC
	Motif230	CUAACA[AG]A[GU][CU]AAAUAAACAAG[AU]CAUUAA[AC]GCCGUAAAAAAA
	Motif237	AUUGGGAG[AC]U[CU]GAUGAGAUCGACC[CG][AU][AC]ACC[AG]A[AG][CU]C[AU]AGA
	Motif240	CAAUCUCAUUU[CG]AAUA[CG][AU][CU]UCAGAUCUGAUGAUUGAUUAGG
	Motif245	GUGC[AU]GCAAC[CU][AC]UU[CG]UG[CG]UAGCU[AU]GU[AG]CAAGAGUU[CU]AAAAG
	Motif246	GGGGUAGAUAGA[CU]GAUCGAAACUUUUGAUUUCUGAG
	Motif248	CUCU[CA]UA[UA][UA][UA]CU[CU]UCUCU[CU]CU[UC]UC[AU][UA]U[UG]C[AG][AC][AGU]G[GC]
	Motif250	GUGAGUC[AC][AU][GU]AUCAA[AG]AU[AG]CGC[AU]UUC[GU]U[GU]A[CU]CAC[AU]UGGUUGAACC
	Motif253	CAUGAU[CU]C[GU][AU]GGCCUAUU[AG]AACCUCUGUU[AU][CU]A[AU]CUGC
	Motif261	AGUUGCAUAGUGGCAGUCUUC
	Motif265	A[GC]GUUUGAGAGUGAUG[CU]UGGU
	Motif272	CCU[CU]CUCCACC[AC][AC][CU]ACCA
	Motif275	GACAAAGUCACAAAAGUGAUA
	Motif298	GAAA[CU]GCUGCACCAC
	Motif307	[UC]AU[UG][UC]C[AC][CG][AU][AU][AG]C[UA][UA][UA][UAG]UU[UG][GU]G[GU]A[CU][AG]UACUUA[UG][GC][CU][UG][AU]A[AC][AU]A[AU][AC][AU][UG]UA[UG][UG][UG][GU]
Ictalurus punctatus vs Homo sapiens	Motif1	[CG]AUG[AG]A[GUA]A[AG][AG][AU][GA][AG]A[UG][AC]AU[GA]U[UG][UA][GUA][GU][UG]AGCCAAGGAUGACUUGCC[UG][GA][UAC]U[UC][UC]U
	Motif50	AU[CA]UCUGU[GU]C[UC]UCUUUGUCUA[CU][AC][ACG]UUU[UG]G[GA]AAA[AG][AG][GU]U[GA][AG]UG[AU][CU][GA][CU][CU]AU[UC][GU]
	Motif72	[UC][UC][CU][AU]U[GA]AC[AG]AUGGA[AG]AAG[AG]GA
	Motif86	UGGUGACGGUAUCUCUCCUACGUAGCAAUCCUUAUAUAUG
	Motif256	CAUUCUAGGCUUACGAUGACA
	Motif305	[GAU][UG][GUA]G[UGA][GU][GUA][UAG][ACGU][AU][UGA][UAG][CUG][CA]C[CA][CG][CAU][CU][UCA][AG]G[GA]AGAUAACU[AG]UACA[AG][CU]CUACU[GA][CGU]CUU[UC]C
	Motif306	G[UG]GUUAC[GUC]GUUUGAG
	Motif315	G[GA][AG][AG]GCACUUUCUGU[UG]G[UC]C[UA][GA]AAA[AG][AGC]A[AG][AG]
	Motif326	[AG][AGU][CAG][AC]AA[AC][CU]CA[CU][UC]GACC[GA][UA]UGA[ACGU]UG[UCG]A[CA]C[CU]U[GA][GAU]GG[CU][CU][CAU][GAU][CGU][AC]
	Motif329	C[UA][GC][UGA][UGC][CU][UA]GUG[CG][UC][UC]UA[UG]G[GU][CA][UG]UUU[CU]AU[UG][CU][CU][UG][AU]UG[UG]GAU[UA][GC][UAC][AG]
	Motif338	[UC]C[CUA][UG][GC][CU]C[CG][UA]C[GA][AU]G[GAC]A[GC][CA][UG]CA[CU][AC][GC][UC][CA][UA][AGU][UAG][UC][GACU][ACGU][GU][UG][CU][UA][CAG][CAU]U[UC][CU][CA][CU][GU][AU]C[UAC][CUA][UCG][AC][CG]
	Motif340	ACAU[AG][CU][UA]U[CA]U[UA]UAU[AG]U[GAC][CU][CA]C[AG]UAUG[GAU]A[UC][ACU][UA][ACG][UC][AU][AU][AGU][GUC][CGU][UA][AU][UG]G
	Motif351	[GC][AG][UG][UC][UG][UG][AU][AC][UC]GU[UC][UG]UCU[AG]UA[UC]A[UG]ACCCUG[UG][AC][GU][AU][UA][CU]C[GU][AU]A[UA][UA]U
	Motif352	[GA][CU][UG][UG][UG]U[UG][GUA][GUC][UGC][GCA][CUG]A[AG][UGA][UA][AG][UC][GU][UC][UC]U[GC][UAC][GUA][UGA][UC][UC]CA[AC][AU][UC][AU][UGC]AA[AG]A[UC]G[AC][AC][CA]A[GUA][AG]A[AGC][AG]
	Motif356	GCACCAACCUAAUA
	Motif360	GG[CG][UA][AC][CA]UG[AC][UC]UG[UG][CU][CU]A[GA]A[AC][GAC][CA][AU]AU[UG][CA]U[UCG][GC][UA][AGU][UC][CU][CU]A[UG][UAG][UCG][GC][CU][CU][CG][CG][CG][AC][GA][CG][CAU]G[AG]
	Motif361	AG[GA][UG][GA][UC][GU]A[UG][AC]UC[AC][UG][GAC][GU][UG][UC][CG][CU]UG[GA]G[AG][GA]G[UG][GA]U[GC][AC]U[GAC][ACU][UC]G[GU][GC][CG]U[CU]C[UC][UC]GG[GU][GA][GU]
	Motif363	[ACG][CG][ACG][AC][CGA][GA]G[AU][AU]U[CU]C[CU][GAU]A[AC]A[CG][CA][GA]G[CG][UG]G[UC][GU]G[AU][GAC]U[CU]CAG[GA][AG][CA][AU][CUG]U[GC]CA[UG][CU][UA][UG][ACG]G[AC]
	Motif390	[GAC]U[GA][GUA][UGA][UA][CU][AGU][GACU][GAC][UC][UAG]G[GA]C[AU][GC]UG[UA][ACG][UAG][UAG][GA][UCA][UG]AGC[UCG][GU][GU][UC]UG[AC][UAC]U[UA][GU][GC]U[CG]A[AG][GU][UAG][GC][UAC][GA]
	Motif393	CC[CA]U[UCG][CU]C[CA][UC][UC]G[GU]C[UG][UG][UA][AU][GC][UC][CG]A[UG][GC][AU]C[UC][GAU][UG]GGGCU[CAU][UC][UC][GC][AG]G[UCG][UC][GCU][GU][CGU]C[AUG][UG]C[UA][GC]
	Motif397	[UA][UC][UA][CU]A[UC][UG][GAU][UG]A[AC][ACGU]A[GA][AGU]G[UG][AG][AG][GA][AU][AU][GAU][UC][AU]G[GU][UC][UAC][UAG][GAC][CAU][CU][AGU][GU][GAU]GA[AC][ACU][CA][GCU][CG]U[CG][UG]CU[CGU]U
	Motif406	AAGUGCUUC[CG]AU[GU][UC]U[UG][CGU][AG]GU[GU]
	Motif407	AGUU[UC][GA][GU][UC]UU[UG]GU[UC]U[GA]GG[UA]UUGUU[CG][UG]AGG[UA][AG]U[GC][GA][UG][CA][CA][CA]A[GA][GC][GU]A[UC]CCCAG[AG]
	Motif409	G[UC]UGG[GC]C[UG][GU]GA[GU]G[CA]A[GU][GU][GC][CG][CA]UU[UC][GA]U[GC]AA[GA]GCG[GA]GU[GC][GA]U[GA]C[UA]C[AG]G[AC]UC[GU]CC
	Motif414	CUGG[CU]CU[CG]CU[GU]CAGU[GU][CU]CAC[GU]C[UC][CA][CA]G[UC][GA][UG]A[UC]UUGAC[AC][AU][GA]C[UA]
	Motif428	[GUA][GC]U[GA][GA]GA[CA]A[AU]UA[GU][AC][UG][GA][CGA]A[GA]G[CA]A[CA][CA][AGU][CG][AU]G[AUC][AU][AGC]UC[AU]CU[CG]C[AU][GUC][ACU]AG[CU][UC]AC[UA]GA
	Motif430	AUU[AG][CU][UC][GU][ACG][AG][CU][UA][CGU]AG[AUC][AC]AU[GC][GC][UC]A[CA][UC][GC]G[UC][UC][AUC][CU]C[UC]UG[GC][UC][CA]UAC[CU]
	Motif442	[CA]C[AU]G[GAU][GC][GC][CG]C[AC][GU]C[CUA][GC][CU][CG][CG][CA][UC][GU][AG][GC][AC][ACG]CC[AC][CAG]G[UGA]C[UA][GU][CG][AU]CU[GUC][GAU][GC][CA]
Paralichthys olivaceus vs Homo sapiens	Motif2	[GA][UCG]UGACAGAAGA[GU]AG[UA]GAGCAC[AU][CA]A[UAG][GA][GA][UG][GC][AG][CA][UA]U[UG][CUG][AUC][AU][UGA]
	Motif3	[GA][UA][UC][GC][UG][CA]G[GA]A[CG]CAGG[CG][UC][UA]C[AG]U[UG]C[CG][CA][CA][CU]CAA
	Motif4	[UA]AG[AG][UC][AUG]U[CU]AGGCAGUCUCCUUGGCUAU[CU][CU][UA][GU]A[CU]AU[GU][UC][UC][CU][UC]U[UC]U[CU][UA][CU][UC][CU][AC][UA]
	Motif5	[UA][UC][ACU][UA][AU]U[AC][AU][AU][AU][AG]U[GA][UA][AU][UG][UA][CA][CU]ACUGAAGUGUUUGGGGG[AG]ACUC[CU][UA]GG[UA]
	Motif9	[CU][CU]C[UA][AU]GAGUUCC[CU][CU]U[GU]A[AG]C[AG]CUUCAUUG[GU]
	Motif35	GU[UG][UG]UGU[UG]U[GU]G[UA][AG][GA][GA][AG]GGAGGUGGG[CU]AUACUGCCAA[UC]AGAGAUCUGUUA
	Motif59	[CU]CCAAAUGUAGACAAAGC[AG]A[UA]ACCGUGAU
	Motif90	A[CG][CAU]AGU[AU][AU]UAGGGC[AG][CU]CU[CU]UC[CU]AUUGGCAGG[UAC][CG][AC][CU]U[UC][AG][GCU][CU]U
	Motif105	[AC]C[CA]A[AG][UA]UGAUGC[AU]AUG[GU]AAACAU[CG]GAU
	Motif123	A[CU]A[AG]U[AU]GA[AG]AUU[AG][AU][AC]GA[AU][CU]U[CU][GU][GU][AU][CG]AUGACAA[CU][AG]A[AU][GU][AU][GCU][AC][CU][AC][GU][AC][GU][GCU][AC]UCA
	Motif139	ACAAGACCGGCUUUUCUUCU[AU]CUUCUUGCACAACCUGAGGU[AU]AUUG[AG]GGC
	Motif158	AGUCAC[AG][CU]UAGGGUGAUAUAACGAGG[AC]GAGAGUUAUAUCAUC[AC]UAG[CU]GCG
	Motif161	GAUGCUAGCAU[AG]GCGUAAUUUUGUGUUCUCAU[GU][CG]UGCAGCAGGGUUAG
	Motif208	CAAGA[GU]AUCAAAACGAAGAUAAGUGG[CU][GU]GCACAA[AG][CU]UU[AU][CU]UUUAGCGAA
	Motif309	[GA][UC][UG][CU][CU]AA[AUG]G[UA][GA]C[UA]U[UA][CU]AGUGC[AU]G[GU][UC][AG]GUG[AUG][GU][UAG]U[GU][GAU][GUA][CA][UA][GCUA]U
	Motif329	C[UA][GC][UGA][UGC][CU][UA]GUG[CG][UC][UC]UA[UG]G[GU][CA][UG]UUU[CU]AU[UG][CU][CU][UG][AU]UG[UG]GAU[UA][GC][UAC][AG]
Danio rerio vs Homo sapiens	Motif1	[CG]AUG[AG]A[GUA]A[AG][AG][AU][GA][AG]A[UG][AC]AU[GA]U[UG][UA][GUA][GU][UG]AGCCAAGGAUGACUUGCC[UG][GA][UAC]U[UC][UC]U
	Motif2	[GA][UCG]UGACAGAAGA[GU]AG[UA]GAGCAC[AU][CA]A[UAG][GA][GA][UG][GC][AG][CA][UA]U[UG][CUG][AUC][AU][UGA]
	Motif3	[GA][UA][UC][GC][UG][CA]G[GA]A[CG]CAGG[CG][UC][UA]C[AG]U[UG]C[CG][CA][CA][CU]CAA
	Motif4	[UA]AG[AG][UC][AUG]U[CU]AGGCAGUCUCCUUGGCUAU[CU][CU][UA][GU]A[CU]AU[GU][UC][UC][CU][UC]U[UC]U[CU][UA][CU][UC][CU][AC][UA]
	Motif6	[AU]U[UG]A[GA][AG][GU][UG][UG]UU[GU][AC]U[AU]U[GU][UC][GA][UA][AU]UG[AG]GAAUCUUGAUGAUGCUGCA[UG]C[AG][GA]C
	Motif7	UU[GAC]A[GU][GA][GAU][GU]AAUG[UG]UG[UC]CUGGC[UA][CA]G[AU][GU]G[ACU]C[AC]U[UG][AG][AG][CAG][UA][CA][UG][GA][AU][UA]
	Motif8	[AG][AG][GU][AGU][UG][UC][UC][UC][UAG][UGC][ACG][UC][UC]U[UGC][UA]A[CG][UC][CU][CUA]U[GU][UC]GUGCUC[UA]CU[AC]U[CA][CU]UUCUGUCA[CU]C[AC]C
	Motif10	UU[GA]U[UC][UC]GAUUGAGCCG[UC]GCCAAUAUC[AU]C
	Motif12	G[UA][UC]G[CA][AU][UA][UA][UC][GU][CU]U[UG]C[UG][CU][UG]UGCGUGCUCAC[UC][GU]CUCU[UA]UCUGUCAG[AU]U[UG]CC[GU]G
	Motif13	GG[UA]U[AU]G[GU]GAG[CG]AGG[GA][AG]U[AU][GU]GAU[CA]C[CG][GA][CG]C[UA]UG[UC]AUCA[AU][CU]U[GC]A[AG]U[CG][GA]G[AC][GA][CU][CG]
	Motif14	GG[UC]G[CU]AC[CA]GGCAUCUGAUGAAGCUGCCAGCAUGAUCUA[AG]UUA[AGU]CUUU[CA]UU
	Motif16	[UC][GU][CU][AU][GA][GUA][UG][GC]CA[GU]CA[CU][CG][AU]U[CU][AC][AU]GA[UC]U[CG]ACA[AU][GA][UAG][CAU]A[AU][GU]U[UG][GA][UC][UA][UA][CAU][UAC][CU][UG][GUC][CGU][UA][AU][UAC]
	Motif19	UU[AC][UC][CU][UC]UU[GC]UUUGGA[CU]UGAAGGGAGCUC[CU]
	Motif22	[AU][UC][GU][UA]UG[AU][UC][CA][AU][UA][AU]U[UA]UU[CU]GCACGUG[UC]UC[UC]ACU[AC]CUCCAACA[CU]
	Motif23	[AU][UG][UG][UC][UAG][UGA][UG]U[AU][UAG][AC][UA][GUA][GU][CA]U[UC][CA][CU][CA]U[GA][CU]C[AU][AC]AGGAG[AC][UG]UU[GA][CA]C[CU][UC]G
	Motif27	[AU]UU[UA][CGU]AA[UG]UU[CG][AU][UA]G[GU]G[UG][UG]U[UC]G[GU]AUU[AC][UA][UC]AU[GA]CA[UA][CU][UC][AC]AA[AG][AG][GC]UA[UG]A[AG]UA
	Motif31	UC[AGU][UA][GU]U[CAG]U[AU]GA[CU][CGU][AC][UCG][UCA]U[GCA][UC][GA][AU]GAA[GU]GG[ACG][GU]U[UA]U[GU][UA]G[GU][AU][UGA][GC][CA]A
	Motif33	GA[UG][CA][ACU]U[UA][CA]A[GA][GAU]AG[UA]UA[GA][GA]UAUA[GA]AA[GU][AGU]A[AG][AG]U[ACU][CG][AU]UU[AC]AGU[CU]CA[UG]UCAUG[AG]
	Motif34	G[AG][AU]CAU[CA][AU]UU[GU][AU][GC][UC][GA]CAGC[GU]UU[GC][AU]UG[UA][AG][AC]UUU[CAU][CUA][UC]UU[UA][CU][UA]UU[UA][UC][CU][AC][UC][UA][GU]U
	Motif59	[CU]CCAAAUGUAGACAAAGC[AG]A[UA]ACCGUGAU
	Motif65	C[AC]U[AC]U[AG][CU][AG]U[AG][UC]AUC[AU]UC[AU]C[AC][CG]CG[CG][AC][UA]G[UC][GU][GC]AUGA[UA][AU]A[CA]A[AU][AG]
	Motif69	[GU]U[UG][ACU][GUA]AAA[AG][UC]C[GA]GC[UC][GA][CA][CG][GA]GUG[GA][CU]G[UA]AC[AG]A[GA][GA][AU]G[UC][CG]AA[GC]C
	Motif99	U[GAC][GA]U[AGU][UAG]U[GCU]U[CGA][UC]U[CG][GAU]A[GC][CU]U[UC][GU]G[UC][GCU]U[UC][UCG][UCA]U[UGC][UG][CU][UC][CA][GCA][UC][CU][AC]A[CA][UAC][CU]
	Motif104	[CU]G[AU]U[GU]G[AC]A[AG][AG][AC][AG]U[CG][CG]AUC[CG][AG]C[CU][AU]A[AG]GCUGUC[AC]C[CG][AU][AG][GU][GU]U[AG][UAC][CU]UC[CG][AC]GCUU
	Motif147	AAAUGAAUCCAAGUUUC[AG]AGCACA[CU]UGUCUUUACACUAGUGUGGCAG[CG]C
	Motif276	CUACAACAUGGUC[GU]ACUUGG
	Motif301	AGGGAAGC[AG]CUUUCUGUUGUCU[GA]AAAGAAAAGAAAG[UC]GCUUCC[CU]UUU[AG]GA
	Motif304	UCUCA[UG]GCUGUGAC[CU]CUC[UC]A[GA]
	Motif305	[GAU][UG][GUA]G[UGA][GU][GUA][UAG][ACGU][AU][UGA][UAG][CUG][CA]C[CA][CG][CAU][CU][UCA][AG]G[GA]AGAUAACU[AG]UACA[AG][CU]CUACU[GA][CGU]CUU[UC]C
	Motif307	[UC]AU[UG][UC]C[AC][CG][AU][AU][AG]C[UA][UA][UA][UAG]UU[UG][GU]G[GU]A[CU][AG]UACUUA[UG][GC][CU][UG][AU]A[AC][AU]A[AU][AC][AU][UG]UA[UG][UG][UG][GU]
	Motif308	U[CU]C[CU][AG]GUUCUUCC[CU][AG][GA]AGU[CU][GA]GGAAAAGCUGGGUUGAGAGG
	Motif309	[GA][UC][UG][CU][CU]AA[AUG]G[UA][GA]C[UA]U[UA][CU]AGUGC[AU]G[GU][UC][AG]GUG[AUG][GU][UAG]U[GU][GAU][GUA][CA][UA][GCUA]U
	Motif312	[GA][AU][UG][UGA][UGC][UCG]U[UA][GU][UC]U[AGU][AU][UA][UA]U[UGA][AU][AU][AU][AU][UAC][UGC][AG][AC][AC][UA]A[AU]A[CU]A[AG][CG][AG][AG][AU][UC]A[UCA][UC][UA]U[UGC][CGU][UAC]A[CG]CA
	Motif314	A[GC]UG[UC][UA]GC[CA][UG][UC][GA][UC][UAG][GU]CAU[GUA][GU][UAG][GU][UA][UA]CA[AU]GC[AU][GA]CA[UG]U[GC][UA]A[CG]A[GU]G[GC][CG][UA]AU[CG]A[AU]
	Motif317	[UA][GU][AU][UG][UAG][CGA][AC][AU][UA][CGA]U[UAG][AU][UG][UG][GACU]UC[UC]A[GU]CA[CU]C[AG]U[UC]U[GC]AAAU[CG][AG]GU[GUC][UA]U
	Motif320	G[GC][CG][CGA][GC][GU]GG[CG][GUA]G[GA]G[GC][CGA][GUA][GC][GC][GA]GC[AU]G[GC][CG][CG][CU][GU][GC]
	Motif321	[CU][GA][UG]UC[GA]C[UA]U[UG]AU[UC]U[GA][UC]G[AU][CU][GC][UA]AU[AG]UA[AC][AC][AG][UG]GGU[CA][CG]ACU[CA][UA][CU]
	Motif322	[UAG][UCG][GU][UA][GA][GU][GU][AG][AU][ACU][UCG]U[UAG][GA][UA][CAG][CG][GU]CACA[AG][AG][CU]U[CU]G[UAC][AU]UCUA[GU][GA]GG[AU][AC]U[AG]U[GA]U[CAG][GAU][GU][UC][GU]
	Motif324	[AG]GU[GA]CC[CU]U[AU]C[UA]C[AC][GA][GA][AG][AG][GA]GUG
	Motif328	G[CG]UGGA[GC][GC][CU]UGC[AC][GC]UG[AG]GC[UAC][AUG][UA]G[AC][UA][CU][GUA][UC]G[CU]C[AU]C[UG]G[CU][AC][CU][UG][CA]CAG[CU][CG][UC][GC]GG[CU]
	Motif329	C[UA][GC][UGA][UGC][CU][UA]GUG[CG][UC][UC]UA[UG]G[GU][CA][UG]UUU[CU]AU[UG][CU][CU][UG][AU]UG[UG]GAU[UA][GC][UAC][AG]
	Motif332	[UG][GA]AC[UC][UC]GUG[AG][ACU][GC]U[UC][UC][CA][CA][AUC][UG]U[AGU][UC][CA][AC][UA][CU]C[UC][AU][CU]G[CG][CG][UC][AGU][AU]G[GA][CA]U[UCA][UA][CAU][AGU]G[AGC]AG[GC][GAU]
	Motif334	U[AGU][GA]GCU[UG][UG][CG]AG[UA][CU][GUA]GAUGUU[UG][AG]C[UA][GC][CU][UA][GU]C
	Motif335	GCUCA[GU][AG]C[UA]CC[UA][GU][UG]G[GU]UG[GU]CUG[CA][UG][CU]AUGCA[CG]CA[CU]G[GC][AU]UGU[UC]UG[AC][GU]CAU[GA][UC]
	Motif336	CA[GU]GCUGUGAC[CU]CUC
	Motif339	[GA]GC[CAU][UA][GA][CG]U[GCUA]U[CGA][UA][UG]UUC[UA][CG][CA][UC]U[CG][UA][GUA]C[UC][AC][AUC][AU][CG][UAC]U[UA][GC][UC][AC][CA][CA]U[GU]A
	Motif343	[UA][CG]U[AG]A[CU][CU][AU]UGU[GU]GU[UG][GC][CUA][GA][AC][GU][GA]U[AG][CUG][GUA]A[GAC][GUC][AG][ACG]AACA[UA]G[GU][UC][UA]C[ACU]G[UC]C[AG][AG][GC]C[AU]C
	Motif350	CC[CU][UG]U[CA][AC]A[CG]CAG[CG][UC][AG][CU]AG[CA][UC][AG][UG]GCA[GU]U[GC]A
	Motif358	G[CG][UG]C[UC][GC]CUCU[CG]CGUGUUCACAGCGGACCUUGAUUUAAUGUC
	Motif360	GG[CG][UA][AC][CA]UG[AC][UC]UG[UG][CU][CU]A[GA]A[AC][GAC][CA][AU]AU[UG][CA]U[UCG][GC][UA][AGU][UC][CU][CU]A[UG][UAG][UCG][GC][CU][CU][CG][CG][CG][AC][GA][CG][CAU]G[AG]
	Motif366	AG[CU]UGGG[GU][AG]GUGGG[AG]A[AC][CG][CG]CUUC[AC][AU][AU][CG]AGGAGU[AU]GA[AU][CG][AC][AC][CU][AC][CG]UUAU[CG]CA
	Motif371	UG[GC][UG][GA][CG]U[CG][UA][GC][AUC]G[AU]U[GU]A[ACU][GUC]C[AC][CGA][UGC][CG][UAG][AC][GCU][CUG][CU]CA[GC][CG]A[UA][GCU]A[GU][UA]G[AC][UA][GUA][UC]UGUU[CG][AU][GA]
	Motif374	U[UG]U[CG][UG][GA]G[UC][UA][UC]UAUU[UC]U[AG]A[GU][CG][CU]C[AC]AAG[GU][UG]GAA[UA][UG]U[UG][UC]UG[GC]GA[AC][GA]UUUGAGC
	Motif377	ACU[GA][CG]A[UCG]U[GA][UA][GA][AG]GC[AU]C[UC]U[CGA][CUG][AU]
	Motif378	U[UG][UC][UC]U[UG][UA][UA][GUA][UA][GU]U[AU][AU]U[AU][ACG]A[GU][AG][CA][AUG][AG]A[GU]U[CAU]UUGC[AU][CA][UA][GU][UA][UA]G[CA][CU]
	Motif389	[GAU][AC][AC][AGC]C[ACU]GU[CU]U[UAC][ACU][CU][UA][GU][UAC]A[GCU][UG][UG][CU]U[CAG]C[UG][GU][GAU][GUC][AC][AGU][CA]C[AU][CG][GAU][CU][AU][UC][AU]U[GA]C[UA][GA][UC][AU][GAU][CU][CU][AC]
	Motif395	[GC][AG][CA][ACG][UG][UAG][AGC][UCG][UCG]A[CAG][UGC][UG][UA][UAC][CAG][GA][UG][AG][CG][GA][GC][GU][CG][UCG]G[GACU][GC][CA]C[AG][CG][GU][UG]C[UAG][GACU][AGU][CU][UG]C[GC][UC][AC]C[CU][GUC][GU]GA
	Motif408	[CG]G[AG]G[GU][GU][AU][UC]UGGAG[AG][GA][AG]AAGG[CA]AG[UG]U[CG][CA]UGA[UA]GG[UA][CU]C[CU][CG]U[CU]C[CU]C[AG][GU]G[GA]GC[UC]
	Motif411	[UA]GGGA[AC][GA]G[CA][AG]AAGGG[AG][CU]G[CU]U[CU][AC][ACG][UC][UC][GU]UC[AU]
	Motif416	[CA]A[CA][CA][AU][GU][UG][AUG][CG][GU][AGC][UC][AU][CG][CA][GA][CUA][AG][CA]U[GU][UG]UGA[AG][CA]UGUU[CUA]A[GC][AG]A[CG]CA[CG][UC][GA]GAC[CA]C[GUA][GU]C
	Motif425	[GA]G[AUC][CG][UG][GA]C[UC][GU]GGUG[AU][CG][GC]CUG[GU]A[AUC][AGC][CU]C[CU][AUC][GC][AU][GC][UC]G[CG][UG][CU][AG][GC][CG][CG][CA]C
Salmo salar vs Homo sapiens	Motif1	[CG]AUG[AG]A[GUA]A[AG][AG][AU][GA][AG]A[UG][AC]AU[GA]U[UG][UA][GUA][GU][UG]AGCCAAGGAUGACUUGCC[UG][GA][UAC]U[UC][UC]U
	Motif65	C[AC]U[AC]U[AG][CU][AG]U[AG][UC]AUC[AU]UC[AU]C[AC][CG]CG[CG][AC][UA]G[UC][GU][GC]AUGA[UA][AU]A[CA]A[AU][AG]
	Motif84	[GA][GA][AU][UA][CG][AU][GA][AU][AU][AGU][UG][AC][GA][ACG]C[CGU]CUG[GA]U[UG]U[AU]G[UC][CG][AU][CG]UU[UC]CA[AC][UA][GC]C[AG][UC][UG][AG]AUC
	Motif152	AUGA[AC][UA][CA][AC]UUC[UC]ACCAAUUG[AG][CU][UA]UGU[AC]C[UC]UU[GA]AA[GU]CU[UC][UC][GA][AC][UC][UA]UGA[AG][CU]C
	Motif225	CUC[UC]AAAAU[AU][GU][AG][GA][ACG]AAA[AGU][UA]A[UA]AGA[GA][UG]UG[AG][CGU]C[AU]UU[UG]GAGA[UG]G
	Motif274	C[CG][AU]CAUGAGCCUCUGUGG[CU]AG
	Motif275	GACAAAGUCACAAAAGUGAUA
	Motif284	CCCA[AG]AGAU[CG]CC[GU]CCA[CU]A[AG]U[AU]CCCU[CU]C
	Motif298	GAAA[CU]GCUGCACCAC
	Motif320	G[GC][CG][CGA][GC][GU]GG[CG][GUA]G[GA]G[GC][CGA][GUA][GC][GC][GA]GC[AU]G[GC][CG][CG][CU][GU][GC]
	Motif325	[CG][CUA][CGU][GUC][GUC]C[CU]C[UC][GU][CG]C[UC]C[CU][UCG][UCG]C[CU]CC
	Motif326	[AG][AGU][CAG][AC]AA[AC][CU]CA[CU][UC]GACC[GA][UA]UGA[ACGU]UG[UCG]A[CA]C[CU]U[GA][GAU]GG[CU][CU][CAU][GAU][CGU][AC]
	Motif329	C[UA][GC][UGA][UGC][CU][UA]GUG[CG][UC][UC]UA[UG]G[GU][CA][UG]UUU[CU]AU[UG][CU][CU][UG][AU]UG[UG]GAU[UA][GC][UAC][AG]
	Motif359	[UAC][AG][GAC][CG][AU][UCG][GU]G[AU][GC][AGU][AG][CA][UCG]G[AC]A[UG][UA][CAU][CG][AC]U[GA][GU]G[CAU]U[GA][UA]G[UA][CGU][CA][GU][UC][GU][CAU][CG][AC][GAU][AG][CU][CG][UA][CA][CU][GC][AC][UGA]
	Motif362	[UA][CG][AGC][GAC][CAU]A[ACU][CU][UC][CU][CGA][UA][GU][GUA][GU]G[UG]A[CGU][UA][GU]U[GA][UG][ACU][AC][GACU][UAC][UA][UC][GACU][UA][CA][AC]A[GA]U[CAG][CAG][CAG][CG][CA][AU][GAC][GU]UG[UCG][GU][AG]
	Motif378	U[UG][UC][UC]U[UG][UA][UA][GUA][UA][GU]U[AU][AU]U[AU][ACG]A[GU][AG][CA][AUG][AG]A[GU]U[CAU]UUGC[AU][CA][UA][GU][UA][UA]G[CA][CU]
	Motif383	GU[GU][GU][CG]AG[CG]U[CG]G[AU][AC][AU]UG[CG][AG]G[GU]GCU[AU]C[GU][CU][CG][AC][AU][AC]G[AU][CU]G[AU]CAUC[CG]UCAUCA[CU]CA
	Motif397	[UA][UC][UA][CU]A[UC][UG][GAU][UG]A[AC][ACGU]A[GA][AGU]G[UG][AG][AG][GA][AU][AU][GAU][UC][AU]G[GU][UC][UAC][UAG][GAC][CAU][CU][AGU][GU][GAU]GA[AC][ACU][CA][GCU][CG]U[CG][UG]CU[CGU]U
	Motif411	[UA]GGGA[AC][GA]G[CA][AG]AAGGG[AG][CU]G[CU]U[CU][AC][ACG][UC][UC][GU]UC[AU]
	Motif416	[CA]A[CA][CA][AU][GU][UG][AUG][CG][GU][AGC][UC][AU][CG][CA][GA][CUA][AG][CA]U[GU][UG]UGA[AG][CA]UGUU[CUA]A[GC][AG]A[CG]CA[CG][UC][GA]GAC[CA]C[GUA][GU]C
	Motif423	AA[UA][GA][UA]AA[AG]GAA[GU]U[AGC]UGU[AGC][UG][UC]U
Cyprinus carpio vs Homo sapiens	Motif1	[CG]AUG[AG]A[GUA]A[AG][AG][AU][GA][AG]A[UG][AC]AU[GA]U[UG][UA][GUA][GU][UG]AGCCAAGGAUGACUUGCC[UG][GA][UAC]U[UC][UC]U
	Motif2	[GA][UCG]UGACAGAAGA[GU]AG[UA]GAGCAC[AU][CA]A[UAG][GA][GA][UG][GC][AG][CA][UA]U[UG][CUG][AUC][AU][UGA]
	Motif6	[AU]U[UG]A[GA][AG][GU][UG][UG]UU[GU][AC]U[AU]U[GU][UC][GA][UA][AU]UG[AG]GAAUCUUGAUGAUGCUGCA[UG]C[AG][GA]C
	Motif7	UU[GAC]A[GU][GA][GAU][GU]AAUG[UG]UG[UC]CUGGC[UA][CA]G[AU][GU]G[ACU]C[AC]U[UG][AG][AG][CAG][UA][CA][UG][GA][AU][UA]
	Motif8	[AG][AG][GU][AGU][UG][UC][UC][UC][UAG][UGC][ACG][UC][UC]U[UGC][UA]A[CG][UC][CU][CUA]U[GU][UC]GUGCUC[UA]CU[AC]U[CA][CU]UUCUGUCA[CU]C[AC]C
	Motif9	[CU][CU]C[UA][AU]GAGUUCC[CU][CU]U[GU]A[AG]C[AG]CUUCAUUG[GU]
	Motif10	UU[GA]U[UC][UC]GAUUGAGCCG[UC]GCCAAUAUC[AU]C
	Motif13	GG[UA]U[AU]G[GU]GAG[CG]AGG[GA][AG]U[AU][GU]GAU[CA]C[CG][GA][CG]C[UA]UG[UC]AUCA[AU][CU]U[GC]A[AG]U[CG][GA]G[AC][GA][CU][CG]
	Motif19	UU[AC][UC][CU][UC]UU[GC]UUUGGA[CU]UGAAGGGAGCUC[CU]
	Motif20	[CUA]A[GU][GC][UGC][CG][UA][AG][GA][AC][UG]C[UC]C[UA][GA][UG][AU][GU]G[CG][AC][GAU][AC][GA][AC][GU][CU][CU]A[UA][CUG]A[CU][UC]
	Motif22	[AU][UC][GU][UA]UG[AU][UC][CA][AU][UA][AU]U[UA]UU[CU]GCACGUG[UC]UC[UC]ACU[AC]CUCCAACA[CU]
	Motif48	AA[AG]U[GU][CU]AAU[AG]UAU[AG]UAGUCCAAUCUAUUGAAGUACUAG[CU]ACACCA[GU]CUCU
	Motif70	AAA[UAC]AAAU[CG]A[CAU]A[AC]A[GC][UA]UU[UG][UG][GC]UU[GU][AGU][CGU]UU[UG]
	Motif122	A[GA]A[AU]U[CA]U[AG][AG][CG][AG]GUU[CG]A[GU]G[GU][UAC]UUC[CU]UC[AG]UAGAG[AG][GU]UG[AC][GU][CU][GA][AG]
	Motif127	AGCCUUGAACGC[CU]GUCGUUUCG[CU]C[GU][CU]CGAC[AG]ACA[AU]UCACACGCGCACAC
	Motif167	GGUAACAGUGAAACAUAUCCCCCAUCUAU[CU]GGGAUUAAUUA
	Motif181	ACAGUA[AG]U[CU]UUCCAAUAGGUC[GU]AGCAUGUGCUGAAACUGUG
	Motif194	CUUAUUU[GU]AAG[AC]UUAAGUGUGUAUUGACAGGUGGUGGAACAAAUAUGAG
	Motif233	CAACCGG[AU]UUAUGACCAUUGAUUUGGUC
	Motif234	CCCAUCUACUUACACUUAA[AG]GUCGUUG
	Motif238	CGUAAAGCAGGUGAUUCACCA
	Motif265	A[GC]GUUUGAGAGUGAUG[CU]UGGU
	Motif273	GUUGUCAG[CU]AGACUAUCGGUC
	Motif301	AGGGAAGC[AG]CUUUCUGUUGUCU[GA]AAAGAAAAGAAAG[UC]GCUUCC[CU]UUU[AG]GA
	Motif304	UCUCA[UG]GCUGUGAC[CU]CUC[UC]A[GA]
	Motif305	[GAU][UG][GUA]G[UGA][GU][GUA][UAG][ACGU][AU][UGA][UAG][CUG][CA]C[CA][CG][CAU][CU][UCA][AG]G[GA]AGAUAACU[AG]UACA[AG][CU]CUACU[GA][CGU]CUU[UC]C
	Motif307	[UC]AU[UG][UC]C[AC][CG][AU][AU][AG]C[UA][UA][UA][UAG]UU[UG][GU]G[GU]A[CU][AG]UACUUA[UG][GC][CU][UG][AU]A[AC][AU]A[AU][AC][AU][UG]UA[UG][UG][UG][GU]
	Motif309	[GA][UC][UG][CU][CU]AA[AUG]G[UA][GA]C[UA]U[UA][CU]AGUGC[AU]G[GU][UC][AG]GUG[AUG][GU][UAG]U[GU][GAU][GUA][CA][UA][GCUA]U
	Motif312	[GA][AU][UG][UGA][UGC][UCG]U[UA][GU][UC]U[AGU][AU][UA][UA]U[UGA][AU][AU][AU][AU][UAC][UGC][AG][AC][AC][UA]A[AU]A[CU]A[AG][CG][AG][AG][AU][UC]A[UCA][UC][UA]U[UGC][CGU][UAC]A[CG]CA
	Motif314	A[GC]UG[UC][UA]GC[CA][UG][UC][GA][UC][UAG][GU]CAU[GUA][GU][UAG][GU][UA][UA]CA[AU]GC[AU][GA]CA[UG]U[GC][UA]A[CG]A[GU]G[GC][CG][UA]AU[CG]A[AU]
	Motif317	[UA][GU][AU][UG][UAG][CGA][AC][AU][UA][CGA]U[UAG][AU][UG][UG][GACU]UC[UC]A[GU]CA[CU]C[AG]U[UC]U[GC]AAAU[CG][AG]GU[GUC][UA]U
	Motif321	[CU][GA][UG]UC[GA]C[UA]U[UG]AU[UC]U[GA][UC]G[AU][CU][GC][UA]AU[AG]UA[AC][AC][AG][UG]GGU[CA][CG]ACU[CA][UA][CU]
	Motif322	[UAG][UCG][GU][UA][GA][GU][GU][AG][AU][ACU][UCG]U[UAG][GA][UA][CAG][CG][GU]CACA[AG][AG][CU]U[CU]G[UAC][AU]UCUA[GU][GA]GG[AU][AC]U[AG]U[GA]U[CAG][GAU][GU][UC][GU]
	Motif324	[AG]GU[GA]CC[CU]U[AU]C[UA]C[AC][GA][GA][AG][AG][GA]GUG
	Motif328	G[CG]UGGA[GC][GC][CU]UGC[AC][GC]UG[AG]GC[UAC][AUG][UA]G[AC][UA][CU][GUA][UC]G[CU]C[AU]C[UG]G[CU][AC][CU][UG][CA]CAG[CU][CG][UC][GC]GG[CU]
	Motif329	C[UA][GC][UGA][UGC][CU][UA]GUG[CG][UC][UC]UA[UG]G[GU][CA][UG]UUU[CU]AU[UG][CU][CU][UG][AU]UG[UG]GAU[UA][GC][UAC][AG]
	Motif334	U[AGU][GA]GCU[UG][UG][CG]AG[UA][CU][GUA]GAUGUU[UG][AG]C[UA][GC][CU][UA][GU]C
	Motif335	GCUCA[GU][AG]C[UA]CC[UA][GU][UG]G[GU]UG[GU]CUG[CA][UG][CU]AUGCA[CG]CA[CU]G[GC][AU]UGU[UC]UG[AC][GU]CAU[GA][UC]
	Motif339	[GA]GC[CAU][UA][GA][CG]U[GCUA]U[CGA][UA][UG]UUC[UA][CG][CA][UC]U[CG][UA][GUA]C[UC][AC][AUC][AU][CG][UAC]U[UA][GC][UC][AC][CA][CA]U[GU]A
	Motif342	[UC][CU][UG]G[UA]U[UA][CA][GU][UAG]G[GUC][CU][AC][GU][UA][GA][GCU][AC][AC][UC]U[AG][GU]C[UA]GA[UG][UA]G[UG][AU]UU[AGU][UC][AG][UA]U[UC][CG][UA][CU][AU][CG][AU]GU
	Motif343	[UA][CG]U[AG]A[CU][CU][AU]UGU[GU]GU[UG][GC][CUA][GA][AC][GU][GA]U[AG][CUG][GUA]A[GAC][GUC][AG][ACG]AACA[UA]G[GU][UC][UA]C[ACU]G[UC]C[AG][AG][GC]C[AU]C
	Motif347	G[AU][GC][CU][CG][AU]UU[AGC][AU][CUA][AUC][UCA][AG][GCU][AUG][AC][UAG][AG][AU][CAG]A[UC][UC][CG]A[AGU][UG]G[GU]C[AG][CU][AC][UAG][GC]U[UACG][GUA][GU][UG]U[GU][UCG][UG][GAU][GC][GA][GU][UAC]
	Motif350	CC[CU][UG]U[CA][AC]A[CG]CAG[CG][UC][AG][CU]AG[CA][UC][AG][UG]GCA[GU]U[GC]A
	Motif359	[UAC][AG][GAC][CG][AU][UCG][GU]G[AU][GC][AGU][AG][CA][UCG]G[AC]A[UG][UA][CAU][CG][AC]U[GA][GU]G[CAU]U[GA][UA]G[UA][CGU][CA][GU][UC][GU][CAU][CG][AC][GAU][AG][CU][CG][UA][CA][CU][GC][AC][UGA]
	Motif360	GG[CG][UA][AC][CA]UG[AC][UC]UG[UG][CU][CU]A[GA]A[AC][GAC][CA][AU]AU[UG][CA]U[UCG][GC][UA][AGU][UC][CU][CU]A[UG][UAG][UCG][GC][CU][CU][CG][CG][CG][AC][GA][CG][CAU]G[AG]
	Motif366	AG[CU]UGGG[GU][AG]GUGGG[AG]A[AC][CG][CG]CUUC[AC][AU][AU][CG]AGGAGU[AU]GA[AU][CG][AC][AC][CU][AC][CG]UUAU[CG]CA
	Motif371	UG[GC][UG][GA][CG]U[CG][UA][GC][AUC]G[AU]U[GU]A[ACU][GUC]C[AC][CGA][UGC][CG][UAG][AC][GCU][CUG][CU]CA[GC][CG]A[UA][GCU]A[GU][UA]G[AC][UA][GUA][UC]UGUU[CG][AU][GA]
	Motif377	ACU[GA][CG]A[UCG]U[GA][UA][GA][AG]GC[AU]C[UC]U[CGA][CUG][AU]
	Motif387	[AU]U[GUA][UA][GU][CU][AC]UGU[AG][UA][AC][UA][AUG][UA][GUAC][UC]A[UG][AUG][GCU][ACG][CU]A[AUC][AC]UA[UC][AGU][UG][AU]U[UG][AGU][GU][GC][UC][CAG][UC][AU][AUC]AU[AC]UA[UC][AC]
	Motif389	[GAU][AC][AC][AGC]C[ACU]GU[CU]U[UAC][ACU][CU][UA][GU][UAC]A[GCU][UG][UG][CU]U[CAG]C[UG][GU][GAU][GUC][AC][AGU][CA]C[AU][CG][GAU][CU][AU][UC][AU]U[GA]C[UA][GA][UC][AU][GAU][CU][CU][AC]
	Motif395	[GC][AG][CA][ACG][UG][UAG][AGC][UCG][UCG]A[CAG][UGC][UG][UA][UAC][CAG][GA][UG][AG][CG][GA][GC][GU][CG][UCG]G[GACU][GC][CA]C[AG][CG][GU][UG]C[UAG][GACU][AGU][CU][UG]C[GC][UC][AC]C[CU][GUC][GU]GA
	Motif396	[ACG][AGU]G[AG][AU][UAG][CGU][UG][GA][GA][UG][UC][UC][GA][ACG]G[GC][CAG][UGC]C[AU][AG][GA][AG][AU][GU]C[CUG][AG][CG][UA][CU]U[UAC][UG][UC][CUA][GUA][CA][AU][GUAC][AUG]U[CGU]C[AU][GACU][AU][AG][GA]
	Motif408	[CG]G[AG]G[GU][GU][AU][UC]UGGAG[AG][GA][AG]AAGG[CA]AG[UG]U[CG][CA]UGA[UA]GG[UA][CU]C[CU][CG]U[CU]C[CU]C[AG][GU]G[GA]GC[UC]
	Motif416	[CA]A[CA][CA][AU][GU][UG][AUG][CG][GU][AGC][UC][AU][CG][CA][GA][CUA][AG][CA]U[GU][UG]UGA[AG][CA]UGUU[CUA]A[GC][AG]A[CG]CA[CG][UC][GA]GAC[CA]C[GUA][GU]C
	Motif425	[GA]G[AUC][CG][UG][GA]C[UC][GU]GGUG[AU][CG][GC]CUG[GU]A[AUC][AGC][CU]C[CU][AUC][GC][AU][GC][UC]G[CG][UG][CU][AG][GC][CG][CG][CA]C
	Motif438	UAGGAAAACCUUCUGUGGGGAGUGGGGCUUCGACCCUAACCCAGGUGGGC
	Motif445	[GCA][UA][GAU][UG][GCU][AG][UC][AGU]GC[UG]G[ACG][UGA][GC][AUG][CU]C[UA][GA]U[GC][ACG]CUG[AG]G[GC]
Tetraodon nigroviridis vs Homo sapiens	Motif1	[CG]AUG[AG]A[GUA]A[AG][AG][AU][GA][AG]A[UG][AC]AU[GA]U[UG][UA][GUA][GU][UG]AGCCAAGGAUGACUUGCC[UG][GA][UAC]U[UC][UC]U
	Motif2	[GA][UCG]UGACAGAAGA[GU]AG[UA]GAGCAC[AU][CA]A[UAG][GA][GA][UG][GC][AG][CA][UA]U[UG][CUG][AUC][AU][UGA]
	Motif3	[GA][UA][UC][GC][UG][CA]G[GA]A[CG]CAGG[CG][UC][UA]C[AG]U[UG]C[CG][CA][CA][CU]CAA
	Motif4	[UA]AG[AG][UC][AUG]U[CU]AGGCAGUCUCCUUGGCUAU[CU][CU][UA][GU]A[CU]AU[GU][UC][UC][CU][UC]U[UC]U[CU][UA][CU][UC][CU][AC][UA]
	Motif5	[UA][UC][ACU][UA][AU]U[AC][AU][AU][AU][AG]U[GA][UA][AU][UG][UA][CA][CU]ACUGAAGUGUUUGGGGG[AG]ACUC[CU][UA]GG[UA]
	Motif7	UU[GAC]A[GU][GA][GAU][GU]AAUG[UG]UG[UC]CUGGC[UA][CA]G[AU][GU]G[ACU]C[AC]U[UG][AG][AG][CAG][UA][CA][UG][GA][AU][UA]
	Motif8	[AG][AG][GU][AGU][UG][UC][UC][UC][UAG][UGC][ACG][UC][UC]U[UGC][UA]A[CG][UC][CU][CUA]U[GU][UC]GUGCUC[UA]CU[AC]U[CA][CU]UUCUGUCA[CU]C[AC]C
	Motif11	CGAGAUAUU[AG]GUGCGGUUCAAUCA[AG]A[UA]A[GA][UC]C[GA][UC]ACUCUU[AU][UG][GCU]U[UG][AGU]UAGAG
	Motif13	GG[UA]U[AU]G[GU]GAG[CG]AGG[GA][AG]U[AU][GU]GAU[CA]C[CG][GA][CG]C[UA]UG[UC]AUCA[AU][CU]U[GC]A[AG]U[CG][GA]G[AC][GA][CU][CG]
	Motif27	[AU]UU[UA][CGU]AA[UG]UU[CG][AU][UA]G[GU]G[UG][UG]U[UC]G[GU]AUU[AC][UA][UC]AU[GA]CA[UA][CU][UC][AC]AA[AG][AG][GC]UA[UG]A[AG]UA
	Motif35	GU[UG][UG]UGU[UG]U[GU]G[UA][AG][GA][GA][AG]GGAGGUGGG[CU]AUACUGCCAA[UC]AGAGAUCUGUUA
	Motif119	UCUU[CU][AGU][UA]U[AU][GU][UA]AA[CG]U[AU][UAC]U[AG]A[GA]UAU[CG][CU][AU]G[AG][AU][AU]ACU[CA]UAA
	Motif145	CUCUGUAUUCUUCCACAGCUUUCUUGAACUGCAAAACUUCUUCAGA
	Motif155	CCAACCU[CU]UCAUCGUUCCCUUCU[CU]UG[CU]AAUAACG[CU][CU]GUUUUGCAAAAC[CU]G
	Motif160	C[CG][AC]AGUGCUUAAAUCGU[AU]GA[GU]GCU[AG]AAGUCGUUGAAGAGGACUUGGAAC
	Motif178	CACAAAACAAAACACAAACUGUUCCAAUUUGUUUUCUC
	Motif185	AUCUCUUUAGCAGAUGA[AU]GUUAUUUGUGGUAUAAAACC[AC]ACAGUUUUAUC
	Motif197	U[CG][UA]U[AC][CA][GU]CA[UG]AAAA[UC]AGUG[AU]UUUU[GC]UU[CU]A[ACU]A[UG]CUC[UG][GU][CU][UA][CU][GA][AU][UA]UGAUU[UG]G
	Motif199	AAACGACUCUGUUUUGUCUCUACCCAUGC
	Motif213	CGAUUGGUUUAGAUGACCAUCAACAAAC
	Motif219	AACGAGUUUUGCU[CU]A[AG]GACAACA[GU]U[CU]UCA[AG]GAUGGAAAAUG
	Motif220	AGUAUGA[AC]GGUUUGAAAGUGAAAGA[AU][CU]UUUGGUA[CU]GUUUCUAGAAAGUAA
	Motif224	[GC]U[AGU]GGAAG[AG]A[AU]UU[AC][AG]G[AG]CUGA[CG][UG][UG][CU][GC]AAA[UA][AU][CG]CC[UA][UA]U[AU]A[AU][AC][ACU][CA][GA]G[GA][GU]U
	Motif256	CAUUCUAGGCUUACGAUGACA
	Motif259	CCUGUCUUCACGAGC
	Motif260	U[CU]GCCUCUC[GC]AUCCG
	Motif263	G[AG]AAUGCAACAGAGA
	Motif264	[AG][AG][GA][AU]A[GA][AC][AG]A[AG]AA[AG][AG]A[GA]A[GA]AA[AG][GA][AG][ACG][AU]A[CG][AG][AG]
	Motif265	A[GC]GUUUGAGAGUGAUG[CU]UGGU
	Motif267	CAGCGACAGCC
	Motif268	GUACGGCUUUGGCU[CU]GGAUUC
	Motif269	CCCAACGGAGUAGAA
	Motif272	CCU[CU]CUCCACC[AC][AC][CU]ACCA
	Motif276	CUACAACAUGGUC[GU]ACUUGG
	Motif279	AGCCG[AU]A[AG]UCCGUAUGAGUC
	Motif284	CCCA[AG]AGAU[CG]CC[GU]CCA[CU]A[AG]U[AU]CCCU[CU]C
	Motif290	CGAAAGUCAACAAAAACUU[GU][AU]CGAUUUA
	Motif294	UGAUCUUUCUU[UG]AU[AU]CU[CG][UC]AU[UC]A[AC][GC]AC
	Motif296	GCU[UG][GU]UAAAAUGGA[UA]GAUGC
	Motif298	GAAA[CU]GCUGCACCAC
	Motif305	[GAU][UG][GUA]G[UGA][GU][GUA][UAG][ACGU][AU][UGA][UAG][CUG][CA]C[CA][CG][CAU][CU][UCA][AG]G[GA]AGAUAACU[AG]UACA[AG][CU]CUACU[GA][CGU]CUU[UC]C
	Motif319	AG[CA][AG][CU]A[CU][UC][GC][UA][GU][UG][GU][AU]UAU[UG][UC][GU]G[CU][UA][GC]UGCAAA[UC][CA][CU]AUGCAAAACUGA[CU]UG[UA][GA]
	Motif321	[CU][GA][UG]UC[GA]C[UA]U[UG]AU[UC]U[GA][UC]G[AU][CU][GC][UA]AU[AG]UA[AC][AC][AG][UG]GGU[CA][CG]ACU[CA][UA][CU]
	Motif323	UGAGG[UG]AGUAG[GA]UUGU[AG]U[AGU]GU
	Motif326	[AG][AGU][CAG][AC]AA[AC][CU]CA[CU][UC]GACC[GA][UA]UGA[ACGU]UG[UCG]A[CA]C[CU]U[GA][GAU]GG[CU][CU][CAU][GAU][CGU][AC]
	Motif342	[UC][CU][UG]G[UA]U[UA][CA][GU][UAG]G[GUC][CU][AC][GU][UA][GA][GCU][AC][AC][UC]U[AG][GU]C[UA]GA[UG][UA]G[UG][AU]UU[AGU][UC][AG][UA]U[UC][CG][UA][CU][AU][CG][AU]GU
	Motif344	GA[GUA]U[UA][AU][GA]G[UC]A[GC][UC][AU][GU]CA[CU][AG]U[UA][AUG]U[UG]G[CUG][UG][UC][GC]UG[GU][ACG]U[UC]U[CU][CGU][GA][AC][AU][CA][GUA][GC][AU][GA]CA[AG][GUC][CA]
	Motif350	CC[CU][UG]U[CA][AC]A[CG]CAG[CG][UC][AG][CU]AG[CA][UC][AG][UG]GCA[GU]U[GC]A
	Motif351	[GC][AG][UG][UC][UG][UG][AU][AC][UC]GU[UC][UG]UCU[AG]UA[UC]A[UG]ACCCUG[UG][AC][GU][AU][UA][CU]C[GU][AU]A[UA][UA]U
	Motif363	[ACG][CG][ACG][AC][CGA][GA]G[AU][AU]U[CU]C[CU][GAU]A[AC]A[CG][CA][GA]G[CG][UG]G[UC][GU]G[AU][GAC]U[CU]CAG[GA][AG][CA][AU][CUG]U[GC]CA[UG][CU][UA][UG][ACG]G[AC]
	Motif368	AAAGCA[AG]CGUUGAAG
	Motif371	UG[GC][UG][GA][CG]U[CG][UA][GC][AUC]G[AU]U[GU]A[ACU][GUC]C[AC][CGA][UGC][CG][UAG][AC][GCU][CUG][CU]CA[GC][CG]A[UA][GCU]A[GU][UA]G[AC][UA][GUA][UC]UGUU[CG][AU][GA]
	Motif380	[UC]U[AU]U[CG]U[AG][GA]CUGUA[UA]G[AU]GU[GU][GC][GUC][AG][CU][GA]GAG[AUC][CA][CUG]U[CG]AUAA[AG]G[CG]UAG[AG]U[AG]A[CU][CU]GA
	Motif385	[CA][AC]U[GA][AUCG][AU][GA][GA][GU][ACG]U[AU][AU][AC][AG][GC][CG]CA[UG][GA][GA][GU][CA][UAC][AC][CA][AC]G[UG][GA][AG][UCG][GC]G[AGU]C[GC][AG][GU]
	Motif402	GUGC[CA]U[CU]C[UC]UUU[AG]GA
	Motif410	[UC]UC[AU][ACG][AU][AGU][GA]C[UA][CA][UG][GC][AC][GA]A[CG][UA]C[ACU][GU]A[GA][CU][AU][UA][GUA]A[GU]AGAAG[UA]CA[GA][UG][GA][CG][AU][UC][CGU]AC[AU][GU][ACU][AU]
	Motif412	G[GC]CA[CU]AAACCCGUAGAUCCGA
	Motif413	C[CU][CG][CG][AU]G[CA][CG][UG]C[CU][GUA][AC][GC][CU]CC[AU][GA][GUA][CG]CUC[CG][CAU]G[CA][GAU]
	Motif425	[GA]G[AUC][CG][UG][GA]C[UC][GU]GGUG[AU][CG][GC]CUG[GU]A[AUC][AGC][CU]C[CU][AUC][GC][AU][GC][UC]G[CG][UG][CU][AG][GC][CG][CG][CA]C
	Motif426	[GC][GC][GC][ACG][GAU][GU][CG][CG][UC][GU][CU][CU][AC][GU]GC[ACU]C[CU][GA][AC][AG][GAC][GCU][AC][AC][CU][CG]U[GU]C[UC][UCG][CG][CG][CG][AG][GCU][GAC]U[GU][GU][CG][AG][GA][CA][AU]G[CG][UCA]
	Motif428	[GUA][GC]U[GA][GA]GA[CA]A[AU]UA[GU][AC][UG][GA][CGA]A[GA]G[CA]A[CA][CA][AGU][CG][AU]G[AUC][AU][AGC]UC[AU]CU[CG]C[AU][GUC][ACU]AG[CU][UC]AC[UA]GA
Hippoglossus hippoglossus vs Homo sapiens	Motif1	[CG]AUG[AG]A[GUA]A[AG][AG][AU][GA][AG]A[UG][AC]AU[GA]U[UG][UA][GUA][GU][UG]AGCCAAGGAUGACUUGCC[UG][GA][UAC]U[UC][UC]U
	Motif2	[GA][UCG]UGACAGAAGA[GU]AG[UA]GAGCAC[AU][CA]A[UAG][GA][GA][UG][GC][AG][CA][UA]U[UG][CUG][AUC][AU][UGA]
	Motif3	[GA][UA][UC][GC][UG][CA]G[GA]A[CG]CAGG[CG][UC][UA]C[AG]U[UG]C[CG][CA][CA][CU]CAA
	Motif5	[UA][UC][ACU][UA][AU]U[AC][AU][AU][AU][AG]U[GA][UA][AU][UG][UA][CA][CU]ACUGAAGUGUUUGGGGG[AG]ACUC[CU][UA]GG[UA]
	Motif6	[AU]U[UG]A[GA][AG][GU][UG][UG]UU[GU][AC]U[AU]U[GU][UC][GA][UA][AU]UG[AG]GAAUCUUGAUGAUGCUGCA[UG]C[AG][GA]C
	Motif7	UU[GAC]A[GU][GA][GAU][GU]AAUG[UG]UG[UC]CUGGC[UA][CA]G[AU][GU]G[ACU]C[AC]U[UG][AG][AG][CAG][UA][CA][UG][GA][AU][UA]
	Motif9	[CU][CU]C[UA][AU]GAGUUCC[CU][CU]U[GU]A[AG]C[AG]CUUCAUUG[GU]
	Motif10	UU[GA]U[UC][UC]GAUUGAGCCG[UC]GCCAAUAUC[AU]C
	Motif14	GG[UC]G[CU]AC[CA]GGCAUCUGAUGAAGCUGCCAGCAUGAUCUA[AG]UUA[AGU]CUUU[CA]UU
	Motif41	[UC][CA]CU[UC]CUCUUCUU[UC]U[CU]GAUGU[CA]A[GA]A[CA]U[CU][UC]
	Motif108	CCGUUCACCCCACU[CU]UCAAUCUGUAGUGA
	Motif115	UU[CU][AG][AC][CU]U[ACG]C[AU][AC][CU][AC]A[CU]AA[AU]CUU[GU][AC]A[AC]C[AG][AU]ACAA[AG]A[AU]A[AC]U[GC]A[AU]G[AG]AAA[AC][AC][AC]
	Motif138	[CG][AC][CU]G[UG][UC]GGU[AU]GC[AG]G[UC]AGCGG[UC][GU]G[UC][AG][AG]U[GA][CGU]CG[AG]U[AG]GCG
	Motif153	GA[AG]A[CA][AG][UG][UA][GA]G[GU][GU][UG]CAUG[AC][UG]A[UC][AU]CCUUUAU[AC]UCC[GU]CA[UG][UC][UA][GC]C[GC][CU]AUC
	Motif241	AUCUCAUCAAUCUCCCAAUAC
	Motif320	G[GC][CG][CGA][GC][GU]GG[CG][GUA]G[GA]G[GC][CGA][GUA][GC][GC][GA]GC[AU]G[GC][CG][CG][CU][GU][GC]
	Motif332	[UG][GA]AC[UC][UC]GUG[AG][ACU][GC]U[UC][UC][CA][CA][AUC][UG]U[AGU][UC][CA][AC][UA][CU]C[UC][AU][CU]G[CG][CG][UC][AGU][AU]G[GA][CA]U[UCA][UA][CAU][AGU]G[AGC]AG[GC][GAU]
	Motif365	[CA][GU]CAGA[UA][AG][CG]UG[CA][AU]U[CG][AU]GG[AC][AU][CU]UG[AG][UG]UGGAUA[AU][GU]AAUCAG[CU]CAC[CA][AG][UC][CA][AC][GU][UG]
Fugu rubripes vs Homo sapiens	Motif1	[CG]AUG[AG]A[GUA]A[AG][AG][AU][GA][AG]A[UG][AC]AU[GA]U[UG][UA][GUA][GU][UG]AGCCAAGGAUGACUUGCC[UG][GA][UAC]U[UC][UC]U
	Motif2	[GA][UCG]UGACAGAAGA[GU]AG[UA]GAGCAC[AU][CA]A[UAG][GA][GA][UG][GC][AG][CA][UA]U[UG][CUG][AUC][AU][UGA]
	Motif3	[GA][UA][UC][GC][UG][CA]G[GA]A[CG]CAGG[CG][UC][UA]C[AG]U[UG]C[CG][CA][CA][CU]CAA
	Motif4	[UA]AG[AG][UC][AUG]U[CU]AGGCAGUCUCCUUGGCUAU[CU][CU][UA][GU]A[CU]AU[GU][UC][UC][CU][UC]U[UC]U[CU][UA][CU][UC][CU][AC][UA]
	Motif5	[UA][UC][ACU][UA][AU]U[AC][AU][AU][AU][AG]U[GA][UA][AU][UG][UA][CA][CU]ACUGAAGUGUUUGGGGG[AG]ACUC[CU][UA]GG[UA]
	Motif6	[AU]U[UG]A[GA][AG][GU][UG][UG]UU[GU][AC]U[AU]U[GU][UC][GA][UA][AU]UG[AG]GAAUCUUGAUGAUGCUGCA[UG]C[AG][GA]C
	Motif7	UU[GAC]A[GU][GA][GAU][GU]AAUG[UG]UG[UC]CUGGC[UA][CA]G[AU][GU]G[ACU]C[AC]U[UG][AG][AG][CAG][UA][CA][UG][GA][AU][UA]
	Motif17	U[GU][AU][GU][GU][AU][GAU][UC][GU][GA]G[UC][AGU][AC]U[CA]U[GC]C[AC][UA][CA][CA][UG]GAG[GUA]UU[UC][AG][AUC][AC][GC][CG][UG]U[AC][AU]U
	Motif26	[UG][AG][GUA]G[AG]U[AUC][CGU]AA[UA]U[AG][GUA]CU[GUC][CU]CGACUCAU[CU]CAUCCAAA[UC]AC[CU][CGA][AG][GUA][UG][GC][AUG][AC][GAC][AG][AG]A
	Motif29	[CAU]A[AG][AU]U[CAU][GA][AU][AC][AU][AC][AG][AGC]C[AG]U[UG]AA[CU]A[CG][ACU][UG][CU][UGA][AU][AU]A[AC]A[GCA][CU]UCU[GC][CAU][UA][AU][AC]C[AC][GU][CA][GU][UG][UA][AU][ACG]
	Motif33	GA[UG][CA][ACU]U[UA][CA]A[GA][GAU]AG[UA]UA[GA][GA]UAUA[GA]AA[GU][AGU]A[AG][AG]U[ACU][CG][AU]UU[AC]AGU[CU]CA[UG]UCAUG[AG]
	Motif95	G[AG]A[GU]A[GU][CG]AAUG[GU][AG]AA[GU]C[AC]G[AG][AG][AC][ACU][AC][CU]AAA[CU][CU][AG]A[AU]A[CG]AG[AG][GU]GC[GU][CU][AC][GAC]C[CAG][AC]AA
	Motif105	[AC]C[CA]A[AG][UA]UGAUGC[AU]AUG[GU]AAACAU[CG]GAU
	Motif181	ACAGUA[AG]U[CU]UUCCAAUAGGUC[GU]AGCAUGUGCUGAAACUGUG
	Motif184	C[CU]UUCCACUUUCUAAUGUUUCUUGCUUAAAUGAGUAUUCCAUGUAAAAA
	Motif195	ACCAACGAGCU[AG]UUGGCCCAAU[AG][CG]UAAAUCUCC
	Motif201	AGACGUAGAUGAGGGCUCCUCAG[AG]UGUUC
	Motif209	G[GU]AG[AC]AUGAAAUCACAUUCCAUACAUGAAUA[AG]UAAUUACC
	Motif228	AUAGCUUGGCAAUC[CU]CAUGUCAAAUAAGG
	Motif229	GGGACUGU[CG]GUCU[CU][GU]GUU[CU]GCGA[CU]CCA[CU]A[AC]GUAAUCUUUUG
	Motif236	GUCUAUGUAUU[AG]UGAGAUA[GU]CUACUUCUAUG[AG]CUAGGAUA
	Motif238	CGUAAAGCAGGUGAUUCACCA
	Motif253	CAUGAU[CU]C[GU][AU]GGCCUAUU[AG]AACCUCUGUU[AU][CU]A[AU]CUGC
	Motif256	CAUUCUAGGCUUACGAUGACA
	Motif257	GACAGAAGAGAG[AU]GAGCACA
	Motif260	U[CU]GCCUCUC[GC]AUCCG
	Motif261	AGUUGCAUAGUGGCAGUCUUC
	Motif262	CACGUACU[CU][AC][AC]CUUCUCCAAC
	Motif264	[AG][AG][GA][AU]A[GA][AC][AG]A[AG]AA[AG][AG]A[GA]A[GA]AA[AG][GA][AG][ACG][AU]A[CG][AG][AG]
	Motif266	AGGACUACCAAUGAUUUCAGA
	Motif269	CCCAACGGAGUAGAA
	Motif273	GUUGUCAG[CU]AGACUAUCGGUC
	Motif276	CUACAACAUGGUC[GU]ACUUGG
	Motif281	U[AC]GAU[UA][GA]G[UC]A[UA]UGCAAUGAAAGAAG
	Motif282	ACCCAUCAA[AC]U[GC]A[AU][AU]UGAGU
	Motif287	CACGU[AG]UCCAAAACC[AG]GA[CU]UAU[AC]UCAUA
	Motif293	CUAUUAAUGAGAUUAA[CU]GUCGAGCAUUUG
	Motif295	GGG[CU]CUCAAGA[AG][AC]ACCUGC
	Motif302	[UA][AG]UU[GA][UC]G[GU]U[UC][UG][UC]U[UG][UC][AC][UA]UUA[UAC][GAU][AU][UCG][UG]AAU[GC][AG][CU]A[AC]AA[AG][GC][UC][GAC][CA]A[CA][UC]U[AC][UC]UUUU
	Motif303	CA[AU][UG][CU]A[UA]GU[AGU][AU]A[AC]U[UA]AAAU[AGU]U[GA]A[UAC]UG[UGA][CU]ACCU[UC]U[CG]UG[AG]G[UA][AG]GAGUAA[UC]G[CU]
	Motif304	UCUCA[UG]GCUGUGAC[CU]CUC[UC]A[GA]
	Motif311	AGGUUGGUGCAAAAG
	Motif312	[GA][AU][UG][UGA][UGC][UCG]U[UA][GU][UC]U[AGU][AU][UA][UA]U[UGA][AU][AU][AU][AU][UAC][UGC][AG][AC][AC][UA]A[AU]A[CU]A[AG][CG][AG][AG][AU][UC]A[UCA][UC][UA]U[UGC][CGU][UAC]A[CG]CA
	Motif318	G[AUC][UG][AU][CGU]UGUAAACAUCC[UC][UAC][CG]A[CG]U[CG][GAU][CA]A[GU]CUG[UC][AG]A[AGC][AG][AUC][GAC][UGA][ACU]
	Motif337	[CU][ACG][GCU][UCG][GU][CA][UCG][CU][UA]AGC[AU][GC][CU][AC][CAU][GA][UGA][AG][AU][AG]UAUU[GU]G[CU][GACU][UCG][AU][GAC][AUG][GU][AC][AUC][UAG][CG][CGU][AU][AG][UAG][ACG]U[GUA][AC][CU][AC]
	Motif339	[GA]GC[CAU][UA][GA][CG]U[GCUA]U[CGA][UA][UG]UUC[UA][CG][CA][UC]U[CG][UA][GUA]C[UC][AC][AUC][AU][CG][UAC]U[UA][GC][UC][AC][CA][CA]U[GU]A
	Motif347	G[AU][GC][CU][CG][AU]UU[AGC][AU][CUA][AUC][UCA][AG][GCU][AUG][AC][UAG][AG][AU][CAG]A[UC][UC][CG]A[AGU][UG]G[GU]C[AG][CU][AC][UAG][GC]U[UACG][GUA][GU][UG]U[GU][UCG][UG][GAU][GC][GA][GU][UAC]
	Motif348	[GU][GA][GC][AUC]A[GU][UGA]U[UGC]CU[UA][CUG][GCU][UA][GU][CA]C[AUC][CA][AC][AC][AUC][UAC][GU][UAG]G[AG][UA][CUG][UG]C[CU]AGG[AG][UG][UC][AGU]U[CG]C[AU][GA][CAU][ACU][CGU]A
	Motif360	GG[CG][UA][AC][CA]UG[AC][UC]UG[UG][CU][CU]A[GA]A[AC][GAC][CA][AU]AU[UG][CA]U[UCG][GC][UA][AGU][UC][CU][CU]A[UG][UAG][UCG][GC][CU][CU][CG][CG][CG][AC][GA][CG][CAU]G[AG]
	Motif362	[UA][CG][AGC][GAC][CAU]A[ACU][CU][UC][CU][CGA][UA][GU][GUA][GU]G[UG]A[CGU][UA][GU]U[GA][UG][ACU][AC][GACU][UAC][UA][UC][GACU][UA][CA][AC]A[GA]U[CAG][CAG][CAG][CG][CA][AU][GAC][GU]UG[UCG][GU][AG]
	Motif367	GC[AU]GUGC[AC][AG][UG]G[UA][UA][GA]A[AG]AGGGCA[UG][UC]GG[CGU][CA][GA]
	Motif368	AAAGCA[AG]CGUUGAAG
	Motif377	ACU[GA][CG]A[UCG]U[GA][UA][GA][AG]GC[AU]C[UC]U[CGA][CUG][AU]
	Motif390	[GAC]U[GA][GUA][UGA][UA][CU][AGU][GACU][GAC][UC][UAG]G[GA]C[AU][GC]UG[UA][ACG][UAG][UAG][GA][UCA][UG]AGC[UCG][GU][GU][UC]UG[AC][UAC]U[UA][GU][GC]U[CG]A[AG][GU][UAG][GC][UAC][GA]
	Motif399	GCCU[AG]UUCU[UC][GC][AG]UUACUUG[CGU][ACU][UC][CG][GU]GG[AG][CAG][GC]
	Motif402	GUGC[CA]U[CU]C[UC]UUU[AG]GA
	Motif407	AGUU[UC][GA][GU][UC]UU[UG]GU[UC]U[GA]GG[UA]UUGUU[CG][UG]AGG[UA][AG]U[GC][GA][UG][CA][CA][CA]A[GA][GC][GU]A[UC]CCCAG[AG]
	Motif409	G[UC]UGG[GC]C[UG][GU]GA[GU]G[CA]A[GU][GU][GC][CG][CA]UU[UC][GA]U[GC]AA[GA]GCG[GA]GU[GC][GA]U[GA]C[UA]C[AG]G[AC]UC[GU]CC
	Motif410	[UC]UC[AU][ACG][AU][AGU][GA]C[UA][CA][UG][GC][AC][GA]A[CG][UA]C[ACU][GU]A[GA][CU][AU][UA][GUA]A[GU]AGAAG[UA]CA[GA][UG][GA][CG][AU][UC][CGU]AC[AU][GU][ACU][AU]
	Motif423	AA[UA][GA][UA]AA[AG]GAA[GU]U[AGC]UGU[AGC][UG][UC]U
Oryzias latipes vs Homo sapiens	Motif1	[CG]AUG[AG]A[GUA]A[AG][AG][AU][GA][AG]A[UG][AC]AU[GA]U[UG][UA][GUA][GU][UG]AGCCAAGGAUGACUUGCC[UG][GA][UAC]U[UC][UC]U
	Motif2	[GA][UCG]UGACAGAAGA[GU]AG[UA]GAGCAC[AU][CA]A[UAG][GA][GA][UG][GC][AG][CA][UA]U[UG][CUG][AUC][AU][UGA]
	Motif3	[GA][UA][UC][GC][UG][CA]G[GA]A[CG]CAGG[CG][UC][UA]C[AG]U[UG]C[CG][CA][CA][CU]CAA
	Motif4	[UA]AG[AG][UC][AUG]U[CU]AGGCAGUCUCCUUGGCUAU[CU][CU][UA][GU]A[CU]AU[GU][UC][UC][CU][UC]U[UC]U[CU][UA][CU][UC][CU][AC][UA]
	Motif5	[UA][UC][ACU][UA][AU]U[AC][AU][AU][AU][AG]U[GA][UA][AU][UG][UA][CA][CU]ACUGAAGUGUUUGGGGG[AG]ACUC[CU][UA]GG[UA]
	Motif7	UU[GAC]A[GU][GA][GAU][GU]AAUG[UG]UG[UC]CUGGC[UA][CA]G[AU][GU]G[ACU]C[AC]U[UG][AG][AG][CAG][UA][CA][UG][GA][AU][UA]
	Motif9	[CU][CU]C[UA][AU]GAGUUCC[CU][CU]U[GU]A[AG]C[AG]CUUCAUUG[GU]
	Motif10	UU[GA]U[UC][UC]GAUUGAGCCG[UC]GCCAAUAUC[AU]C
	Motif13	GG[UA]U[AU]G[GU]GAG[CG]AGG[GA][AG]U[AU][GU]GAU[CA]C[CG][GA][CG]C[UA]UG[UC]AUCA[AU][CU]U[GC]A[AG]U[CG][GA]G[AC][GA][CU][CG]
	Motif14	GG[UC]G[CU]AC[CA]GGCAUCUGAUGAAGCUGCCAGCAUGAUCUA[AG]UUA[AGU]CUUU[CA]UU
	Motif18	[GU]G[GU][UCG][UA][UAC][AG]G[AU][AU][UA][AC]G[CU]U[UG][UCG][UG][AU][GA][UGC][CA][CUG][UAG][CU][GC]G[GA][AUG][UCA][AGC]C[AGU][GU]A[UA][UG][AC]CCU[CA][UA][UC][CA]CUUA[CU]
	Motif20	[CUA]A[GU][GC][UGC][CG][UA][AG][GA][AC][UG]C[UC]C[UA][GA][UG][AU][GU]G[CG][AC][GAU][AC][GA][AC][GU][CU][CU]A[UA][CUG]A[CU][UC]
	Motif25	CCUCCAGCGCGGGAGAGCAAGAGCUUGAGUGAAGCUCA[CU]AGAA[AC]CAACAG
	Motif262	CACGUACU[CU][AC][AC]CUUCUCCAAC
	Motif290	CGAAAGUCAACAAAAACUU[GU][AU]CGAUUUA
	Motif293	CUAUUAAUGAGAUUAA[CU]GUCGAGCAUUUG
	Motif294	UGAUCUUUCUU[UG]AU[AU]CU[CG][UC]AU[UC]A[AC][GC]AC
	Motif296	GCU[UG][GU]UAAAAUGGA[UA]GAUGC
	Motif298	GAAA[CU]GCUGCACCAC
	Motif301	AGGGAAGC[AG]CUUUCUGUUGUCU[GA]AAAGAAAAGAAAG[UC]GCUUCC[CU]UUU[AG]GA
	Motif302	[UA][AG]UU[GA][UC]G[GU]U[UC][UG][UC]U[UG][UC][AC][UA]UUA[UAC][GAU][AU][UCG][UG]AAU[GC][AG][CU]A[AC]AA[AG][GC][UC][GAC][CA]A[CA][UC]U[AC][UC]UUUU
	Motif303	CA[AU][UG][CU]A[UA]GU[AGU][AU]A[AC]U[UA]AAAU[AGU]U[GA]A[UAC]UG[UGA][CU]ACCU[UC]U[CG]UG[AG]G[UA][AG]GAGUAA[UC]G[CU]
	Motif310	[CG][UC]A[CU][CG][UG][GU]GG[UA]G[ACG][GU][AU]G[UA]GCU[GU]UCU[GC]AA[UA][GA]C[AC][AC][UC][GU]C[AC]C[CA][UC][AG][GU]GCA[AG]GG[AU]UU[CG]
	Motif311	AGGUUGGUGCAAAAG
	Motif313	UACU[UC][GA]A[AG]GAGAGGUU[GA][UC]C[CU]G
	Motif318	G[AUC][UG][AU][CGU]UGUAAACAUCC[UC][UAC][CG]A[CG]U[CG][GAU][CA]A[GU]CUG[UC][AG]A[AGC][AG][AUC][GAC][UGA][ACU]
	Motif320	G[GC][CG][CGA][GC][GU]GG[CG][GUA]G[GA]G[GC][CGA][GUA][GC][GC][GA]GC[AU]G[GC][CG][CG][CU][GU][GC]
	Motif324	[AG]GU[GA]CC[CU]U[AU]C[UA]C[AC][GA][GA][AG][AG][GA]GUG
	Motif328	G[CG]UGGA[GC][GC][CU]UGC[AC][GC]UG[AG]GC[UAC][AUG][UA]G[AC][UA][CU][GUA][UC]G[CU]C[AU]C[UG]G[CU][AC][CU][UG][CA]CAG[CU][CG][UC][GC]GG[CU]
	Motif330	[AGU][GA][CU][AG][CU][UA]GG[UA][UA]G[GA][AGU][UAC]U[CA][AG][CGU]U[GU][GU][GC]AA[GCU][ACG][CGU][UC][CG]U[ACG][AU][CUG][AU]C[UA]GU[CAG][UA][GA][GU]UA[ACU][CUA]G[AC][UA][GC]
	Motif332	[UG][GA]AC[UC][UC]GUG[AG][ACU][GC]U[UC][UC][CA][CA][AUC][UG]U[AGU][UC][CA][AC][UA][CU]C[UC][AU][CU]G[CG][CG][UC][AGU][AU]G[GA][CA]U[UCA][UA][CAU][AGU]G[AGC]AG[GC][GAU]
	Motif339	[GA]GC[CAU][UA][GA][CG]U[GCUA]U[CGA][UA][UG]UUC[UA][CG][CA][UC]U[CG][UA][GUA]C[UC][AC][AUC][AU][CG][UAC]U[UA][GC][UC][AC][CA][CA]U[GU]A
	Motif346	[UC][CU][UC][UG]G[AUC][AG][CU][UA][GC][AGU][GA]C[AUG][GA][CG][AC][AC][GC][GA][AC][AG][ACG][UC][CG]C[CAU]U[AGC][ACU][UG][UG][CUG][AGU][CUG][ACU][UC][CA]AG[AUC][GCU][GC][GC][GU][GU][GUC][UCG][ACG]G
	Motif349	UUUAUCUGAGAUUCA[AG]AAUUAAGCAUUUU
	Motif355	U[CG][UA]GG[AC][AU]G[CU]UGGUUUCA[CUA][AG][UC][GA]G[UA]GG[CU][UC]UA
	Motif360	GG[CG][UA][AC][CA]UG[AC][UC]UG[UG][CU][CU]A[GA]A[AC][GAC][CA][AU]AU[UG][CA]U[UCG][GC][UA][AGU][UC][CU][CU]A[UG][UAG][UCG][GC][CU][CU][CG][CG][CG][AC][GA][CG][CAU]G[AG]
	Motif362	[UA][CG][AGC][GAC][CAU]A[ACU][CU][UC][CU][CGA][UA][GU][GUA][GU]G[UG]A[CGU][UA][GU]U[GA][UG][ACU][AC][GACU][UAC][UA][UC][GACU][UA][CA][AC]A[GA]U[CAG][CAG][CAG][CG][CA][AU][GAC][GU]UG[UCG][GU][AG]
	Motif376	G[UG][GC][GU][CG][UA]G[GACU][GU]G[CAG][AG][GC][AU][GU]GG[AG][UC][UCG][CU][UA]G[UG][GAC][CUG][CG][CG][CG][UG]G[UAG][UG][GUC][UGC][CU][AC][GU][CG][UGC][UC][GU][CG][CU][UC][CG][GAC][GCU]C[CU]
	Motif380	[UC]U[AU]U[CG]U[AG][GA]CUGUA[UA]G[AU]GU[GU][GC][GUC][AG][CU][GA]GAG[AUC][CA][CUG]U[CG]AUAA[AG]G[CG]UAG[AG]U[AG]A[CU][CU]GA
	Motif384	[AC][CU]CCU[CG]U[GU]G[CU][GU][CG]C[CU]AAUUC[AC][AG][AU][AG]GGU[CU][AG][CG][AG][GU]G[GU]A[GU]G[CU]UC[GU]CCU[CG]AA[GU]G[CG]C
	Motif385	[CA][AC]U[GA][AUCG][AU][GA][GA][GU][ACG]U[AU][AU][AC][AG][GC][CG]CA[UG][GA][GA][GU][CA][UAC][AC][CA][AC]G[UG][GA][AG][UCG][GC]G[AGU]C[GC][AG][GU]
	Motif389	[GAU][AC][AC][AGC]C[ACU]GU[CU]U[UAC][ACU][CU][UA][GU][UAC]A[GCU][UG][UG][CU]U[CAG]C[UG][GU][GAU][GUC][AC][AGU][CA]C[AU][CG][GAU][CU][AU][UC][AU]U[GA]C[UA][GA][UC][AU][GAU][CU][CU][AC]
	Motif397	[UA][UC][UA][CU]A[UC][UG][GAU][UG]A[AC][ACGU]A[GA][AGU]G[UG][AG][AG][GA][AU][AU][GAU][UC][AU]G[GU][UC][UAC][UAG][GAC][CAU][CU][AGU][GU][GAU]GA[AC][ACU][CA][GCU][CG]U[CG][UG]CU[CGU]U
	Motif399	GCCU[AG]UUCU[UC][GC][AG]UUACUUG[CGU][ACU][UC][CG][GU]GG[AG][CAG][GC]
	Motif401	AC[AC]UU[GA][GA][UA]UAG[AG][CG]U[GA]GGC[AU][AG][GA]G[GU][AU][GAC][AG][GA][CA][AC]
	Motif404	UU[AUG][GU][GA][CA][CA]A[UG][UG][UG][GC]UG[UG][GA][CA]UC[AU][ACG]A[ACG][CG][CA][CAU][CG][UAG][CU]A[CA]A[GC][AG][CAU][UCG][UAG][CG][CG][GU][AG][GAC]ACAG[AG][GA][AC][CA]
	Motif405	[UG][UA]U[UA][UA]A[CUG][UC][AU]G[GA][AGU][GAU][UG]U[AC][AU][AU]A[AU][ACU]A[AU][CUA]A[CA][CU][GUC][UG][UGA][AC][UA][AU][UG][UAG][CA][AU]G[AC][GAC][UG]
	Motif414	CUGG[CU]CU[CG]CU[GU]CAGU[GU][CU]CAC[GU]C[UC][CA][CA]G[UC][GA][UG]A[UC]UUGAC[AC][AU][GA]C[UA]
	Motif433	A[GA]GAAGCU[UC]CU[GA][GU]AG[AC]UCCUG[CU][UA][CG]C[GU]UC[GU]
	Motif439	[GAC][AGU][GA][GA]A[GA][GA][CA][UGAC][CG]A[GU][CG][UCG][GU]G[CG][AU][GAC][GAC][UCG][AG][AGU][CG][CGA][CGUA][CG][UC][CGU][GUC][GU][ACG][CA][CA][UA][UG][UGC][UAC]G[UG][CG]U[GC][UA][GCU][CGU][UCG][UC][CU][CU]
	Motif444	[AG]GA[CU][CG][CUG][AG]G[CU][CU][GAC][AUG][GC]U[CG][UA]CU[AG][AU][UC]ACUG[CU]CU[GA][GC][UC]AA[UA][ACG][CUA][CU]G[AU]C[CG]
Haemonchus contortus vs Gorilla gorilla	Motif1	[CG]AUG[AG]A[GUA]A[AG][AG][AU][GA][AG]A[UG][AC]AU[GA]U[UG][UA][GUA][GU][UG]AGCCAAGGAUGACUUGCC[UG][GA][UAC]U[UC][UC]U
	Motif2	[GA][UCG]UGACAGAAGA[GU]AG[UA]GAGCAC[AU][CA]A[UAG][GA][GA][UG][GC][AG][CA][UA]U[UG][CUG][AUC][AU][UGA]
	Motif3	[GA][UA][UC][GC][UG][CA]G[GA]A[CG]CAGG[CG][UC][UA]C[AG]U[UG]C[CG][CA][CA][CU]CAA
	Motif10	UU[GA]U[UC][UC]GAUUGAGCCG[UC]GCCAAUAUC[AU]C
	Motif101	GAGAUCGUGGGGAUG
	Motif102	G[GU][AU]UACUU[AC]AUAGU[AU]A[AC]UAAC[UA][AU][AG]G[AG][GA]AG
	Motif104	[CU]G[AU]U[GU]G[AC]A[AG][AG][AC][AG]U[CG][CG]AUC[CG][AG]C[CU][AU]A[AG]GCUGUC[AC]C[CG][AU][AG][GU][GU]U[AG][UAC][CU]UC[CG][AC]GCUU
	Motif106	AGA[GU]AG[AU][AG][AG][GU]ACUAGGUCAU[CG]CUG[CG][AU][AG][CG]UU[CU][AC][AG][CU]C[AU][CG][CU][AU]AA
	Motif107	AAUG[AU][AG][AC][AU]U[AU][AU][AG][AG]A[CG]U[CG][AG][AU][CU][GU]G[CG]UCA[AG]G[AG][CG][AC]A[UCG][CU]G[CU][AG][CG]UUGUGCAAAA[CU][GA]
	Motif110	[AC]AA[UG][UC]C[AG]CC[GU][GC][CU]G[AG]U[GU]UUG[AU]G[CU][AG]A[AG]A[AU][CGU]G[AG][AG][AG]AG[CG]AAA[AG][UC]C
	Motif112	[CU]AACC[AC]UU[GU][AU][AG][AU][GU]UGUU[CU][AG]U[AU][AG]A[GU]UG[AU][UC]A[CU]CU[AU][CU]A[CU]AU[UAG]U[UC]G[AC][AU][AC]A[AU]CCU
	Motif114	G[GCU]U[AG][GU]G[CU]U[ACG]U[AC]G[AG][AG]U[CU][UC]A[GU]CA[CU]U[AC]U[AG][CU][CA]CAC[CU][AG]A[AU][GU]U[AC]A[ACU]GA[CU][CGU][AG][CU]G[AU]GC
	Motif116	C[ACU][CG]A[CU][UC][ACU][GU][AC]UCGA[UA]AGUCU[UC][AGU][GA][AU]GUU[GA]GU
	Motif132	C[CU]UGGC[CU]UCUGCAACCGGAAAGGGGAGCAGCAUGAAACUC
	Motif136	GUAU[AG]A[UC]GA[GA]GA[AU][GA]AGAGGUC
	Motif138	[CG][AC][CU]G[UG][UC]GGU[AU]GC[AG]G[UC]AGCGG[UC][GU]G[UC][AG][AG]U[GA][CGU]CG[AG]U[AG]GCG
	Motif146	AAAAU[GA]GA[GU]U[GA][AG][AG][AC][AU]AU[GA][CG]A[GA]U[CAU][GAU][UG]GA[AC][CA]AAA[AC][AU][AGU][AC]A
	Motif159	GAUUGUUCUUAGUAUGAG[GU]UGUUCUCGUACUAAGUAGAGUCUAAGAGAAC
	Motif174	CGCAUAACAUGCCGACGCAUAUAACUAUG
	Motif175	GGAUCCGCCUAGGCUGUCCCG
Caenorhabditis brenneri vs Gorilla gorilla	Motif1	[CG]AUG[AG]A[GUA]A[AG][AG][AU][GA][AG]A[UG][AC]AU[GA]U[UG][UA][GUA][GU][UG]AGCCAAGGAUGACUUGCC[UG][GA][UAC]U[UC][UC]U
	Motif4	[UA]AG[AG][UC][AUG]U[CU]AGGCAGUCUCCUUGGCUAU[CU][CU][UA][GU]A[CU]AU[GU][UC][UC][CU][UC]U[UC]U[CU][UA][CU][UC][CU][AC][UA]
	Motif7	UU[GAC]A[GU][GA][GAU][GU]AAUG[UG]UG[UC]CUGGC[UA][CA]G[AU][GU]G[ACU]C[AC]U[UG][AG][AG][CAG][UA][CA][UG][GA][AU][UA]
	Motif9	[CU][CU]C[UA][AU]GAGUUCC[CU][CU]U[GU]A[AG]C[AG]CUUCAUUG[GU]
	Motif11	CGAGAUAUU[AG]GUGCGGUUCAAUCA[AG]A[UA]A[GA][UC]C[GA][UC]ACUCUU[AU][UG][GCU]U[UG][AGU]UAGAG
	Motif13	GG[UA]U[AU]G[GU]GAG[CG]AGG[GA][AG]U[AU][GU]GAU[CA]C[CG][GA][CG]C[UA]UG[UC]AUCA[AU][CU]U[GC]A[AG]U[CG][GA]G[AC][GA][CU][CG]
	Motif24	[CU][UC][CG][GU][UA]U[UC]U[UG][GU][CU]UGUUG[AG]A[AU][CU]A[AG]AUU[CU]A[AC][AG]C[AC]C[AU]AA[AC]UC[CG][UC][AC]A[AU][AC]U[CG][GU][AC]UU
	Motif44	AG[AG]AAG[GC]AUCCAAAGGGAUCGCAUUGAUCCUAAU[UA]AAG[CG]UGA[AU]UU[AC][UC][CU]CC
	Motif47	[AG][AGU]AG[AG]GCU[CU]C[CU]U[UA][AC]AGU[CU][CA]AA[UA]C[AG][AU][GA][GA][GA][UG]
	Motif73	UAAGUACUUUCGCUUGCAGAGAGAAAUCACAGUGGUCAAAA
	Motif74	G[GAC][CU][UG][GAU][UA]AA[UC]GACGC[UC]ACGUCAUU[GA]U[UA]ACA
	Motif78	UG[AU]GAG[AC][GU]A[AG][GU]U[AG]UGAGUG[AU][CU]G[CG][CU]CAUGG[CG][AC][AU][GU][CAG][AG]A[CG]A[AC][CG][GU]UG[AC]G[AG][CA]U[AU]G
	Motif86	UGGUGACGGUAUCUCUCCUACGUAGCAAUCCUUAUAUAUG
	Motif97	GA[UC]CUUUGCAUCUCUUU[AC]UGC
	Motif101	GAGAUCGUGGGGAUG
	Motif104	[CU]G[AU]U[GU]G[AC]A[AG][AG][AC][AG]U[CG][CG]AUC[CG][AG]C[CU][AU]A[AG]GCUGUC[AC]C[CG][AU][AG][GU][GU]U[AG][UAC][CU]UC[CG][AC]GCUU
	Motif108	CCGUUCACCCCACU[CU]UCAAUCUGUAGUGA
	Motif109	UAUCUCU[CU]GAUUAAGCUAUUUUAUUUCUAUCA[UG]CAU[CG]AUC
	Motif110	[AC]AA[UG][UC]C[AG]CC[GU][GC][CU]G[AG]U[GU]UUG[AU]G[CU][AG]A[AG]A[AU][CGU]G[AG][AG][AG]AG[CG]AAA[AG][UC]C
	Motif111	C[AC][CU]U[CG][AG][CU]AAUGA[AU][AC]UCA[AG]UAGAG[AU]G[AC]AUG[AC][CU]A[CA][GU][GAU][AU][CG][CU]U[CG]U
	Motif112	[CU]AACC[AC]UU[GU][AU][AG][AU][GU]UGUU[CU][AG]U[AU][AG]A[GU]UG[AU][UC]A[CU]CU[AU][CU]A[CU]AU[UAG]U[UC]G[AC][AU][AC]A[AU]CCU
	Motif118	UG[AUC][CU][CG][AC][AC]GA[AUC]G[AC][UA][GA]CC[AUG][CG][AG][GU]CCG[CG]U[AUG][UC][CA][AG][UC][CUA][AC][AUC][CAG]G[GC][AU][CG][UG]
	Motif142	CAGCCAACUUCUUAAUGUCUUCGAU[CU]GCAGAGUCGAAGAUGU[AC]G[CU]CGAG
	Motif145	CUCUGUAUUCUUCCACAGCUUUCUUGAACUGCAAAACUUCUUCAGA
	Motif147	AAAUGAAUCCAAGUUUC[AG]AGCACA[CU]UGUCUUUACACUAGUGUGGCAG[CG]C
	Motif148	GAGGUGAGACUGUUGGCUUUAAU[CU]C[CU]ACCAAUAACUUCAGCUGC[AG][CU]CAUG
	Motif156	GGGGAUGUAACGCAUGUUGUUUUCUGCG[AG]G[AG]AGCAUUUG[CU]ACAUGUUUC
Brugia malayi vs Gorilla gorilla	Motif1	[CG]AUG[AG]A[GUA]A[AG][AG][AU][GA][AG]A[UG][AC]AU[GA]U[UG][UA][GUA][GU][UG]AGCCAAGGAUGACUUGCC[UG][GA][UAC]U[UC][UC]U
	Motif2	[GA][UCG]UGACAGAAGA[GU]AG[UA]GAGCAC[AU][CA]A[UAG][GA][GA][UG][GC][AG][CA][UA]U[UG][CUG][AUC][AU][UGA]
	Motif3	[GA][UA][UC][GC][UG][CA]G[GA]A[CG]CAGG[CG][UC][UA]C[AG]U[UG]C[CG][CA][CA][CU]CAA
	Motif4	[UA]AG[AG][UC][AUG]U[CU]AGGCAGUCUCCUUGGCUAU[CU][CU][UA][GU]A[CU]AU[GU][UC][UC][CU][UC]U[UC]U[CU][UA][CU][UC][CU][AC][UA]
	Motif6	[AU]U[UG]A[GA][AG][GU][UG][UG]UU[GU][AC]U[AU]U[GU][UC][GA][UA][AU]UG[AG]GAAUCUUGAUGAUGCUGCA[UG]C[AG][GA]C
	Motif12	G[UA][UC]G[CA][AU][UA][UA][UC][GU][CU]U[UG]C[UG][CU][UG]UGCGUGCUCAC[UC][GU]CUCU[UA]UCUGUCAG[AU]U[UG]CC[GU]G
	Motif15	U[GA]AGU[GC]U[CU]GAUUAGAUCAUGUUCG[CU]AGUUUCACCC[GA]UUGACUGUC[GU]C[AG][CU]C
	Motif17	U[GU][AU][GU][GU][AU][GAU][UC][GU][GA]G[UC][AGU][AC]U[CA]U[GC]C[AC][UA][CA][CA][UG]GAG[GUA]UU[UC][AG][AUC][AC][GC][CG][UG]U[AC][AU]U
	Motif26	[UG][AG][GUA]G[AG]U[AUC][CGU]AA[UA]U[AG][GUA]CU[GUC][CU]CGACUCAU[CU]CAUCCAAA[UC]AC[CU][CGA][AG][GUA][UG][GC][AUG][AC][GAC][AG][AG]A
	Motif30	[CU][GA][GU]U[AG]A[AC]UG[AU]AUGAAUGAUGCG[GA][GU]AGA[CU]A[AU][AU]UU[GU][GA][AG]UC[ACU]U[UC]
	Motif33	GA[UG][CA][ACU]U[UA][CA]A[GA][GAU]AG[UA]UA[GA][GA]UAUA[GA]AA[GU][AGU]A[AG][AG]U[ACU][CG][AU]UU[AC]AGU[CU]CA[UG]UCAUG[AG]
	Motif40	UUUAUCUCCUCUGUUAGAACAAAACAACGUUGUUUAUUGCA
	Motif41	[UC][CA]CU[UC]CUCUUCUU[UC]U[CU]GAUGU[CA]A[GA]A[CA]U[CU][UC]
	Motif47	[AG][AGU]AG[AG]GCU[CU]C[CU]U[UA][AC]AGU[CU][CA]AA[UA]C[AG][AU][GA][GA][GA][UG]
	Motif59	[CU]CCAAAUGUAGACAAAGC[AG]A[UA]ACCGUGAU
	Motif61	[UC][CU]CC[AC][AU][AC][AG]C[CU][CU][GC][CG][AU]U[CU]C[AC]AU[CUA]A[GC][AG][AU][AC]G[GA]U[CU][UG][AG][GUC][GC]U[CG][AU][CGA]AG[CU][CA]A[CU][UG][CA][CA][UC]
	Motif68	AA[GC]A[AG][GC][AU][GU][AG][AU][AG][ACU]CC[AC]A[AGU]G[CGU]AU[CG][AU]U[CU]C[UA]C[ACU][UA]U[UA][GU][ACU][ACU][CGU][UC]C[UC]U[UC][GA][AU][CA][AC][AU][UG]G[AG]A
	Motif76	[AC][AG]G[CU]UCAA[GU]AAAGCUGUGGGA
	Motif78	UG[AU]GAG[AC][GU]A[AG][GU]U[AG]UGAGUG[AU][CU]G[CG][CU]CAUGG[CG][AC][AU][GU][CAG][AG]A[CG]A[AC][CG][GU]UG[AC]G[AG][CA]U[AU]G
	Motif79	GA[AG][GA][GA]AG[AC][CU]AG[GC]G[AC][AU][GC]A[AC][GC][CG]AG[AU][AG][CG]A[UC][CG]GA[UA][AU]G[AU][GC]UU[CU][AU][CG][AU][CA]AA[AC][AC]A
	Motif83	[UC][GUA][AGU][GA][AUG]U[CU][UC][CAG][UC][CU]U[UCG][CU][UA][UG][UG][AGU][GA]A[AU][GU]C[ACU][CAU][AU][UC][UA]U[GU]A[GA][UC][AGC][UA]G[AC][AC][UA][AU][AG]
	Motif85	A[AG][AG][UG][CG][UG][CA][UA]UUC[CG]UC[UG]GUGAUU[CU]U[CG][AU]GUG[AC]AA[GU][CU]GGA[AG][GA][AG]G
	Motif93	G[AGU][AG][AUC]AA[AU][AG][UG][GU][GC][UA][UC][GA]GUGUCAUGUUUGA[AC][AG]
	Motif96	C[AC]G[AC][AG]AAU[CU][AC][AG]CAAA[CU][AC]G[AU]AACGA[AG][GU][AC][GU][GU]U[GU]CUU[CG]G[CG]AA[CAG][CG][AC][UC][CU][UG][UG]U[UC][GAC]A
	Motif105	[AC]C[CA]A[AG][UA]UGAUGC[AU]AUG[GU]AAACAU[CG]GAU
	Motif106	AGA[GU]AG[AU][AG][AG][GU]ACUAGGUCAU[CG]CUG[CG][AU][AG][CG]UU[CU][AC][AG][CU]C[AU][CG][CU][AU]AA
	Motif121	CC[AU]CCA[UC][UG]AU[UC]A[UC][CG][AGU][CA][UC][AC][CU][AC]A[CG][AU][CA][GA][ACU]A[CA][ACG]UU[CU][AGU]U[CG][CG][AGU]A[GU][CGU][CG][GA][AU][AG]A[CU][AG][GA]U[GC]
	Motif122	A[GA]A[AU]U[CA]U[AG][AG][CG][AG]GUU[CG]A[GU]G[GU][UAC]UUC[CU]UC[AG]UAGAG[AG][GU]UG[AC][GU][CU][GA][AG]
	Motif123	A[CU]A[AG]U[AU]GA[AG]AUU[AG][AU][AC]GA[AU][CU]U[CU][GU][GU][AU][CG]AUGACAA[CU][AG]A[AU][GU][AU][GCU][AC][CU][AC][GU][AC][GU][GCU][AC]UCA
Strongyloides ratti vs Gorilla gorilla	Motif1	[CG]AUG[AG]A[GUA]A[AG][AG][AU][GA][AG]A[UG][AC]AU[GA]U[UG][UA][GUA][GU][UG]AGCCAAGGAUGACUUGCC[UG][GA][UAC]U[UC][UC]U
	Motif2	[GA][UCG]UGACAGAAGA[GU]AG[UA]GAGCAC[AU][CA]A[UAG][GA][GA][UG][GC][AG][CA][UA]U[UG][CUG][AUC][AU][UGA]
	Motif3	[GA][UA][UC][GC][UG][CA]G[GA]A[CG]CAGG[CG][UC][UA]C[AG]U[UG]C[CG][CA][CA][CU]CAA
	Motif5	[UA][UC][ACU][UA][AU]U[AC][AU][AU][AU][AG]U[GA][UA][AU][UG][UA][CA][CU]ACUGAAGUGUUUGGGGG[AG]ACUC[CU][UA]GG[UA]
	Motif16	[UC][GU][CU][AU][GA][GUA][UG][GC]CA[GU]CA[CU][CG][AU]U[CU][AC][AU]GA[UC]U[CG]ACA[AU][GA][UAG][CAU]A[AU][GU]U[UG][GA][UC][UA][UA][CAU][UAC][CU][UG][GUC][CGU][UA][AU][UAC]
	Motif26	[UG][AG][GUA]G[AG]U[AUC][CGU]AA[UA]U[AG][GUA]CU[GUC][CU]CGACUCAU[CU]CAUCCAAA[UC]AC[CU][CGA][AG][GUA][UG][GC][AUG][AC][GAC][AG][AG]A
	Motif29	[CAU]A[AG][AU]U[CAU][GA][AU][AC][AU][AC][AG][AGC]C[AG]U[UG]AA[CU]A[CG][ACU][UG][CU][UGA][AU][AU]A[AC]A[GCA][CU]UCU[GC][CAU][UA][AU][AC]C[AC][GU][CA][GU][UG][UA][AU][ACG]
	Motif51	[GU][AU][CU]U[AU][UA]A[AG][GA][UG]UAUAUCAA[GU][CU]A[AG]UGACCAUUUU[GA]C[UG][UC]AU[AC]AA
	Motif56	[UG]UU[AC][GA][AGU]GG[UG][AU]UU[GU]CAU[GC][AG][CU][ACU][GU]CU[AU][AG]GA[AU][UC][UC]U[GC][AGU][AC]UC[UA]U[GU][CU][AU][CU]U[AU][CA][GU][UC]A[UG]C
	Motif87	U[CU]CAAAA[UG]AU[AG][CG][AC][GU][UG][UA]UA[UC][GU]UUU[GU]GCAAUCA[UC][UG][AU][UA]UCUU[UG]UAU[AG]A[AU][UC][AU]C[AU]
	Motif90	A[CG][CAU]AGU[AU][AU]UAGGGC[AG][CU]CU[CU]UC[CU]AUUGGCAGG[UAC][CG][AC][CU]U[UC][AG][GCU][CU]U
	Motif95	G[AG]A[GU]A[GU][CG]AAUG[GU][AG]AA[GU]C[AC]G[AG][AG][AC][ACU][AC][CU]AAA[CU][CU][AG]A[AU]A[CG]AG[AG][GU]GC[GU][CU][AC][GAC]C[CAG][AC]AA
	Motif97	GA[UC]CUUUGCAUCUCUUU[AC]UGC
	Motif100	G[AG]GAG[GA]C[UA]A[CG][ACG][AU]G[UC]GGG[AU][UG][GA][AC][UA][GA]A[ACU][ACU][ACU][ACG][GC]A[CA][GC][AU][CGU][GA]A[UA][CG][CG][UC]
	Motif104	[CU]G[AU]U[GU]G[AC]A[AG][AG][AC][AG]U[CG][CG]AUC[CG][AG]C[CU][AU]A[AG]GCUGUC[AC]C[CG][AU][AG][GU][GU]U[AG][UAC][CU]UC[CG][AC]GCUU
	Motif113	GUGU[GU][GU][AGU]GA[GU][UCG][CG][GU][CG]A[AU]GAU[AU]U[GA][AG][AG]U[AG]AG[AU]U[AU][GU]UUC[CU]U[AC][AC]U[CG][CU]GCCCA
	Motif115	UU[CU][AG][AC][CU]U[ACG]C[AU][AC][CU][AC]A[CU]AA[AU]CUU[GU][AC]A[AC]C[AG][AU]ACAA[AG]A[AU]A[AC]U[GC]A[AU]G[AG]AAA[AC][AC][AC]
	Motif118	UG[AUC][CU][CG][AC][AC]GA[AUC]G[AC][UA][GA]CC[AUG][CG][AG][GU]CCG[CG]U[AUG][UC][CA][AG][UC][CUA][AC][AUC][CAG]G[GC][AU][CG][UG]
	Motif120	AAA[AC][AU][AU]A[CA][ACU]AAA[AG][AC]UCUCU[AC]AC[AU]UUUAA[AC]ACU[UC][UC][AG][AG]AA[AU]AA
	Motif122	A[GA]A[AU]U[CA]U[AG][AG][CG][AG]GUU[CG]A[GU]G[GU][UAC]UUC[CU]UC[AG]UAGAG[AG][GU]UG[AC][GU][CU][GA][AG]
	Motif123	A[CU]A[AG]U[AU]GA[AG]AUU[AG][AU][AC]GA[AU][CU]U[CU][GU][GU][AU][CG]AUGACAA[CU][AG]A[AU][GU][AU][GCU][AC][CU][AC][GU][AC][GU][GCU][AC]UCA
	Motif124	UCCU[CU][CU]A[GU]AA[AG]A[UC][GA]UG[CU]GCA[AG]A[GU][GU]CUUUC
	Motif125	AACAACUGUUUU[CU]GUCCUUAA
	Motif132	C[CU]UGGC[CU]UCUGCAACCGGAAAGGGGAGCAGCAUGAAACUC
	Motif145	CUCUGUAUUCUUCCACAGCUUUCUUGAACUGCAAAACUUCUUCAGA
	Motif147	AAAUGAAUCCAAGUUUC[AG]AGCACA[CU]UGUCUUUACACUAGUGUGGCAG[CG]C
	Motif153	GA[AG]A[CA][AG][UG][UA][GA]G[GU][GU][UG]CAUG[AC][UG]A[UC][AU]CCUUUAU[AC]UCC[GU]CA[UG][UC][UA][GC]C[GC][CU]AUC
	Motif160	C[CG][AC]AGUGCUUAAAUCGU[AU]GA[GU]GCU[AG]AAGUCGUUGAAGAGGACUUGGAAC
	Motif161	GAUGCUAGCAU[AG]GCGUAAUUUUGUGUUCUCAU[GU][CG]UGCAGCAGGGUUAG
	Motif162	CUAAUUGGAUAUGAUAAAUGGUA[AC]CAAGU[AU]UUCACUUGCAUUCAAGGGAC
	Motif170	UA[UC]GG[AC][AU]A[UA]AUCA[AU]A[GC]A[AC][GA]AUAA[GC]C[GU][CG]C[UG]U[AG][GC]UUCU[GA][AU][AU]GA[UG]A[AC][GU]C
Caenorhabditis briggsae vs Gorilla gorilla	Motif1	[CG]AUG[AG]A[GUA]A[AG][AG][AU][GA][AG]A[UG][AC]AU[GA]U[UG][UA][GUA][GU][UG]AGCCAAGGAUGACUUGCC[UG][GA][UAC]U[UC][UC]U
	Motif2	[GA][UCG]UGACAGAAGA[GU]AG[UA]GAGCAC[AU][CA]A[UAG][GA][GA][UG][GC][AG][CA][UA]U[UG][CUG][AUC][AU][UGA]
	Motif4	[UA]AG[AG][UC][AUG]U[CU]AGGCAGUCUCCUUGGCUAU[CU][CU][UA][GU]A[CU]AU[GU][UC][UC][CU][UC]U[UC]U[CU][UA][CU][UC][CU][AC][UA]
	Motif6	[AU]U[UG]A[GA][AG][GU][UG][UG]UU[GU][AC]U[AU]U[GU][UC][GA][UA][AU]UG[AG]GAAUCUUGAUGAUGCUGCA[UG]C[AG][GA]C
	Motif11	CGAGAUAUU[AG]GUGCGGUUCAAUCA[AG]A[UA]A[GA][UC]C[GA][UC]ACUCUU[AU][UG][GCU]U[UG][AGU]UAGAG
	Motif12	G[UA][UC]G[CA][AU][UA][UA][UC][GU][CU]U[UG]C[UG][CU][UG]UGCGUGCUCAC[UC][GU]CUCU[UA]UCUGUCAG[AU]U[UG]CC[GU]G
	Motif13	GG[UA]U[AU]G[GU]GAG[CG]AGG[GA][AG]U[AU][GU]GAU[CA]C[CG][GA][CG]C[UA]UG[UC]AUCA[AU][CU]U[GC]A[AG]U[CG][GA]G[AC][GA][CU][CG]
	Motif16	[UC][GU][CU][AU][GA][GUA][UG][GC]CA[GU]CA[CU][CG][AU]U[CU][AC][AU]GA[UC]U[CG]ACA[AU][GA][UAG][CAU]A[AU][GU]U[UG][GA][UC][UA][UA][CAU][UAC][CU][UG][GUC][CGU][UA][AU][UAC]
	Motif19	UU[AC][UC][CU][UC]UU[GC]UUUGGA[CU]UGAAGGGAGCUC[CU]
	Motif22	[AU][UC][GU][UA]UG[AU][UC][CA][AU][UA][AU]U[UA]UU[CU]GCACGUG[UC]UC[UC]ACU[AC]CUCCAACA[CU]
	Motif24	[CU][UC][CG][GU][UA]U[UC]U[UG][GU][CU]UGUUG[AG]A[AU][CU]A[AG]AUU[CU]A[AC][AG]C[AC]C[AU]AA[AC]UC[CG][UC][AC]A[AU][AC]U[CG][GU][AC]UU
	Motif26	[UG][AG][GUA]G[AG]U[AUC][CGU]AA[UA]U[AG][GUA]CU[GUC][CU]CGACUCAU[CU]CAUCCAAA[UC]AC[CU][CGA][AG][GUA][UG][GC][AUG][AC][GAC][AG][AG]A
	Motif30	[CU][GA][GU]U[AG]A[AC]UG[AU]AUGAAUGAUGCG[GA][GU]AGA[CU]A[AU][AU]UU[GU][GA][AG]UC[ACU]U[UC]
	Motif35	GU[UG][UG]UGU[UG]U[GU]G[UA][AG][GA][GA][AG]GGAGGUGGG[CU]AUACUGCCAA[UC]AGAGAUCUGUUA
	Motif42	UGUGUUCUCAGGUCACCCCU[GU][CU][UG][GA]A[GU]CUC
	Motif46	U[GC]A[AG][UA]G[CAU]AUU[AG][AU]AAG[UA][GC][AU]CUACA[UC][CU][AGU]G[GC][GU][UA]U[GU]C[AG][UA]U[UC][UA][AU]U[UG][AU]U[UG]U[UC][UC][CU]U[CA]
	Motif47	[AG][AGU]AG[AG]GCU[CU]C[CU]U[UA][AC]AGU[CU][CA]AA[UA]C[AG][AU][GA][GA][GA][UG]
	Motif48	AA[AG]U[GU][CU]AAU[AG]UAU[AG]UAGUCCAAUCUAUUGAAGUACUAG[CU]ACACCA[GU]CUCU
	Motif49	U[CU]U[AC][GA]UU[AU][CU][AG]AAAUC[GU][AG][UA][CG][AG]CUAGUGGCGUACAGAGUAGUCAAGCAUGAC
	Motif53	[CU][AG][AU][UG][AC][UC][GC][AC][CU]U[CA][AC]AAUG[GU]C[AG]AGU[CA]AAC[AG]AA[AG][AC][CA]U[UC]UGUC[ACU][UC][UC]
	Motif56	[UG]UU[AC][GA][AGU]GG[UG][AU]UU[GU]CAU[GC][AG][CU][ACU][GU]CU[AU][AG]GA[AU][UC][UC]U[GC][AGU][AC]UC[UA]U[GU][CU][AU][CU]U[AU][CA][GU][UC]A[UG]C
	Motif59	[CU]CCAAAUGUAGACAAAGC[AG]A[UA]ACCGUGAU
	Motif69	[GU]U[UG][ACU][GUA]AAA[AG][UC]C[GA]GC[UC][GA][CA][CG][GA]GUG[GA][CU]G[UA]AC[AG]A[GA][GA][AU]G[UC][CG]AA[GC]C
	Motif77	AA[GA]UCAC[AC][ACG][CU]C[AG][CU][AU][AU][CA][AU][GA][CA][UC][UA][CA][AG]A[AC][CG]A[AU][AGU][ACU][GU][GA]A[GA][CU]CAU[ACG][CG]U
	Motif83	[UC][GUA][AGU][GA][AUG]U[CU][UC][CAG][UC][CU]U[UCG][CU][UA][UG][UG][AGU][GA]A[AU][GU]C[ACU][CAU][AU][UC][UA]U[GU]A[GA][UC][AGC][UA]G[AC][AC][UA][AU][AG]
	Motif84	[GA][GA][AU][UA][CG][AU][GA][AU][AU][AGU][UG][AC][GA][ACG]C[CGU]CUG[GA]U[UG]U[AU]G[UC][CG][AU][CG]UU[UC]CA[AC][UA][GC]C[AG][UC][UG][AG]AUC
	Motif85	A[AG][AG][UG][CG][UG][CA][UA]UUC[CG]UC[UG]GUGAUU[CU]U[CG][AU]GUG[AC]AA[GU][CU]GGA[AG][GA][AG]G
	Motif86	UGGUGACGGUAUCUCUCCUACGUAGCAAUCCUUAUAUAUG
Panagrellus redivivus vs Gorilla gorilla	Motif1	[CG]AUG[AG]A[GUA]A[AG][AG][AU][GA][AG]A[UG][AC]AU[GA]U[UG][UA][GUA][GU][UG]AGCCAAGGAUGACUUGCC[UG][GA][UAC]U[UC][UC]U
	Motif4	[UA]AG[AG][UC][AUG]U[CU]AGGCAGUCUCCUUGGCUAU[CU][CU][UA][GU]A[CU]AU[GU][UC][UC][CU][UC]U[UC]U[CU][UA][CU][UC][CU][AC][UA]
	Motif5	[UA][UC][ACU][UA][AU]U[AC][AU][AU][AU][AG]U[GA][UA][AU][UG][UA][CA][CU]ACUGAAGUGUUUGGGGG[AG]ACUC[CU][UA]GG[UA]
	Motif7	UU[GAC]A[GU][GA][GAU][GU]AAUG[UG]UG[UC]CUGGC[UA][CA]G[AU][GU]G[ACU]C[AC]U[UG][AG][AG][CAG][UA][CA][UG][GA][AU][UA]
	Motif8	[AG][AG][GU][AGU][UG][UC][UC][UC][UAG][UGC][ACG][UC][UC]U[UGC][UA]A[CG][UC][CU][CUA]U[GU][UC]GUGCUC[UA]CU[AC]U[CA][CU]UUCUGUCA[CU]C[AC]C
	Motif9	[CU][CU]C[UA][AU]GAGUUCC[CU][CU]U[GU]A[AG]C[AG]CUUCAUUG[GU]
	Motif19	UU[AC][UC][CU][UC]UU[GC]UUUGGA[CU]UGAAGGGAGCUC[CU]
	Motif22	[AU][UC][GU][UA]UG[AU][UC][CA][AU][UA][AU]U[UA]UU[CU]GCACGUG[UC]UC[UC]ACU[AC]CUCCAACA[CU]
	Motif39	ACAGA[GC]AUCUUUGGCAUUCUGUCCACCUCCU[CU]
	Motif49	U[CU]U[AC][GA]UU[AU][CU][AG]AAAUC[GU][AG][UA][CG][AG]CUAGUGGCGUACAGAGUAGUCAAGCAUGAC
	Motif91	[UG]A[UC]U[CG][CG][AGU]U[CA]A[AG]C[CGU]C[AGU][AU][GU]C[UA][AU][GC][CGU][UA]C[AC][UA][GC][CA][UC]C[GU][GA]A[CG]A[GA][GC]CU[ACU]A
	Motif101	GAGAUCGUGGGGAUG
	Motif104	[CU]G[AU]U[GU]G[AC]A[AG][AG][AC][AG]U[CG][CG]AUC[CG][AG]C[CU][AU]A[AG]GCUGUC[AC]C[CG][AU][AG][GU][GU]U[AG][UAC][CU]UC[CG][AC]GCUU
	Motif111	C[AC][CU]U[CG][AG][CU]AAUGA[AU][AC]UCA[AG]UAGAG[AU]G[AC]AUG[AC][CU]A[CA][GU][GAU][AU][CG][CU]U[CG]U
	Motif114	G[GCU]U[AG][GU]G[CU]U[ACG]U[AC]G[AG][AG]U[CU][UC]A[GU]CA[CU]U[AC]U[AG][CU][CA]CAC[CU][AG]A[AU][GU]U[AC]A[ACU]GA[CU][CGU][AG][CU]G[AU]GC
	Motif118	UG[AUC][CU][CG][AC][AC]GA[AUC]G[AC][UA][GA]CC[AUG][CG][AG][GU]CCG[CG]U[AUG][UC][CA][AG][UC][CUA][AC][AUC][CAG]G[GC][AU][CG][UG]
	Motif129	AGUAAGGG[AG]AUCGAUCUGU[AU]CCAAUUGUACUCAAACACACUCUCUCAUCC
	Motif132	C[CU]UGGC[CU]UCUGCAACCGGAAAGGGGAGCAGCAUGAAACUC
	Motif136	GUAU[AG]A[UC]GA[GA]GA[AU][GA]AGAGGUC
	Motif137	ACCAAUUCGGCUGACACAGCCUCGUGAC
	Motif139	ACAAGACCGGCUUUUCUUCU[AU]CUUCUUGCACAACCUGAGGU[AU]AUUG[AG]GGC
	Motif141	CGUAGCC[AG]UGAAGUUAAUGGCUAGAGUGACUAGACCCGUAACAUU[AG]C
	Motif146	AAAAU[GA]GA[GU]U[GA][AG][AG][AC][AU]AU[GA][CG]A[GA]U[CAU][GAU][UG]GA[AC][CA]AAA[AC][AU][AGU][AC]A
	Motif150	G[AC][CU]A[ACU]AAU[UC][CAU]AC[GAC]A[CU][CU][AC][CG][AU][CG][AU]U[AC]A[CG][AC]UA[UC]AAA[AG][CGU][CAU]A[AC]AAC[AC][AU]U[CA][CAU][UA][UA][CU][CG]U
	Motif152	AUGA[AC][UA][CA][AC]UUC[UC]ACCAAUUG[AG][CU][UA]UGU[AC]C[UC]UU[GA]AA[GU]CU[UC][UC][GA][AC][UC][UA]UGA[AG][CU]C
	Motif158	AGUCAC[AG][CU]UAGGGUGAUAUAACGAGG[AC]GAGAGUUAUAUCAUC[AC]UAG[CU]GCG
	Motif159	GAUUGUUCUUAGUAUGAG[GU]UGUUCUCGUACUAAGUAGAGUCUAAGAGAAC
	Motif162	CUAAUUGGAUAUGAUAAAUGGUA[AC]CAAGU[AU]UUCACUUGCAUUCAAGGGAC
	Motif175	GGAUCCGCCUAGGCUGUCCCG
	Motif176	AC[AC][UG]UCG[AC][UC][UG][AC][GC]AUG[CU][GA][AC][UA]A[AU]UCU[UC]A[UA][CA]CUCU[AG]A[UC]U[GU]CUUG
	Motif184	C[CU]UUCCACUUUCUAAUGUUUCUUGCUUAAAUGAGUAUUCCAUGUAAAAA
Pristionchus pacificus vs Gorilla gorilla	Motif1	[CG]AUG[AG]A[GUA]A[AG][AG][AU][GA][AG]A[UG][AC]AU[GA]U[UG][UA][GUA][GU][UG]AGCCAAGGAUGACUUGCC[UG][GA][UAC]U[UC][UC]U
	Motif2	[GA][UCG]UGACAGAAGA[GU]AG[UA]GAGCAC[AU][CA]A[UAG][GA][GA][UG][GC][AG][CA][UA]U[UG][CUG][AUC][AU][UGA]
	Motif3	[GA][UA][UC][GC][UG][CA]G[GA]A[CG]CAGG[CG][UC][UA]C[AG]U[UG]C[CG][CA][CA][CU]CAA
	Motif4	[UA]AG[AG][UC][AUG]U[CU]AGGCAGUCUCCUUGGCUAU[CU][CU][UA][GU]A[CU]AU[GU][UC][UC][CU][UC]U[UC]U[CU][UA][CU][UC][CU][AC][UA]
	Motif5	[UA][UC][ACU][UA][AU]U[AC][AU][AU][AU][AG]U[GA][UA][AU][UG][UA][CA][CU]ACUGAAGUGUUUGGGGG[AG]ACUC[CU][UA]GG[UA]
	Motif6	[AU]U[UG]A[GA][AG][GU][UG][UG]UU[GU][AC]U[AU]U[GU][UC][GA][UA][AU]UG[AG]GAAUCUUGAUGAUGCUGCA[UG]C[AG][GA]C
	Motif7	UU[GAC]A[GU][GA][GAU][GU]AAUG[UG]UG[UC]CUGGC[UA][CA]G[AU][GU]G[ACU]C[AC]U[UG][AG][AG][CAG][UA][CA][UG][GA][AU][UA]
	Motif8	[AG][AG][GU][AGU][UG][UC][UC][UC][UAG][UGC][ACG][UC][UC]U[UGC][UA]A[CG][UC][CU][CUA]U[GU][UC]GUGCUC[UA]CU[AC]U[CA][CU]UUCUGUCA[CU]C[AC]C
	Motif9	[CU][CU]C[UA][AU]GAGUUCC[CU][CU]U[GU]A[AG]C[AG]CUUCAUUG[GU]
	Motif10	UU[GA]U[UC][UC]GAUUGAGCCG[UC]GCCAAUAUC[AU]C
	Motif16	[UC][GU][CU][AU][GA][GUA][UG][GC]CA[GU]CA[CU][CG][AU]U[CU][AC][AU]GA[UC]U[CG]ACA[AU][GA][UAG][CAU]A[AU][GU]U[UG][GA][UC][UA][UA][CAU][UAC][CU][UG][GUC][CGU][UA][AU][UAC]
	Motif17	U[GU][AU][GU][GU][AU][GAU][UC][GU][GA]G[UC][AGU][AC]U[CA]U[GC]C[AC][UA][CA][CA][UG]GAG[GUA]UU[UC][AG][AUC][AC][GC][CG][UG]U[AC][AU]U
	Motif21	[UG][AU]AG[UG][UC][AGU][UC][AG][GU]A[GU][UG]U[GU][UG]U[GU][CG]AAGA[GA]A[CG]AA[AG][AG][UC][AG][GA][ACG]G[UA][UAC][GC]U[UG]
	Motif25	CCUCCAGCGCGGGAGAGCAAGAGCUUGAGUGAAGCUCA[CU]AGAA[AC]CAACAG
	Motif28	A[UAG]U[UAG][GA][AG][GAC]U[CG]AUGU[CG]G[UG]U[AG]AGUAG[GU]U[UC]AA[UC]A[GUC]A[AU][UA][GUA][GAU][AU][UC]U[AU][ACU][ACG][GU][AG][CU][GA]UUA[AC]
	Motif32	[GU][CG]U[GU][GU]G[UG]U[AU][UA]UA[UG]UCCCUUCUCAUCGAUGGUCUAGAUGUGCGAGGUGACU
	Motif37	AAGGAA[AC]AUAGCU[UA]GUUC[AG]AC[AU]UA[UC]CA[CU]ACUAC[UC]CUUUU[AU][GAC]AAAC[AU]A[UA][AC]C
	Motif38	CCAAC[GA]AUAAC[GA]GCUGUUAGGCCAUGUUUUGUAA[CG]GGCUGUUAGGA[GA]CGC
	Motif39	ACAGA[GC]AUCUUUGGCAUUCUGUCCACCUCCU[CU]
	Motif40	UUUAUCUCCUCUGUUAGAACAAAACAACGUUGUUUAUUGCA
	Motif41	[UC][CA]CU[UC]CUCUUCUU[UC]U[CU]GAUGU[CA]A[GA]A[CA]U[CU][UC]
	Motif46	U[GC]A[AG][UA]G[CAU]AUU[AG][AU]AAG[UA][GC][AU]CUACA[UC][CU][AGU]G[GC][GU][UA]U[GU]C[AG][UA]U[UC][UA][AU]U[UG][AU]U[UG]U[UC][UC][CU]U[CA]
	Motif49	U[CU]U[AC][GA]UU[AU][CU][AG]AAAUC[GU][AG][UA][CG][AG]CUAGUGGCGUACAGAGUAGUCAAGCAUGAC
	Motif50	AU[CA]UCUGU[GU]C[UC]UCUUUGUCUA[CU][AC][ACG]UUU[UG]G[GA]AAA[AG][AG][GU]U[GA][AG]UG[AU][CU][GA][CU][CU]AU[UC][GU]
	Motif52	AAGAGUC[GA]UAUUACAUGUUUUGUGC[GU]UGA[AC]UCUAAUU[CU][AG][AU][CA][AU]G[GC][CU][UC]
	Motif63	AAUCAUGUUG[AG]AUCUU[GU][CGU][GU][GC]G
	Motif70	AAA[UAC]AAAU[CG]A[CAU]A[AC]A[GC][UA]UU[UG][UG][GC]UU[GU][AGU][CGU]UU[UG]
	Motif73	UAAGUACUUUCGCUUGCAGAGAGAAAUCACAGUGGUCAAAA
	Motif75	[GA]U[AG][GU]U[GU][UA]G[CU]AGCCAAGGAUGACUUGCC[GU][AG]
	Motif79	GA[AG][GA][GA]AG[AC][CU]AG[GC]G[AC][AU][GC]A[AC][GC][CG]AG[AU][AG][CG]A[UC][CG]GA[UA][AU]G[AU][GC]UU[CU][AU][CG][AU][CA]AA[AC][AC]A
	Motif80	[AC]A[AU]GGAG[UC][GA][UG]CA[UA][GC][AU]GA[AU]C[AU]C[GA][GU]A[UG]C[CA]U[AGC]U[AGU][GA][UG][UA]UCU[UG][UC][AU][AGC][AUG][UA]U[UG][UC]C[CA][UA][CU]
	Motif84	[GA][GA][AU][UA][CG][AU][GA][AU][AU][AGU][UG][AC][GA][ACG]C[CGU]CUG[GA]U[UG]U[AU]G[UC][CG][AU][CG]UU[UC]CA[AC][UA][GC]C[AG][UC][UG][AG]AUC
Ascaris suum vs Gorilla gorilla	Motif1	[CG]AUG[AG]A[GUA]A[AG][AG][AU][GA][AG]A[UG][AC]AU[GA]U[UG][UA][GUA][GU][UG]AGCCAAGGAUGACUUGCC[UG][GA][UAC]U[UC][UC]U
	Motif2	[GA][UCG]UGACAGAAGA[GU]AG[UA]GAGCAC[AU][CA]A[UAG][GA][GA][UG][GC][AG][CA][UA]U[UG][CUG][AUC][AU][UGA]
	Motif3	[GA][UA][UC][GC][UG][CA]G[GA]A[CG]CAGG[CG][UC][UA]C[AG]U[UG]C[CG][CA][CA][CU]CAA
	Motif4	[UA]AG[AG][UC][AUG]U[CU]AGGCAGUCUCCUUGGCUAU[CU][CU][UA][GU]A[CU]AU[GU][UC][UC][CU][UC]U[UC]U[CU][UA][CU][UC][CU][AC][UA]
	Motif5	[UA][UC][ACU][UA][AU]U[AC][AU][AU][AU][AG]U[GA][UA][AU][UG][UA][CA][CU]ACUGAAGUGUUUGGGGG[AG]ACUC[CU][UA]GG[UA]
	Motif6	[AU]U[UG]A[GA][AG][GU][UG][UG]UU[GU][AC]U[AU]U[GU][UC][GA][UA][AU]UG[AG]GAAUCUUGAUGAUGCUGCA[UG]C[AG][GA]C
	Motif7	UU[GAC]A[GU][GA][GAU][GU]AAUG[UG]UG[UC]CUGGC[UA][CA]G[AU][GU]G[ACU]C[AC]U[UG][AG][AG][CAG][UA][CA][UG][GA][AU][UA]
	Motif8	[AG][AG][GU][AGU][UG][UC][UC][UC][UAG][UGC][ACG][UC][UC]U[UGC][UA]A[CG][UC][CU][CUA]U[GU][UC]GUGCUC[UA]CU[AC]U[CA][CU]UUCUGUCA[CU]C[AC]C
	Motif10	UU[GA]U[UC][UC]GAUUGAGCCG[UC]GCCAAUAUC[AU]C
	Motif12	G[UA][UC]G[CA][AU][UA][UA][UC][GU][CU]U[UG]C[UG][CU][UG]UGCGUGCUCAC[UC][GU]CUCU[UA]UCUGUCAG[AU]U[UG]CC[GU]G
	Motif19	UU[AC][UC][CU][UC]UU[GC]UUUGGA[CU]UGAAGGGAGCUC[CU]
	Motif23	[AU][UG][UG][UC][UAG][UGA][UG]U[AU][UAG][AC][UA][GUA][GU][CA]U[UC][CA][CU][CA]U[GA][CU]C[AU][AC]AGGAG[AC][UG]UU[GA][CA]C[CU][UC]G
	Motif27	[AU]UU[UA][CGU]AA[UG]UU[CG][AU][UA]G[GU]G[UG][UG]U[UC]G[GU]AUU[AC][UA][UC]AU[GA]CA[UA][CU][UC][AC]AA[AG][AG][GC]UA[UG]A[AG]UA
	Motif28	A[UAG]U[UAG][GA][AG][GAC]U[CG]AUGU[CG]G[UG]U[AG]AGUAG[GU]U[UC]AA[UC]A[GUC]A[AU][UA][GUA][GAU][AU][UC]U[AU][ACU][ACG][GU][AG][CU][GA]UUA[AC]
	Motif41	[UC][CA]CU[UC]CUCUUCUU[UC]U[CU]GAUGU[CA]A[GA]A[CA]U[CU][UC]
	Motif50	AU[CA]UCUGU[GU]C[UC]UCUUUGUCUA[CU][AC][ACG]UUU[UG]G[GA]AAA[AG][AG][GU]U[GA][AG]UG[AU][CU][GA][CU][CU]AU[UC][GU]
	Motif91	[UG]A[UC]U[CG][CG][AGU]U[CA]A[AG]C[CGU]C[AGU][AU][GU]C[UA][AU][GC][CGU][UA]C[AC][UA][GC][CA][UC]C[GU][GA]A[CG]A[GA][GC]CU[ACU]A
	Motif101	GAGAUCGUGGGGAUG
	Motif102	G[GU][AU]UACUU[AC]AUAGU[AU]A[AC]UAAC[UA][AU][AG]G[AG][GA]AG
	Motif104	[CU]G[AU]U[GU]G[AC]A[AG][AG][AC][AG]U[CG][CG]AUC[CG][AG]C[CU][AU]A[AG]GCUGUC[AC]C[CG][AU][AG][GU][GU]U[AG][UAC][CU]UC[CG][AC]GCUU
	Motif110	[AC]AA[UG][UC]C[AG]CC[GU][GC][CU]G[AG]U[GU]UUG[AU]G[CU][AG]A[AG]A[AU][CGU]G[AG][AG][AG]AG[CG]AAA[AG][UC]C
	Motif111	C[AC][CU]U[CG][AG][CU]AAUGA[AU][AC]UCA[AG]UAGAG[AU]G[AC]AUG[AC][CU]A[CA][GU][GAU][AU][CG][CU]U[CG]U
	Motif112	[CU]AACC[AC]UU[GU][AU][AG][AU][GU]UGUU[CU][AG]U[AU][AG]A[GU]UG[AU][UC]A[CU]CU[AU][CU]A[CU]AU[UAG]U[UC]G[AC][AU][AC]A[AU]CCU
	Motif114	G[GCU]U[AG][GU]G[CU]U[ACG]U[AC]G[AG][AG]U[CU][UC]A[GU]CA[CU]U[AC]U[AG][CU][CA]CAC[CU][AG]A[AU][GU]U[AC]A[ACU]GA[CU][CGU][AG][CU]G[AU]GC
	Motif116	C[ACU][CG]A[CU][UC][ACU][GU][AC]UCGA[UA]AGUCU[UC][AGU][GA][AU]GUU[GA]GU
	Motif129	AGUAAGGG[AG]AUCGAUCUGU[AU]CCAAUUGUACUCAAACACACUCUCUCAUCC
	Motif131	A[GU]AAG[CG]UG[GC]A[UG]G[ACU][AU][GC][AC][GA]G[UG]UGA[UG][CGU]GAU[CA]U[CU]UU[CG][AU][UA][CG][GU][GC]
	Motif132	C[CU]UGGC[CU]UCUGCAACCGGAAAGGGGAGCAGCAUGAAACUC
	Motif135	CAGAC[AG]UU[UC]ACCUUC
	Motif136	GUAU[AG]A[UC]GA[GA]GA[AU][GA]AGAGGUC
	Motif137	ACCAAUUCGGCUGACACAGCCUCGUGAC
	Motif138	[CG][AC][CU]G[UG][UC]GGU[AU]GC[AG]G[UC]AGCGG[UC][GU]G[UC][AG][AG]U[GA][CGU]CG[AG]U[AG]GCG
	Motif139	ACAAGACCGGCUUUUCUUCU[AU]CUUCUUGCACAACCUGAGGU[AU]AUUG[AG]GGC
	Motif146	AAAAU[GA]GA[GU]U[GA][AG][AG][AC][AU]AU[GA][CG]A[GA]U[CAU][GAU][UG]GA[AC][CA]AAA[AC][AU][AGU][AC]A
	Motif148	GAGGUGAGACUGUUGGCUUUAAU[CU]C[CU]ACCAAUAACUUCAGCUGC[AG][CU]CAUG
	Motif150	G[AC][CU]A[ACU]AAU[UC][CAU]AC[GAC]A[CU][CU][AC][CG][AU][CG][AU]U[AC]A[CG][AC]UA[UC]AAA[AG][CGU][CAU]A[AC]AAC[AC][AU]U[CA][CAU][UA][UA][CU][CG]U
	Motif161	GAUGCUAGCAU[AG]GCGUAAUUUUGUGUUCUCAU[GU][CG]UGCAGCAGGGUUAG
	Motif163	[CA]UU[AG][AGU][CA]CAA[UC][UC][AG]C[GU]AG[UA][GC]CAA[AU]GU[AU][GU]AGUU[AGU]G[AU]ACAU[UC][CU][CA]AU[UG]U[AU]A[CU]AA
	Motif166	AACAUGGACAUAUGAUCUGCAUCUUUGCA[CU]UU[GU][AC]AA[AG]UGCAAAGAUGCAG
	Motif169	GUACAAGGAGAUGAG[AG]AGUGAAUCAC[CU][AG]AAACAAGUGGUU[CU]UGGUUUGUG
	Motif173	GACGUU[AU]UAC[CG]CAACA[AU]UAUAA[CU]UUCUGUUGUAGUCA[AU]CUUCUGCUGCAA
	Motif174	CGCAUAACAUGCCGACGCAUAUAACUAUG
	Motif176	AC[AC][UG]UCG[AC][UC][UG][AC][GC]AUG[CU][GA][AC][UA]A[AU]UCU[UC]A[UA][CA]CUCU[AG]A[UC]U[GU]CUUG
	Motif184	C[CU]UUCCACUUUCUAAUGUUUCUUGCUUAAAUGAGUAUUCCAUGUAAAAA
	Motif188	CUAA[CU]AAUCGAAUUGAACCU[CU]CAGAUUUCAGAU[CU]UGA[CU]UAGGGUUUUAGC
	Motif191	G[AC][UAG]GA[AU]AACACCU[AU][AU]A[AG][AG]AAG[GCU][GAU]UU[GU]UUU
Caenorhabditis elegans vs Gorilla gorilla	Motif1	[CG]AUG[AG]A[GUA]A[AG][AG][AU][GA][AG]A[UG][AC]AU[GA]U[UG][UA][GUA][GU][UG]AGCCAAGGAUGACUUGCC[UG][GA][UAC]U[UC][UC]U
	Motif6	[AU]U[UG]A[GA][AG][GU][UG][UG]UU[GU][AC]U[AU]U[GU][UC][GA][UA][AU]UG[AG]GAAUCUUGAUGAUGCUGCA[UG]C[AG][GA]C
	Motif7	UU[GAC]A[GU][GA][GAU][GU]AAUG[UG]UG[UC]CUGGC[UA][CA]G[AU][GU]G[ACU]C[AC]U[UG][AG][AG][CAG][UA][CA][UG][GA][AU][UA]
	Motif8	[AG][AG][GU][AGU][UG][UC][UC][UC][UAG][UGC][ACG][UC][UC]U[UGC][UA]A[CG][UC][CU][CUA]U[GU][UC]GUGCUC[UA]CU[AC]U[CA][CU]UUCUGUCA[CU]C[AC]C
	Motif10	UU[GA]U[UC][UC]GAUUGAGCCG[UC]GCCAAUAUC[AU]C
	Motif14	GG[UC]G[CU]AC[CA]GGCAUCUGAUGAAGCUGCCAGCAUGAUCUA[AG]UUA[AGU]CUUU[CA]UU
	Motif16	[UC][GU][CU][AU][GA][GUA][UG][GC]CA[GU]CA[CU][CG][AU]U[CU][AC][AU]GA[UC]U[CG]ACA[AU][GA][UAG][CAU]A[AU][GU]U[UG][GA][UC][UA][UA][CAU][UAC][CU][UG][GUC][CGU][UA][AU][UAC]
	Motif22	[AU][UC][GU][UA]UG[AU][UC][CA][AU][UA][AU]U[UA]UU[CU]GCACGUG[UC]UC[UC]ACU[AC]CUCCAACA[CU]
	Motif26	[UG][AG][GUA]G[AG]U[AUC][CGU]AA[UA]U[AG][GUA]CU[GUC][CU]CGACUCAU[CU]CAUCCAAA[UC]AC[CU][CGA][AG][GUA][UG][GC][AUG][AC][GAC][AG][AG]A
	Motif35	GU[UG][UG]UGU[UG]U[GU]G[UA][AG][GA][GA][AG]GGAGGUGGG[CU]AUACUGCCAA[UC]AGAGAUCUGUUA
	Motif49	U[CU]U[AC][GA]UU[AU][CU][AG]AAAUC[GU][AG][UA][CG][AG]CUAGUGGCGUACAGAGUAGUCAAGCAUGAC
	Motif61	[UC][CU]CC[AC][AU][AC][AG]C[CU][CU][GC][CG][AU]U[CU]C[AC]AU[CUA]A[GC][AG][AU][AC]G[GA]U[CU][UG][AG][GUC][GC]U[CG][AU][CGA]AG[CU][CA]A[CU][UG][CA][CA][UC]
	Motif65	C[AC]U[AC]U[AG][CU][AG]U[AG][UC]AUC[AU]UC[AU]C[AC][CG]CG[CG][AC][UA]G[UC][GU][GC]AUGA[UA][AU]A[CA]A[AU][AG]
	Motif72	[UC][UC][CU][AU]U[GA]AC[AG]AUGGA[AG]AAG[AG]GA
	Motif75	[GA]U[AG][GU]U[GU][UA]G[CU]AGCCAAGGAUGACUUGCC[GU][AG]
	Motif85	A[AG][AG][UG][CG][UG][CA][UA]UUC[CG]UC[UG]GUGAUU[CU]U[CG][AU]GUG[AC]AA[GU][CU]GGA[AG][GA][AG]G
	Motif90	A[CG][CAU]AGU[AU][AU]UAGGGC[AG][CU]CU[CU]UC[CU]AUUGGCAGG[UAC][CG][AC][CU]U[UC][AG][GCU][CU]U
	Motif92	[CU][AU][UG]UU[CG][CU][AG]GAUG[CU][UA]GCAU[AC][CA][AU]UAA[UCG][AU]UU[UC]
	Motif100	G[AG]GAG[GA]C[UA]A[CG][ACG][AU]G[UC]GGG[AU][UG][GA][AC][UA][GA]A[ACU][ACU][ACU][ACG][GC]A[CA][GC][AU][CGU][GA]A[UA][CG][CG][UC]
	Motif111	C[AC][CU]U[CG][AG][CU]AAUGA[AU][AC]UCA[AG]UAGAG[AU]G[AC]AUG[AC][CU]A[CA][GU][GAU][AU][CG][CU]U[CG]U
	Motif115	UU[CU][AG][AC][CU]U[ACG]C[AU][AC][CU][AC]A[CU]AA[AU]CUU[GU][AC]A[AC]C[AG][AU]ACAA[AG]A[AU]A[AC]U[GC]A[AU]G[AG]AAA[AC][AC][AC]
	Motif118	UG[AUC][CU][CG][AC][AC]GA[AUC]G[AC][UA][GA]CC[AUG][CG][AG][GU]CCG[CG]U[AUG][UC][CA][AG][UC][CUA][AC][AUC][CAG]G[GC][AU][CG][UG]
	Motif122	A[GA]A[AU]U[CA]U[AG][AG][CG][AG]GUU[CG]A[GU]G[GU][UAC]UUC[CU]UC[AG]UAGAG[AG][GU]UG[AC][GU][CU][GA][AG]
	Motif123	A[CU]A[AG]U[AU]GA[AG]AUU[AG][AU][AC]GA[AU][CU]U[CU][GU][GU][AU][CG]AUGACAA[CU][AG]A[AU][GU][AU][GCU][AC][CU][AC][GU][AC][GU][GCU][AC]UCA
	Motif124	UCCU[CU][CU]A[GU]AA[AG]A[UC][GA]UG[CU]GCA[AG]A[GU][GU]CUUUC
	Motif125	AACAACUGUUUU[CU]GUCCUUAA
	Motif132	C[CU]UGGC[CU]UCUGCAACCGGAAAGGGGAGCAGCAUGAAACUC
	Motif159	GAUUGUUCUUAGUAUGAG[GU]UGUUCUCGUACUAAGUAGAGUCUAAGAGAAC
	Motif160	C[CG][AC]AGUGCUUAAAUCGU[AU]GA[GU]GCU[AG]AAGUCGUUGAAGAGGACUUGGAAC
	Motif161	GAUGCUAGCAU[AG]GCGUAAUUUUGUGUUCUCAU[GU][CG]UGCAGCAGGGUUAG
	Motif162	CUAAUUGGAUAUGAUAAAUGGUA[AC]CAAGU[AU]UUCACUUGCAUUCAAGGGAC
	Motif170	UA[UC]GG[AC][AU]A[UA]AUCA[AU]A[GC]A[AC][GA]AUAA[GC]C[GU][CG]C[UG]U[AG][GC]UUCU[GA][AU][AU]GA[UG]A[AC][GU]C
Caenorhabditis remanei vs Gorilla gorilla	Motif1	[CG]AUG[AG]A[GUA]A[AG][AG][AU][GA][AG]A[UG][AC]AU[GA]U[UG][UA][GUA][GU][UG]AGCCAAGGAUGACUUGCC[UG][GA][UAC]U[UC][UC]U
	Motif2	[GA][UCG]UGACAGAAGA[GU]AG[UA]GAGCAC[AU][CA]A[UAG][GA][GA][UG][GC][AG][CA][UA]U[UG][CUG][AUC][AU][UGA]
	Motif9	[CU][CU]C[UA][AU]GAGUUCC[CU][CU]U[GU]A[AG]C[AG]CUUCAUUG[GU]
	Motif15	U[GA]AGU[GC]U[CU]GAUUAGAUCAUGUUCG[CU]AGUUUCACCC[GA]UUGACUGUC[GU]C[AG][CU]C
	Motif19	UU[AC][UC][CU][UC]UU[GC]UUUGGA[CU]UGAAGGGAGCUC[CU]
	Motif20	[CUA]A[GU][GC][UGC][CG][UA][AG][GA][AC][UG]C[UC]C[UA][GA][UG][AU][GU]G[CG][AC][GAU][AC][GA][AC][GU][CU][CU]A[UA][CUG]A[CU][UC]
	Motif23	[AU][UG][UG][UC][UAG][UGA][UG]U[AU][UAG][AC][UA][GUA][GU][CA]U[UC][CA][CU][CA]U[GA][CU]C[AU][AC]AGGAG[AC][UG]UU[GA][CA]C[CU][UC]G
	Motif27	[AU]UU[UA][CGU]AA[UG]UU[CG][AU][UA]G[GU]G[UG][UG]U[UC]G[GU]AUU[AC][UA][UC]AU[GA]CA[UA][CU][UC][AC]AA[AG][AG][GC]UA[UG]A[AG]UA
	Motif30	[CU][GA][GU]U[AG]A[AC]UG[AU]AUGAAUGAUGCG[GA][GU]AGA[CU]A[AU][AU]UU[GU][GA][AG]UC[ACU]U[UC]
	Motif36	A[GA][AG][GA][AG][GU][UC]C[CU]CU[UC]UGAUAUUGGCCUGGUUCACUCAGAU[CU][UC]UCC
	Motif37	AAGGAA[AC]AUAGCU[UA]GUUC[AG]AC[AU]UA[UC]CA[CU]ACUAC[UC]CUUUU[AU][GAC]AAAC[AU]A[UA][AC]C
	Motif39	ACAGA[GC]AUCUUUGGCAUUCUGUCCACCUCCU[CU]
	Motif58	UGUUAAGGAGUGUUAACGGUGAGU[CA][GU]AUUUGGC[CU][GU]GGUCAA
	Motif78	UG[AU]GAG[AC][GU]A[AG][GU]U[AG]UGAGUG[AU][CU]G[CG][CU]CAUGG[CG][AC][AU][GU][CAG][AG]A[CG]A[AC][CG][GU]UG[AC]G[AG][CA]U[AU]G
	Motif95	G[AG]A[GU]A[GU][CG]AAUG[GU][AG]AA[GU]C[AC]G[AG][AG][AC][ACU][AC][CU]AAA[CU][CU][AG]A[AU]A[CG]AG[AG][GU]GC[GU][CU][AC][GAC]C[CAG][AC]AA
	Motif101	GAGAUCGUGGGGAUG
	Motif102	G[GU][AU]UACUU[AC]AUAGU[AU]A[AC]UAAC[UA][AU][AG]G[AG][GA]AG
	Motif106	AGA[GU]AG[AU][AG][AG][GU]ACUAGGUCAU[CG]CUG[CG][AU][AG][CG]UU[CU][AC][AG][CU]C[AU][CG][CU][AU]AA
	Motif111	C[AC][CU]U[CG][AG][CU]AAUGA[AU][AC]UCA[AG]UAGAG[AU]G[AC]AUG[AC][CU]A[CA][GU][GAU][AU][CG][CU]U[CG]U
	Motif114	G[GCU]U[AG][GU]G[CU]U[ACG]U[AC]G[AG][AG]U[CU][UC]A[GU]CA[CU]U[AC]U[AG][CU][CA]CAC[CU][AG]A[AU][GU]U[AC]A[ACU]GA[CU][CGU][AG][CU]G[AU]GC
	Motif116	C[ACU][CG]A[CU][UC][ACU][GU][AC]UCGA[UA]AGUCU[UC][AGU][GA][AU]GUU[GA]GU
	Motif118	UG[AUC][CU][CG][AC][AC]GA[AUC]G[AC][UA][GA]CC[AUG][CG][AG][GU]CCG[CG]U[AUG][UC][CA][AG][UC][CUA][AC][AUC][CAG]G[GC][AU][CG][UG]
	Motif123	A[CU]A[AG]U[AU]GA[AG]AUU[AG][AU][AC]GA[AU][CU]U[CU][GU][GU][AU][CG]AUGACAA[CU][AG]A[AU][GU][AU][GCU][AC][CU][AC][GU][AC][GU][GCU][AC]UCA
	Motif125	AACAACUGUUUU[CU]GUCCUUAA
	Motif129	AGUAAGGG[AG]AUCGAUCUGU[AU]CCAAUUGUACUCAAACACACUCUCUCAUCC
	Motif132	C[CU]UGGC[CU]UCUGCAACCGGAAAGGGGAGCAGCAUGAAACUC
	Motif136	GUAU[AG]A[UC]GA[GA]GA[AU][GA]AGAGGUC
	Motif137	ACCAAUUCGGCUGACACAGCCUCGUGAC
	Motif138	[CG][AC][CU]G[UG][UC]GGU[AU]GC[AG]G[UC]AGCGG[UC][GU]G[UC][AG][AG]U[GA][CGU]CG[AG]U[AG]GCG
	Motif139	ACAAGACCGGCUUUUCUUCU[AU]CUUCUUGCACAACCUGAGGU[AU]AUUG[AG]GGC
	Motif140	CUC[AU]UA[ACU]AC[AG]CA[CA][AC][GA]UU[UC]C[AU][GC]C[AU][UC]AUG[CA]UG[GC]AUC[UA][AG]C[UA][UA][GC]AA[GC][AU]C[UC][AU][CU][UG]G
	Motif146	AAAAU[GA]GA[GU]U[GA][AG][AG][AC][AU]AU[GA][CG]A[GA]U[CAU][GAU][UG]GA[AC][CA]AAA[AC][AU][AGU][AC]A
	Motif151	[AC]A[AU][AU][AU]UAUA[GU]U[AU][AU][AC][AC]AACA[UAG][AU][GU]UCA[AC]UA[CU]UUU[AC]AA[AC][GU]G[AC]A[GAU]A[UA][AG][GAC][AC][CAU]A[UA]U
	Motif153	GA[AG]A[CA][AG][UG][UA][GA]G[GU][GU][UG]CAUG[AC][UG]A[UC][AU]CCUUUAU[AC]UCC[GU]CA[UG][UC][UA][GC]C[GC][CU]AUC
	Motif174	CGCAUAACAUGCCGACGCAUAUAACUAUG
	Motif175	GGAUCCGCCUAGGCUGUCCCG
	Motif176	AC[AC][UG]UCG[AC][UC][UG][AC][GC]AUG[CU][GA][AC][UA]A[AU]UCU[UC]A[UA][CA]CUCU[AG]A[UC]U[GU]CUUG
	Motif184	C[CU]UUCCACUUUCUAAUGUUUCUUGCUUAAAUGAGUAUUCCAUGUAAAAA
Ictalurus punctatus vs Gorilla gorilla	Motif1	[CG]AUG[AG]A[GUA]A[AG][AG][AU][GA][AG]A[UG][AC]AU[GA]U[UG][UA][GUA][GU][UG]AGCCAAGGAUGACUUGCC[UG][GA][UAC]U[UC][UC]U
	Motif4	[UA]AG[AG][UC][AUG]U[CU]AGGCAGUCUCCUUGGCUAU[CU][CU][UA][GU]A[CU]AU[GU][UC][UC][CU][UC]U[UC]U[CU][UA][CU][UC][CU][AC][UA]
	Motif9	[CU][CU]C[UA][AU]GAGUUCC[CU][CU]U[GU]A[AG]C[AG]CUUCAUUG[GU]
	Motif10	UU[GA]U[UC][UC]GAUUGAGCCG[UC]GCCAAUAUC[AU]C
	Motif15	U[GA]AGU[GC]U[CU]GAUUAGAUCAUGUUCG[CU]AGUUUCACCC[GA]UUGACUGUC[GU]C[AG][CU]C
	Motif31	UC[AGU][UA][GU]U[CAG]U[AU]GA[CU][CGU][AC][UCG][UCA]U[GCA][UC][GA][AU]GAA[GU]GG[ACG][GU]U[UA]U[GU][UA]G[GU][AU][UGA][GC][CA]A
	Motif39	ACAGA[GC]AUCUUUGGCAUUCUGUCCACCUCCU[CU]
	Motif72	[UC][UC][CU][AU]U[GA]AC[AG]AUGGA[AG]AAG[AG]GA
	Motif86	UGGUGACGGUAUCUCUCCUACGUAGCAAUCCUUAUAUAUG
	Motif256	CAUUCUAGGCUUACGAUGACA
	Motif301	AGGGAAGC[AG]CUUUCUGUUGUCU[GA]AAAGAAAAGAAAG[UC]GCUUCC[CU]UUU[AG]GA
	Motif304	UCUCA[UG]GCUGUGAC[CU]CUC[UC]A[GA]
	Motif305	[GAU][UG][GUA]G[UGA][GU][GUA][UAG][ACGU][AU][UGA][UAG][CUG][CA]C[CA][CG][CAU][CU][UCA][AG]G[GA]AGAUAACU[AG]UACA[AG][CU]CUACU[GA][CGU]CUU[UC]C
	Motif311	AGGUUGGUGCAAAAG
	Motif314	A[GC]UG[UC][UA]GC[CA][UG][UC][GA][UC][UAG][GU]CAU[GUA][GU][UAG][GU][UA][UA]CA[AU]GC[AU][GA]CA[UG]U[GC][UA]A[CG]A[GU]G[GC][CG][UA]AU[CG]A[AU]
	Motif323	UGAGG[UG]AGUAG[GA]UUGU[AG]U[AGU]GU
	Motif327	[UC][GC][CU][UCG][UAC]UG[CU]U[ACG][GCU][AG]GCU[GA]GU[AC]A[AU]A[UC]G[GA][AG][AC]CCA[AG][AGU]U[CG][CG][ACG][CU][UAC][GCU]U[CU][CA][ACU][AG][AU][GA][AG][AG][UG][UG]
	Motif328	G[CG]UGGA[GC][GC][CU]UGC[AC][GC]UG[AG]GC[UAC][AUG][UA]G[AC][UA][CU][GUA][UC]G[CU]C[AU]C[UG]G[CU][AC][CU][UG][CA]CAG[CU][CG][UC][GC]GG[CU]
	Motif332	[UG][GA]AC[UC][UC]GUG[AG][ACU][GC]U[UC][UC][CA][CA][AUC][UG]U[AGU][UC][CA][AC][UA][CU]C[UC][AU][CU]G[CG][CG][UC][AGU][AU]G[GA][CA]U[UCA][UA][CAU][AGU]G[AGC]AG[GC][GAU]
	Motif336	CA[GU]GCUGUGAC[CU]CUC
	Motif337	[CU][ACG][GCU][UCG][GU][CA][UCG][CU][UA]AGC[AU][GC][CU][AC][CAU][GA][UGA][AG][AU][AG]UAUU[GU]G[CU][GACU][UCG][AU][GAC][AUG][GU][AC][AUC][UAG][CG][CGU][AU][AG][UAG][ACG]U[GUA][AC][CU][AC]
	Motif338	[UC]C[CUA][UG][GC][CU]C[CG][UA]C[GA][AU]G[GAC]A[GC][CA][UG]CA[CU][AC][GC][UC][CA][UA][AGU][UAG][UC][GACU][ACGU][GU][UG][CU][UA][CAG][CAU]U[UC][CU][CA][CU][GU][AU]C[UAC][CUA][UCG][AC][CG]
	Motif339	[GA]GC[CAU][UA][GA][CG]U[GCUA]U[CGA][UA][UG]UUC[UA][CG][CA][UC]U[CG][UA][GUA]C[UC][AC][AUC][AU][CG][UAC]U[UA][GC][UC][AC][CA][CA]U[GU]A
	Motif341	[ACG][UAC][UA][AG][ACU][AG][UC][UC][GU][CU]A[UA]GU[UA][GCU][GU][CG][GA][UAC][GU]G[AUC][ACG][ACGU]C[AC][AC]U[GA][CA]A[AG]U[AUG][UC][AU][GU][UAC][GCU][UAG][GAC][UA][GA][UA][GA][CA][UA][ACU]
	Motif346	[UC][CU][UC][UG]G[AUC][AG][CU][UA][GC][AGU][GA]C[AUG][GA][CG][AC][AC][GC][GA][AC][AG][ACG][UC][CG]C[CAU]U[AGC][ACU][UG][UG][CUG][AGU][CUG][ACU][UC][CA]AG[AUC][GCU][GC][GC][GU][GU][GUC][UCG][ACG]G
	Motif350	CC[CU][UG]U[CA][AC]A[CG]CAG[CG][UC][AG][CU]AG[CA][UC][AG][UG]GCA[GU]U[GC]A
	Motif352	[GA][CU][UG][UG][UG]U[UG][GUA][GUC][UGC][GCA][CUG]A[AG][UGA][UA][AG][UC][GU][UC][UC]U[GC][UAC][GUA][UGA][UC][UC]CA[AC][AU][UC][AU][UGC]AA[AG]A[UC]G[AC][AC][CA]A[GUA][AG]A[AGC][AG]
	Motif369	[CA]A[UA]CU[AG][CG][UC][GC]C[CU]C[UA]AA[GA]U[GC]C[CU][CG]CUU[CU]UGG[CG]
	Motif376	G[UG][GC][GU][CG][UA]G[GACU][GU]G[CAG][AG][GC][AU][GU]GG[AG][UC][UCG][CU][UA]G[UG][GAC][CUG][CG][CG][CG][UG]G[UAG][UG][GUC][UGC][CU][AC][GU][CG][UGC][UC][GU][CG][CU][UC][CG][GAC][GCU]C[CU]
	Motif384	[AC][CU]CCU[CG]U[GU]G[CU][GU][CG]C[CU]AAUUC[AC][AG][AU][AG]GGU[CU][AG][CG][AG][GU]G[GU]A[GU]G[CU]UC[GU]CCU[CG]AA[GU]G[CG]C
Oryzias latipes vs Gorilla gorilla	Motif1	[CG]AUG[AG]A[GUA]A[AG][AG][AU][GA][AG]A[UG][AC]AU[GA]U[UG][UA][GUA][GU][UG]AGCCAAGGAUGACUUGCC[UG][GA][UAC]U[UC][UC]U
	Motif2	[GA][UCG]UGACAGAAGA[GU]AG[UA]GAGCAC[AU][CA]A[UAG][GA][GA][UG][GC][AG][CA][UA]U[UG][CUG][AUC][AU][UGA]
	Motif3	[GA][UA][UC][GC][UG][CA]G[GA]A[CG]CAGG[CG][UC][UA]C[AG]U[UG]C[CG][CA][CA][CU]CAA
	Motif6	[AU]U[UG]A[GA][AG][GU][UG][UG]UU[GU][AC]U[AU]U[GU][UC][GA][UA][AU]UG[AG]GAAUCUUGAUGAUGCUGCA[UG]C[AG][GA]C
	Motif10	UU[GA]U[UC][UC]GAUUGAGCCG[UC]GCCAAUAUC[AU]C
	Motif18	[GU]G[GU][UCG][UA][UAC][AG]G[AU][AU][UA][AC]G[CU]U[UG][UCG][UG][AU][GA][UGC][CA][CUG][UAG][CU][GC]G[GA][AUG][UCA][AGC]C[AGU][GU]A[UA][UG][AC]CCU[CA][UA][UC][CA]CUUA[CU]
	Motif100	G[AG]GAG[GA]C[UA]A[CG][ACG][AU]G[UC]GGG[AU][UG][GA][AC][UA][GA]A[ACU][ACU][ACU][ACG][GC]A[CA][GC][AU][CGU][GA]A[UA][CG][CG][UC]
	Motif101	GAGAUCGUGGGGAUG
	Motif102	G[GU][AU]UACUU[AC]AUAGU[AU]A[AC]UAAC[UA][AU][AG]G[AG][GA]AG
	Motif103	UUUG[AU][AC]U[CU][CU]U[CU]U[AC][AU][AC]AAG[GU][AC]U[AU][CU]AA[AU]A[UC]UUAG[GU][CU]UUU[CU]A[AC][AG]AUC[AU][CG]GUU[AG]
	Motif104	[CU]G[AU]U[GU]G[AC]A[AG][AG][AC][AG]U[CG][CG]AUC[CG][AG]C[CU][AU]A[AG]GCUGUC[AC]C[CG][AU][AG][GU][GU]U[AG][UAC][CU]UC[CG][AC]GCUU
	Motif105	[AC]C[CA]A[AG][UA]UGAUGC[AU]AUG[GU]AAACAU[CG]GAU
	Motif106	AGA[GU]AG[AU][AG][AG][GU]ACUAGGUCAU[CG]CUG[CG][AU][AG][CG]UU[CU][AC][AG][CU]C[AU][CG][CU][AU]AA
	Motif291	C[AG]AAACUUGGAUUC[AG]AUUACUUUUUCGUC
	Motif292	AAAGUCAUUUUUCUUUCUAAAAACACAA
	Motif293	CUAUUAAUGAGAUUAA[CU]GUCGAGCAUUUG
Fugu rubripes vs Gorilla gorilla	Motif9	[CU][CU]C[UA][AU]GAGUUCC[CU][CU]U[GU]A[AG]C[AG]CUUCAUUG[GU]
	Motif23	[AU][UG][UG][UC][UAG][UGA][UG]U[AU][UAG][AC][UA][GUA][GU][CA]U[UC][CA][CU][CA]U[GA][CU]C[AU][AC]AGGAG[AC][UG]UU[GA][CA]C[CU][UC]G
	Motif27	[AU]UU[UA][CGU]AA[UG]UU[CG][AU][UA]G[GU]G[UG][UG]U[UC]G[GU]AUU[AC][UA][UC]AU[GA]CA[UA][CU][UC][AC]AA[AG][AG][GC]UA[UG]A[AG]UA
	Motif31	UC[AGU][UA][GU]U[CAG]U[AU]GA[CU][CGU][AC][UCG][UCA]U[GCA][UC][GA][AU]GAA[GU]GG[ACG][GU]U[UA]U[GU][UA]G[GU][AU][UGA][GC][CA]A
	Motif33	GA[UG][CA][ACU]U[UA][CA]A[GA][GAU]AG[UA]UA[GA][GA]UAUA[GA]AA[GU][AGU]A[AG][AG]U[ACU][CG][AU]UU[AC]AGU[CU]CA[UG]UCAUG[AG]
	Motif73	UAAGUACUUUCGCUUGCAGAGAGAAAUCACAGUGGUCAAAA
	Motif79	GA[AG][GA][GA]AG[AC][CU]AG[GC]G[AC][AU][GC]A[AC][GC][CG]AG[AU][AG][CG]A[UC][CG]GA[UA][AU]G[AU][GC]UU[CU][AU][CG][AU][CA]AA[AC][AC]A
	Motif80	[AC]A[AU]GGAG[UC][GA][UG]CA[UA][GC][AU]GA[AU]C[AU]C[GA][GU]A[UG]C[CA]U[AGC]U[AGU][GA][UG][UA]UCU[UG][UC][AU][AGC][AUG][UA]U[UG][UC]C[CA][UA][CU]
	Motif90	A[CG][CAU]AGU[AU][AU]UAGGGC[AG][CU]CU[CU]UC[CU]AUUGGCAGG[UAC][CG][AC][CU]U[UC][AG][GCU][CU]U
	Motif95	G[AG]A[GU]A[GU][CG]AAUG[GU][AG]AA[GU]C[AC]G[AG][AG][AC][ACU][AC][CU]AAA[CU][CU][AG]A[AU]A[CG]AG[AG][GU]GC[GU][CU][AC][GAC]C[CAG][AC]AA
	Motif97	GA[UC]CUUUGCAUCUCUUU[AC]UGC
	Motif100	G[AG]GAG[GA]C[UA]A[CG][ACG][AU]G[UC]GGG[AU][UG][GA][AC][UA][GA]A[ACU][ACU][ACU][ACG][GC]A[CA][GC][AU][CGU][GA]A[UA][CG][CG][UC]
	Motif121	CC[AU]CCA[UC][UG]AU[UC]A[UC][CG][AGU][CA][UC][AC][CU][AC]A[CG][AU][CA][GA][ACU]A[CA][ACG]UU[CU][AGU]U[CG][CG][AGU]A[GU][CGU][CG][GA][AU][AG]A[CU][AG][GA]U[GC]
	Motif145	CUCUGUAUUCUUCCACAGCUUUCUUGAACUGCAAAACUUCUUCAGA
	Motif166	AACAUGGACAUAUGAUCUGCAUCUUUGCA[CU]UU[GU][AC]AA[AG]UGCAAAGAUGCAG
	Motif170	UA[UC]GG[AC][AU]A[UA]AUCA[AU]A[GC]A[AC][GA]AUAA[GC]C[GU][CG]C[UG]U[AG][GC]UUCU[GA][AU][AU]GA[UG]A[AC][GU]C
	Motif180	GAAUGGAUUAAAGCAAUUUACAUCAACGUUGGCUCAAUUA
	Motif246	GGGGUAGAUAGA[CU]GAUCGAAACUUUUGAUUUCUGAG
	Motif253	CAUGAU[CU]C[GU][AU]GGCCUAUU[AG]AACCUCUGUU[AU][CU]A[AU]CUGC
	Motif254	CACUCACUC[AG]UAUGGGUGGG
	Motif256	CAUUCUAGGCUUACGAUGACA
	Motif262	CACGUACU[CU][AC][AC]CUUCUCCAAC
	Motif266	AGGACUACCAAUGAUUUCAGA
	Motif272	CCU[CU]CUCCACC[AC][AC][CU]ACCA
	Motif275	GACAAAGUCACAAAAGUGAUA
	Motif277	GUGUCGA[CU]CGACACC
	Motif278	CGGCGUGUUGUUUUAACCUAA
	Motif279	AGCCG[AU]A[AG]UCCGUAUGAGUC
	Motif284	CCCA[AG]AGAU[CG]CC[GU]CCA[CU]A[AG]U[AU]CCCU[CU]C
	Motif288	GUGAGUGAA[AU]GAG[CU]UGGG[AG]CAA[AG]AGAAAC
	Motif289	[AC]CC[UCG][CAU][CU][UAG][UAG]CU[GA]CAAA[CU][AG]CCUU[GA][GA][AG]
	Motif290	CGAAAGUCAACAAAAACUU[GU][AU]CGAUUUA
	Motif291	C[AG]AAACUUGGAUUC[AG]AUUACUUUUUCGUC
	Motif298	GAAA[CU]GCUGCACCAC
	Motif302	[UA][AG]UU[GA][UC]G[GU]U[UC][UG][UC]U[UG][UC][AC][UA]UUA[UAC][GAU][AU][UCG][UG]AAU[GC][AG][CU]A[AC]AA[AG][GC][UC][GAC][CA]A[CA][UC]U[AC][UC]UUUU
	Motif313	UACU[UC][GA]A[AG]GAGAGGUU[GA][UC]C[CU]G
	Motif315	G[GA][AG][AG]GCACUUUCUGU[UG]G[UC]C[UA][GA]AAA[AG][AGC]A[AG][AG]
	Motif318	G[AUC][UG][AU][CGU]UGUAAACAUCC[UC][UAC][CG]A[CG]U[CG][GAU][CA]A[GU]CUG[UC][AG]A[AGC][AG][AUC][GAC][UGA][ACU]
	Motif328	G[CG]UGGA[GC][GC][CU]UGC[AC][GC]UG[AG]GC[UAC][AUG][UA]G[AC][UA][CU][GUA][UC]G[CU]C[AU]C[UG]G[CU][AC][CU][UG][CA]CAG[CU][CG][UC][GC]GG[CU]
	Motif336	CA[GU]GCUGUGAC[CU]CUC
	Motif339	[GA]GC[CAU][UA][GA][CG]U[GCUA]U[CGA][UA][UG]UUC[UA][CG][CA][UC]U[CG][UA][GUA]C[UC][AC][AUC][AU][CG][UAC]U[UA][GC][UC][AC][CA][CA]U[GU]A
	Motif340	ACAU[AG][CU][UA]U[CA]U[UA]UAU[AG]U[GAC][CU][CA]C[AG]UAUG[GAU]A[UC][ACU][UA][ACG][UC][AU][AU][AGU][GUC][CGU][UA][AU][UG]G
Danio rerio vs Gorilla gorilla	Motif1	[CG]AUG[AG]A[GUA]A[AG][AG][AU][GA][AG]A[UG][AC]AU[GA]U[UG][UA][GUA][GU][UG]AGCCAAGGAUGACUUGCC[UG][GA][UAC]U[UC][UC]U
	Motif3	[GA][UA][UC][GC][UG][CA]G[GA]A[CG]CAGG[CG][UC][UA]C[AG]U[UG]C[CG][CA][CA][CU]CAA
[truncated: 166 more rows]

## Sheet: SelectedMotifs
	Experiment	Percent Motifs	Average		Percent Selected Motifs
[truncated: 52 more rows]
