# Supplementary material for: MicroRNA categorization using sequence motifs and k-mers
Source: BMC Bioinformatics. 2017 Mar 14;18:170. doi: 10.1186/s12859-017-1584-1 (PMC5351198; doi:10.1186/s12859-017-1584-1)
Supplement: Additional file 3: File S2. — Newick formatted phylogenetic tree: This file can be directly uploaded to Itol or other phylogenetic tree viewers for further analysis. (TXT 2 kb) [file 12859_2017_1584_MOESM3_ESM.txt]

(((((((((((Monocotyle)Monocotylidae)Monopisthocotylea)Monogenea)Platyhelminthes,(((((((((((((((((((Aves)Coelurosauria)Theropoda)Saurischia)Dinosauria)Archosauria)Archelosauria)Sauria)Sauropsida,((((Laurasiatheria,((Rodentia)Glires,(((((Cercopithecidae)Cercopithecoidea,(((Symphalangus_syndactylus)Symphalangus)Hylobatidae,(((Pongo_pygmaeus)Pongo)Ponginae,((Homo_sapiens)Homo,(Pan_troglodytes,Pan_paniscus)Pan,(Gorilla_gorilla)Gorilla)Homininae)Hominidae)Hominoidea)Catarrhini)Simiiformes)Haplorrhini)Primates)Euarchontoglires)Boreoeutheria)Eutheria)Theria)Mammalia)Amniota)Tetrapoda)Dipnotetrapodomorpha)Sarcopterygii,((((((((((((((((((((Oryzias_latipes)Oryzias)Oryziinae)Adrianichthyidae)Adrianichthyoidei)Beloniformes)Atherinomorphae)Ovalentaria,(((((Paralichthys_olivaceus)Paralichthys)Paralichthyidae,((Hippoglossus_hippoglossus)Hippoglossus)Pleuronectidae)Pleuronectoidei)Pleuronectiformes)Carangaria,((((((Takifugu_rubripes)Takifugu,(Tetraodon_nigroviridis)Tetraodon)Tetraodontidae)Tetradontoidea)Tetraodontoidei)Tetraodontiformes)Eupercaria)Percomorphaceae)Euacanthomorphacea)Acanthomorphata)Ctenosquamata)Eurypterygia)Neoteleostei,(((((Salmo_salar)Salmo)Salmoninae)Salmonidae)Salmoniformes)Protacanthopterygii)Euteleosteomorpha,((((((((Ictalurus_punctatus)Ictalurus)Ictaluridae)Siluroidei)Siluriformes)Characiphysae,(((((Cyprinus_carpio)Cyprinus,(Danio_rerio)Danio)Cyprinidae)Cyprinoidea)Cypriniformes)Cypriniphysae)Otophysi)Ostariophysi)Otomorpha)Clupeocephala)Osteoglossocephalai)Teleostei)Neopterygii)Actinopteri)Actinopterygii)Euteleostomi)Teleostomi)Gnathostomata)Vertebrata)Craniata)Chordata)Deuterostomia,((((((Hexapoda)Pancrustacea)Mandibulata)Arthropoda)Panarthropoda,((((((Ascaris_suum)Ascaris)Ascarididae)Ascaridoidea)Ascaridida,(((Pristionchus_pacificus)Pristionchus)Neodiplogasteridae)Diplogasterida,((((Panagrellus_redivivus)Panagrellus)Panagrolaimidae)Panagrolaimoidea,(((((Haemonchus_contortus)Haemonchus)Haemonchinae)Haemonchidae)Trichostrongyloidea)Strongylida,((((Caenorhabditis_remanei,Caenorhabditis_elegans,Caenorhabditis_brenneri,Caenorhabditis_briggsae)Caenorhabditis)Peloderinae)Rhabditidae)Rhabditoidea)Rhabditida,((((Brugia_malayi)Brugia)Onchocercidae)Filarioidea)Spirurida)Chromadorea)Nematoda)Ecdysozoa)Protostomia)Bilateria)Eumetazoa)Metazoa)Opisthokonta,(((((((((((((((Fabaceae)Fabales)fabids,((Brassicaceae)Brassicales)malvids)rosids)Pentapetalae)Gunneridae)eudicotyledons)Mesangiospermae)Magnoliophyta)Spermatophyta)Euphyllophyta)Tracheophyta)Embryophyta)Streptophytina)Streptophyta)Viridiplantae)Eukaryota)cellular_organisms)OROOT;
