# Supplementary material for: MicroRNA categorization using sequence motifs and k-mers
Source: BMC Bioinformatics. 2017 Mar 14;18:170. doi: 10.1186/s12859-017-1584-1 (PMC5351198; doi:10.1186/s12859-017-1584-1)
Supplement: Additional file 4: File S3. — PhyloXML formatted phylogenetic tree: This file can be directly uploaded to Itol or other phylogenetic tree viewers for further analysis. (TXT 7 kb) [file 12859_2017_1584_MOESM4_ESM.txt]

<phylogeny><clade><clade><clade><clade><clade><clade><clade><clade><clade><clade><clade><clade><name>Monocotyle</name></clade><name>Monocotylidae</name></clade><name>Monopisthocotylea</name></clade><name>Monogenea</name></clade><name>Platyhelminthes</name></clade><clade><clade><clade><clade><clade><clade><clade><clade><clade><clade><clade><clade><clade><clade><clade><clade><clade><clade><clade><clade><name>Aves</name></clade><name>Coelurosauria</name></clade><name>Theropoda</name></clade><name>Saurischia</name></clade><name>Dinosauria</name></clade><name>Archosauria</name></clade><name>Archelosauria</name></clade><name>Sauria</name></clade><name>Sauropsida</name></clade><clade><clade><clade><clade><clade><name>Laurasiatheria</name></clade><clade><clade><clade><name>Rodentia</name></clade><name>Glires</name></clade><clade><clade><clade><clade><clade><clade><name>Cercopithecidae</name></clade><name>Cercopithecoidea</name></clade><clade><clade><clade><clade><name>Symphalangus syndactylus</name></clade><name>Symphalangus</name></clade><name>Hylobatidae</name></clade><clade><clade><clade><clade><name>Pongo pygmaeus</name></clade><name>Pongo</name></clade><name>Ponginae</name></clade><clade><clade><clade><name>Homo sapiens</name></clade><name>Homo</name></clade><clade><clade><name>Pan troglodytes</name></clade><clade><name>Pan paniscus</name></clade><name>Pan</name></clade><clade><clade><name>Gorilla gorilla</name></clade><name>Gorilla</name></clade><name>Homininae</name></clade><name>Hominidae</name></clade><name>Hominoidea</name></clade><name>Catarrhini</name></clade><name>Simiiformes</name></clade><name>Haplorrhini</name></clade><name>Primates</name></clade><name>Euarchontoglires</name></clade><name>Boreoeutheria</name></clade><name>Eutheria</name></clade><name>Theria</name></clade><name>Mammalia</name></clade><name>Amniota</name></clade><name>Tetrapoda</name></clade><name>Dipnotetrapodomorpha</name></clade><name>Sarcopterygii</name></clade><clade><clade><clade><clade><clade><clade><clade><clade><clade><clade><clade><clade><clade><clade><clade><clade><clade><clade><clade><clade><clade><name>Oryzias latipes</name></clade><name>Oryzias</name></clade><name>Oryziinae</name></clade><name>Adrianichthyidae</name></clade><name>Adrianichthyoidei</name></clade><name>Beloniformes</name></clade><name>Atherinomorphae</name></clade><name>Ovalentaria</name></clade><clade><clade><clade><clade><clade><clade><name>Paralichthys olivaceus</name></clade><name>Paralichthys</name></clade><name>Paralichthyidae</name></clade><clade><clade><clade><name>Hippoglossus hippoglossus</name></clade><name>Hippoglossus</name></clade><name>Pleuronectidae</name></clade><name>Pleuronectoidei</name></clade><name>Pleuronectiformes</name></clade><name>Carangaria</name></clade><clade><clade><clade><clade><clade><clade><clade><name>Takifugu rubripes</name></clade><name>Takifugu</name></clade><clade><clade><name>Tetraodon nigroviridis</name></clade><name>Tetraodon</name></clade><name>Tetraodontidae</name></clade><name>Tetradontoidea</name></clade><name>Tetraodontoidei</name></clade><name>Tetraodontiformes</name></clade><name>Eupercaria</name></clade><name>Percomorphaceae</name></clade><name>Euacanthomorphacea</name></clade><name>Acanthomorphata</name></clade><name>Ctenosquamata</name></clade><name>Eurypterygia</name></clade><name>Neoteleostei</name></clade><clade><clade><clade><clade><clade><clade><name>Salmo salar</name></clade><name>Salmo</name></clade><name>Salmoninae</name></clade><name>Salmonidae</name></clade><name>Salmoniformes</name></clade><name>Protacanthopterygii</name></clade><name>Euteleosteomorpha</name></clade><clade><clade><clade><clade><clade><clade><clade><clade><clade><name>Ictalurus punctatus</name></clade><name>Ictalurus</name></clade><name>Ictaluridae</name></clade><name>Siluroidei</name></clade><name>Siluriformes</name></clade><name>Characiphysae</name></clade><clade><clade><clade><clade><clade><clade><name>Cyprinus carpio</name></clade><name>Cyprinus</name></clade><clade><clade><name>Danio rerio</name></clade><name>Danio</name></clade><name>Cyprinidae</name></clade><name>Cyprinoidea</name></clade><name>Cypriniformes</name></clade><name>Cypriniphysae</name></clade><name>Otophysi</name></clade><name>Ostariophysi</name></clade><name>Otomorpha</name></clade><name>Clupeocephala</name></clade><name>Osteoglossocephalai</name></clade><name>Teleostei</name></clade><name>Neopterygii</name></clade><name>Actinopteri</name></clade><name>Actinopterygii</name></clade><name>Euteleostomi</name></clade><name>Teleostomi</name></clade><name>Gnathostomata</name></clade><name>Vertebrata</name></clade><name>Craniata</name></clade><name>Chordata</name></clade><name>Deuterostomia</name></clade><clade><clade><clade><clade><clade><clade><clade><name>Hexapoda</name></clade><name>Pancrustacea</name></clade><name>Mandibulata</name></clade><name>Arthropoda</name></clade><name>Panarthropoda</name></clade><clade><clade><clade><clade><clade><clade><clade><name>Ascaris suum</name></clade><name>Ascaris</name></clade><name>Ascarididae</name></clade><name>Ascaridoidea</name></clade><name>Ascaridida</name></clade><clade><clade><clade><clade><name>Pristionchus pacificus</name></clade><name>Pristionchus</name></clade><name>Neodiplogasteridae</name></clade><name>Diplogasterida</name></clade><clade><clade><clade><clade><clade><name>Panagrellus redivivus</name></clade><name>Panagrellus</name></clade><name>Panagrolaimidae</name></clade><name>Panagrolaimoidea</name></clade><clade><clade><clade><clade><clade><clade><name>Haemonchus contortus</name></clade><name>Haemonchus</name></clade><name>Haemonchinae</name></clade><name>Haemonchidae</name></clade><name>Trichostrongyloidea</name></clade><name>Strongylida</name></clade><clade><clade><clade><clade><clade><name>Caenorhabditis remanei</name></clade><clade><name>Caenorhabditis elegans</name></clade><clade><name>Caenorhabditis brenneri</name></clade><clade><name>Caenorhabditis briggsae</name></clade><name>Caenorhabditis</name></clade><name>Peloderinae</name></clade><name>Rhabditidae</name></clade><name>Rhabditoidea</name></clade><name>Rhabditida</name></clade><clade><clade><clade><clade><clade><name>Brugia malayi</name></clade><name>Brugia</name></clade><name>Onchocercidae</name></clade><name>Filarioidea</name></clade><name>Spirurida</name></clade><name>Chromadorea</name></clade><name>Nematoda</name></clade><name>Ecdysozoa</name></clade><name>Protostomia</name></clade><name>Bilateria</name></clade><name>Eumetazoa</name></clade><name>Metazoa</name></clade><name>Opisthokonta</name></clade><clade><clade><clade><clade><clade><clade><clade><clade><clade><clade><clade><clade><clade><clade><clade><clade><name>Fabaceae</name></clade><name>Fabales</name></clade><name>fabids</name></clade><clade><clade><clade><name>Brassicaceae</name></clade><name>Brassicales</name></clade><name>malvids</name></clade><name>rosids</name></clade><name>Pentapetalae</name></clade><name>Gunneridae</name></clade><name>eudicotyledons</name></clade><name>Mesangiospermae</name></clade><name>Magnoliophyta</name></clade><name>Spermatophyta</name></clade><name>Euphyllophyta</name></clade><name>Tracheophyta</name></clade><name>Embryophyta</name></clade><name>Streptophytina</name></clade><name>Streptophyta</name></clade><name>Viridiplantae</name></clade><name>Eukaryota</name></clade><name>cellular organisms</name></clade><name>OROOT</name></clade></phylogeny>
